# Supplementary material for: Crystal structure of 2-(2,6-diiso­propyl­phen­yl)-N,N-diethyl-3,3-dimethyl-2-aza­spiro­[4.5]decan-1-amine: a di­ethyl­amine adduct of a cyclic(alk­yl)(amino)­carbene (CAAC)
Source: Acta Crystallogr E Crystallogr Commun. 2021 Aug 6;77(Pt 9):903–6. doi: 10.1107/S2056989021007854 (PMC8423011; doi:10.1107/S2056989021007854)
Supplement: Supplementary file 1 [file e-77-00903-sup1.cif]

##############################################################################
#                                                                            #
# This CIF contains the data in a paper accepted for publication in          #
# Acta Crystallographica Section E. It conforms to the requirements of       #
# Notes for Authors for Acta Crystallographica Section E, and has been       #
# peer reviewed under the auspices of the IUCr Commission on Journals.       #
#                                                                            #
# Full details of the Crystallographic Information File format               #
# are given in the paper "The Crystallographic Information File (CIF):       #
# a New Standard Archive File for Crystallography" by S. R. Hall, F. H.      #
# Allen and I. D. Brown [Acta Cryst. (1991), A47, 655-685].                  #
#                                                                            #
# The current version of the core CIF dictionary is obtainable from          #
# ftp://ftp.iucr.org/pub/cif_core.dic.                                       #
#                                                                            #
# Software is freely available for graphical display of the structure(s)     #
# in this CIF. For information consult the CIF software page                 #
# http://www.iucr.org/resources/cif/software.                                #
#                                                                            #
# This file may be used for bona fide research purposes within the           #
# scientific community so long as proper attribution is given to the journal # 
# article from which it was obtained.                                        #
#                                                                            #
##############################################################################
data_I
_audit_creation_method     'SHELXL-2014/7'
_journal_date_recd_electronic     2021-07-28
_journal_date_accepted     2021-07-30
_journal_name_full     'Acta Crystallographica, Section E'
_journal_year     2021
_journal_volume     77
_journal_issue      9
_journal_page_first     0
_journal_page_last     0
_journal_paper_category     GO
_journal_paper_doi     10.1107/S2056989021007854
_journal_coeditor_code     ZL5021
_publ_contact_author_name     'Allegra L. Liberman-Martin'
_publ_contact_author_address
;
Chemistry and Biochemistry Program, Schmid College of Science and Technology,
Chapman University, 1 University Drive, Orange, CA 92866, USA
;
_publ_contact_author_email     'libermanmartin@chapman.edu'
_publ_contact_author_fax     ?
_publ_contact_author_phone     ?
_publ_section_title
;\
Crystal structure of
2-(2,6-diisopropylphenyl)-<i>N</i>,<i>N</i>-diethyl-3,3-dimethyl-2-\
azaspiro[4.5]decan-1-amine: a diethylamine adduct of a
cyclic(alkyl)(amino)carbene (CAAC)
;
_publ_section_title_footnote     .
loop_
    _publ_author_name
    _publ_author_footnote
    _publ_author_address
    'Naumann, Roxanne A.' .
;
Chemistry and Biochemistry Program, Schmid College of Science and Technology,
Chapman University, 1 University Drive, Orange, CA 92866, USA
;
    'Ziller, Joseph W.' .
;
Department of Chemistry, University of California, Irvine, Natural Sciences II,
Irvine, CA 92697, USA
;
    'Liberman-Martin, Allegra L.' .
;
Chemistry and Biochemistry Program, Schmid College of Science and Technology,
Chapman University, 1 University Drive, Orange, CA 92866, USA
;
_publ_section_synopsis
;
A diethylamine adduct of a cyclic(alkyl)(amino)carbene was synthesized and
characterized by single-crystal X-ray diffraction and NMR spectroscopy.
;
_chemical_name_systematic
;\
2-(2,6-Diisopropylbenzene)-<i>N</i>,<i>N</i>-diethyl-3,3-dimethyl-\
2-azaspiro[4.5]decan-1-amine
;
_chemical_name_common     ?
_chemical_formula_moiety     'C27 H46 N2'
_chemical_formula_sum     'C27 H46 N2'
_chemical_formula_iupac     'C27 H46 N2'
_chemical_formula_weight     398.66
_chemical_melting_point     ?
_space_group_crystal_system     monoclinic
_space_group_name_H-M_alt     'P 21/n'
_space_group_name_Hall     '-P 2yn'
loop_
    _space_group_symop_operation_xyz
    'x, y, z'
    '-x+1/2, y+1/2, -z+1/2'
    '-x, -y, -z'
    'x-1/2, -y-1/2, z-1/2'
_cell_length_a     12.3319(11)
_cell_length_b     14.4082(13)
_cell_length_c     13.6155(12)
_cell_angle_alpha     90
_cell_angle_beta     96.4589(16)
_cell_angle_gamma     90
_cell_volume     2403.9(4)
_cell_formula_units_Z     4
_cell_measurement_reflns_used     9991
_cell_measurement_theta_min     2.18
_cell_measurement_theta_max     30.48
_cell_measurement_temperature     93(2)
_exptl_crystal_description     irregular
_exptl_crystal_colour     colorless
_exptl_crystal_size_max     0.250
_exptl_crystal_size_mid     0.248
_exptl_crystal_size_min     0.191
_exptl_crystal_density_diffrn     1.102
_exptl_crystal_density_meas     ?
_exptl_crystal_density_method     not_measured
_exptl_crystal_F_000     888
_exptl_absorpt_coefficient_mu     0.063
_exptl_absorpt_correction_type     multi-scan
_exptl_absorpt_process_details
;
(SADABS; Bruker, 2014)
;
_exptl_absorpt_correction_T_min     0.8228
_exptl_absorpt_correction_T_max     0.8622
_diffrn_ambient_temperature     93(2)
_diffrn_source     'fine-focus sealed tube'
_diffrn_radiation_type     MoK\a
_diffrn_radiation_wavelength     0.71073
_diffrn_measurement_device_type     'Bruker SMART APEXII CCD'
_diffrn_measurement_method     '\f and \w scans'
_diffrn_detector_area_resol_mean     ?
_diffrn_reflns_number     57200
_diffrn_reflns_av_R_equivalents     0.0690
_diffrn_reflns_av_unetI/netI     0.0425
_diffrn_reflns_theta_min     2.065
_diffrn_reflns_theta_max     29.575
_diffrn_reflns_theta_full     25.242
_diffrn_measured_fraction_theta_max     1.000
_diffrn_measured_fraction_theta_full     1.000
_diffrn_reflns_limit_h_min     -17
_diffrn_reflns_limit_h_max     17
_diffrn_reflns_limit_k_min     -20
_diffrn_reflns_limit_k_max     20
_diffrn_reflns_limit_l_min     -18
_diffrn_reflns_limit_l_max     18
_refine_special_details
;
A colorless crystal of approximate dimensions 0.191 x 0.248 x 0.250 mm
was mounted in a cryoloop and transferred to a Bruker SMART APEX II
diffractometer.  The APEX2 program package was used to determine the
unit-cell parameters and for data collection (25 sec/frame scan time).
The raw frame data was processed using SAINT and SADABS to yield the
reflection data file.  Subsequent calculations were carried out using
the SHELXTL program package.  The diffraction symmetry was 2/m and the
systematic absences were consistent with the monoclinic space group
P21/n that was later determined to be correct.
The structure was solved by direct methods and refined on F2 by
full-matrix least-squares techniques.  The analytical scattering factors
for neutral atoms were used throughout the analysis.  Hydrogen atoms
were included using a riding model.
Least-squares analysis yielded wR2 = 0.1207 and Goof = 1.018 for 270
variables refined against 6744 data (0.72 ), R1 = 0.0482 for those 5087
data with I > 2.0sigma(I).
;
_reflns_number_total     6744
_reflns_number_gt     5087
_reflns_threshold_expression     'I > 2\s(I)'
_refine_ls_structure_factor_coef     Fsqd
_refine_ls_matrix_type     full
_refine_ls_R_factor_all     0.0721
_refine_ls_R_factor_gt     0.0482
_refine_ls_wR_factor_gt     0.1058
_refine_ls_wR_factor_ref     0.1207
_refine_ls_goodness_of_fit_ref     1.018
_refine_ls_restrained_S_all     1.018
_refine_ls_number_reflns     6744
_refine_ls_number_parameters     270
_refine_ls_number_restraints     0
_refine_ls_hydrogen_treatment     constr
_refine_ls_weighting_scheme     calc
_refine_ls_weighting_details
              'w=1/[\s^2^(Fo^2^)+(0.0481P)^2^+1.1815P] where P=(Fo^2^+2Fc^2^)/3'
_atom_sites_solution_hydrogens     geom
_atom_sites_solution_primary     direct
_atom_sites_solution_secondary     difmap
_refine_ls_shift/su_max     0.000
_refine_ls_shift/su_mean     0.000
_refine_diff_density_max     0.381
_refine_diff_density_min     -0.250
_refine_ls_extinction_method     none
_refine_ls_extinction_coef     ?
loop_
    _atom_type_symbol
    _atom_type_description
    _atom_type_scat_dispersion_real
    _atom_type_scat_dispersion_imag
    _atom_type_scat_source
    'C' 'C' 0.0033 0.0016
                         'International Tables Vol C Tables 4.2.6.8 and 6.1.1.4'
    'H' 'H' 0.0000 0.0000
                         'International Tables Vol C Tables 4.2.6.8 and 6.1.1.4'
    'N' 'N' 0.0061 0.0033
                         'International Tables Vol C Tables 4.2.6.8 and 6.1.1.4'
_computing_data_collection
;
APEX2 (Bruker, 2014)
;
_computing_cell_refinement
;
SAINT (Bruker, 2014)
;
_computing_data_reduction
;
SAINT (Bruker, 2014)
;
_computing_structure_solution
;
<i>SHELXT2014/4</i> (Sheldrick, 2015a)
;
_computing_structure_refinement
;
<i>SHELXL2014/7</i> (Sheldrick, 2015b)
;
_computing_molecular_graphics
;
SHELXTL (Sheldrick, 2008)
;
_computing_publication_material
;
SHELXTL (Sheldrick, 2008)
;
loop_
    _atom_site_type_symbol
    _atom_site_label
    _atom_site_fract_x
    _atom_site_fract_y
    _atom_site_fract_z
    _atom_site_U_iso_or_equiv
    _atom_site_adp_type
    _atom_site_calc_flag
    _atom_site_occupancy
    _atom_site_disorder_assembly
    _atom_site_disorder_group
    N N1 0.21509(8) 0.23294(7) 0.51919(7) 0.0098(2) Uani d 1 . .
    N N2 0.19958(8) 0.23854(7) 0.33444(7) 0.0116(2) Uani d 1 . .
    C C1 0.26502(9) 0.25804(8) 0.42898(8) 0.0098(2) Uani d 1 . .
    H H1A 0.2755 0.3269 0.4316 0.012 Uiso calc 1 . .
    C C2 0.38287(9) 0.21455(8) 0.44118(8) 0.0100(2) Uani d 1 . .
    C C3 0.40228(9) 0.19144(8) 0.55256(8) 0.0116(2) Uani d 1 . .
    H H3A 0.4473 0.1347 0.5633 0.014 Uiso calc 1 . .
    H H3B 0.4410 0.2432 0.5892 0.014 Uiso calc 1 . .
    C C4 0.28990(9) 0.17623(8) 0.58916(9) 0.0112(2) Uani d 1 . .
    C C5 0.46257(10) 0.28977(8) 0.41182(9) 0.0127(2) Uani d 1 . .
    H H5A 0.4390 0.3100 0.3433 0.015 Uiso calc 1 . .
    H H5B 0.4585 0.3442 0.4556 0.015 Uiso calc 1 . .
    C C6 0.58148(10) 0.25689(9) 0.41836(9) 0.0149(2) Uani d 1 . .
    H H6A 0.6277 0.3075 0.3970 0.018 Uiso calc 1 . .
    H H6B 0.6078 0.2413 0.4878 0.018 Uiso calc 1 . .
    C C7 0.59148(10) 0.17188(9) 0.35313(9) 0.0149(2) Uani d 1 . .
    H H7A 0.6677 0.1492 0.3614 0.018 Uiso calc 1 . .
    H H7B 0.5725 0.1890 0.2829 0.018 Uiso calc 1 . .
    C C8 0.51526(10) 0.09514(9) 0.38112(9) 0.0140(2) Uani d 1 . .
    H H8A 0.5397 0.0735 0.4490 0.017 Uiso calc 1 . .
    H H8B 0.5193 0.0419 0.3357 0.017 Uiso calc 1 . .
    C C9 0.39694(9) 0.12857(8) 0.37605(9) 0.0122(2) Uani d 1 . .
    H H9A 0.3512 0.0775 0.3973 0.015 Uiso calc 1 . .
    H H9B 0.3703 0.1438 0.3066 0.015 Uiso calc 1 . .
    C C10 0.25722(10) 0.07300(8) 0.58361(9) 0.0144(2) Uani d 1 . .
    H H10A 0.1848 0.0655 0.6058 0.022 Uiso calc 1 . .
    H H10B 0.3107 0.0366 0.6262 0.022 Uiso calc 1 . .
    H H10C 0.2554 0.0512 0.5152 0.022 Uiso calc 1 . .
    C C11 0.29103(10) 0.20714(9) 0.69696(9) 0.0141(2) Uani d 1 . .
    H H11A 0.3137 0.2723 0.7032 0.021 Uiso calc 1 . .
    H H11B 0.3424 0.1685 0.7392 0.021 Uiso calc 1 . .
    H H11C 0.2177 0.2004 0.7174 0.021 Uiso calc 1 . .
    C C12 0.12797(10) 0.31610(9) 0.29816(9) 0.0152(3) Uani d 1 . .
    H H12A 0.1066 0.3513 0.3554 0.018 Uiso calc 1 . .
    H H12B 0.0607 0.2908 0.2612 0.018 Uiso calc 1 . .
    C C13 0.18274(12) 0.38151(10) 0.23150(11) 0.0228(3) Uani d 1 . .
    H H13A 0.1331 0.4328 0.2110 0.034 Uiso calc 1 . .
    H H13B 0.2006 0.3477 0.1730 0.034 Uiso calc 1 . .
    H H13C 0.2498 0.4062 0.2675 0.034 Uiso calc 1 . .
    C C14 0.14360(10) 0.14878(9) 0.32281(9) 0.0142(2) Uani d 1 . .
    H H14A 0.0682 0.1555 0.3404 0.017 Uiso calc 1 . .
    H H14B 0.1821 0.1031 0.3686 0.017 Uiso calc 1 . .
    C C15 0.13992(11) 0.11302(10) 0.21688(9) 0.0196(3) Uani d 1 . .
    H H15A 0.1024 0.0530 0.2114 0.029 Uiso calc 1 . .
    H H15B 0.2145 0.1056 0.1997 0.029 Uiso calc 1 . .
    H H15C 0.1005 0.1575 0.1716 0.029 Uiso calc 1 . .
    C C16 0.13925(9) 0.29785(8) 0.55420(8) 0.0101(2) Uani d 1 . .
    C C17 0.16954(10) 0.39033(8) 0.58137(8) 0.0118(2) Uani d 1 . .
    C C18 0.08998(10) 0.45134(9) 0.60845(9) 0.0150(2) Uani d 1 . .
    H H18A 0.1097 0.5136 0.6250 0.018 Uiso calc 1 . .
    C C19 -0.01697(10) 0.42321(9) 0.61176(9) 0.0167(3) Uani d 1 . .
    H H19A -0.0700 0.4659 0.6298 0.020 Uiso calc 1 . .
    C C20 -0.04562(10) 0.33259(9) 0.58858(9) 0.0153(3) Uani d 1 . .
    H H20A -0.1185 0.3129 0.5927 0.018 Uiso calc 1 . .
    C C21 0.03019(10) 0.26912(8) 0.55924(8) 0.0117(2) Uani d 1 . .
    C C22 0.28572(10) 0.42758(8) 0.58449(9) 0.0124(2) Uani d 1 . .
    H H22A 0.3346 0.3746 0.5717 0.015 Uiso calc 1 . .
    C C23 0.29540(11) 0.50154(9) 0.50440(9) 0.0173(3) Uani d 1 . .
    H H23A 0.2704 0.4754 0.4393 0.026 Uiso calc 1 . .
    H H23B 0.3717 0.5210 0.5060 0.026 Uiso calc 1 . .
    H H23C 0.2503 0.5553 0.5169 0.026 Uiso calc 1 . .
    C C24 0.32675(11) 0.46913(10) 0.68579(10) 0.0192(3) Uani d 1 . .
    H H24A 0.3178 0.4235 0.7377 0.029 Uiso calc 1 . .
    H H24B 0.2845 0.5250 0.6970 0.029 Uiso calc 1 . .
    H H24C 0.4041 0.4854 0.6873 0.029 Uiso calc 1 . .
    C C25 -0.00794(10) 0.17054(9) 0.53442(9) 0.0134(2) Uani d 1 . .
    H H25A 0.0520 0.1375 0.5050 0.016 Uiso calc 1 . .
    C C26 -0.10981(11) 0.16883(10) 0.45862(10) 0.0213(3) Uani d 1 . .
    H H26A -0.0967 0.2062 0.4010 0.032 Uiso calc 1 . .
    H H26B -0.1720 0.1944 0.4886 0.032 Uiso calc 1 . .
    H H26C -0.1259 0.1047 0.4378 0.032 Uiso calc 1 . .
    C C27 -0.03084(11) 0.11760(10) 0.62790(10) 0.0207(3) Uani d 1 . .
    H H27A 0.0339 0.1199 0.6767 0.031 Uiso calc 1 . .
    H H27B -0.0484 0.0528 0.6109 0.031 Uiso calc 1 . .
    H H27C -0.0926 0.1464 0.6557 0.031 Uiso calc 1 . .
loop_
    _atom_site_aniso_label
    _atom_site_aniso_U_11
    _atom_site_aniso_U_22
    _atom_site_aniso_U_33
    _atom_site_aniso_U_12
    _atom_site_aniso_U_13
    _atom_site_aniso_U_23
    N1 0.0099(4) 0.0105(5) 0.0093(4) 0.0021(4) 0.0023(3) 0.0011(4)
    N2 0.0117(5) 0.0120(5) 0.0107(4) 0.0014(4) -0.0009(4) -0.0001(4)
    C1 0.0103(5) 0.0100(5) 0.0090(5) 0.0001(4) 0.0015(4) -0.0003(4)
    C2 0.0083(5) 0.0106(5) 0.0111(5) 0.0006(4) 0.0013(4) -0.0005(4)
    C3 0.0102(5) 0.0128(6) 0.0116(5) 0.0012(4) 0.0007(4) 0.0007(4)
    C4 0.0106(5) 0.0111(5) 0.0117(5) 0.0019(4) 0.0010(4) 0.0015(4)
    C5 0.0122(5) 0.0120(6) 0.0144(5) -0.0019(4) 0.0036(4) -0.0015(4)
    C6 0.0105(5) 0.0172(6) 0.0171(6) -0.0029(5) 0.0024(4) -0.0028(5)
    C7 0.0101(5) 0.0177(6) 0.0172(6) -0.0002(5) 0.0028(4) -0.0027(5)
    C8 0.0124(6) 0.0134(6) 0.0167(6) 0.0018(4) 0.0032(4) -0.0030(5)
    C9 0.0105(5) 0.0120(6) 0.0144(5) -0.0001(4) 0.0026(4) -0.0026(4)
    C10 0.0141(6) 0.0124(6) 0.0169(6) 0.0017(5) 0.0031(5) 0.0028(5)
    C11 0.0157(6) 0.0161(6) 0.0105(5) 0.0028(5) 0.0017(4) 0.0019(4)
    C12 0.0137(6) 0.0179(6) 0.0137(6) 0.0049(5) -0.0004(4) 0.0014(5)
    C13 0.0246(7) 0.0209(7) 0.0232(7) 0.0059(6) 0.0034(5) 0.0080(5)
    C14 0.0133(6) 0.0154(6) 0.0137(5) -0.0011(5) 0.0009(4) -0.0031(5)
    C15 0.0187(6) 0.0234(7) 0.0163(6) -0.0020(5) -0.0004(5) -0.0069(5)
    C16 0.0111(5) 0.0113(5) 0.0078(5) 0.0028(4) 0.0012(4) 0.0009(4)
    C17 0.0131(5) 0.0130(6) 0.0092(5) 0.0018(4) 0.0009(4) 0.0004(4)
    C18 0.0190(6) 0.0123(6) 0.0137(6) 0.0027(5) 0.0020(5) 0.0000(4)
    C19 0.0158(6) 0.0190(6) 0.0157(6) 0.0085(5) 0.0039(5) 0.0009(5)
    C20 0.0113(5) 0.0200(6) 0.0148(6) 0.0030(5) 0.0021(4) 0.0020(5)
    C21 0.0118(5) 0.0143(6) 0.0091(5) 0.0011(4) 0.0009(4) 0.0010(4)
    C22 0.0142(6) 0.0109(6) 0.0121(5) -0.0001(4) 0.0016(4) -0.0022(4)
    C23 0.0217(7) 0.0123(6) 0.0182(6) -0.0023(5) 0.0034(5) 0.0001(5)
    C24 0.0210(6) 0.0187(6) 0.0172(6) 0.0004(5) -0.0009(5) -0.0060(5)
    C25 0.0109(5) 0.0158(6) 0.0137(5) -0.0011(4) 0.0023(4) 0.0004(5)
    C26 0.0147(6) 0.0260(7) 0.0223(7) -0.0025(5) -0.0024(5) -0.0035(5)
    C27 0.0192(6) 0.0220(7) 0.0219(7) -0.0027(5) 0.0065(5) 0.0046(5)
_geom_special_details
;
 All esds (except the esd in the dihedral angle between two l.s. planes)
 are estimated using the full covariance matrix.  The cell esds are taken
 into account individually in the estimation of esds in distances, angles
 and torsion angles; correlations between esds in cell parameters are only
 used when they are defined by crystal symmetry.  An approximate (isotropic)
 treatment of cell esds is used for estimating esds involving l.s. planes.
;
loop_
    _geom_bond_atom_site_label_1
    _geom_bond_atom_site_label_2
    _geom_bond_site_symmetry_2
    _geom_bond_distance
    _geom_bond_publ_flag
    N1 C16 . 1.4412(15) ?
    N1 C1 . 1.4794(15) ?
    N1 C4 . 1.4928(15) ?
    N2 C14 . 1.4662(16) ?
    N2 C1 . 1.4675(14) ?
    N2 C12 . 1.4745(15) ?
    C1 C2 . 1.5741(16) ?
    C1 H1A . 1.0000 ?
    C2 C3 . 1.5449(16) ?
    C2 C9 . 1.5445(16) ?
    C2 C5 . 1.5456(16) ?
    C3 C4 . 1.5402(16) ?
    C3 H3A . 0.9900 ?
    C3 H3B . 0.9900 ?
    C4 C11 . 1.5324(17) ?
    C4 C10 . 1.5406(17) ?
    C5 C6 . 1.5340(17) ?
    C5 H5A . 0.9900 ?
    C5 H5B . 0.9900 ?
    C6 C7 . 1.5260(17) ?
    C6 H6A . 0.9900 ?
    C6 H6B . 0.9900 ?
    C7 C8 . 1.5271(18) ?
    C7 H7A . 0.9900 ?
    C7 H7B . 0.9900 ?
    C8 C9 . 1.5307(16) ?
    C8 H8A . 0.9900 ?
    C8 H8B . 0.9900 ?
    C9 H9A . 0.9900 ?
    C9 H9B . 0.9900 ?
    C10 H10A . 0.9800 ?
    C10 H10B . 0.9800 ?
    C10 H10C . 0.9800 ?
    C11 H11A . 0.9800 ?
    C11 H11B . 0.9800 ?
    C11 H11C . 0.9800 ?
    C12 C13 . 1.5186(19) ?
    C12 H12A . 0.9900 ?
    C12 H12B . 0.9900 ?
    C13 H13A . 0.9800 ?
    C13 H13B . 0.9800 ?
    C13 H13C . 0.9800 ?
    C14 C15 . 1.5274(17) ?
    C14 H14A . 0.9900 ?
    C14 H14B . 0.9900 ?
    C15 H15A . 0.9800 ?
    C15 H15B . 0.9800 ?
    C15 H15C . 0.9800 ?
    C16 C21 . 1.4162(16) ?
    C16 C17 . 1.4215(17) ?
    C17 C18 . 1.3974(17) ?
    C17 C22 . 1.5260(17) ?
    C18 C19 . 1.3853(18) ?
    C18 H18A . 0.9500 ?
    C19 C20 . 1.3800(19) ?
    C19 H19A . 0.9500 ?
    C20 C21 . 1.3978(17) ?
    C20 H20A . 0.9500 ?
    C21 C25 . 1.5222(17) ?
    C22 C24 . 1.5361(17) ?
    C22 C23 . 1.5390(17) ?
    C22 H22A . 1.0000 ?
    C23 H23A . 0.9800 ?
    C23 H23B . 0.9800 ?
    C23 H23C . 0.9800 ?
    C24 H24A . 0.9800 ?
    C24 H24B . 0.9800 ?
    C24 H24C . 0.9800 ?
    C25 C26 . 1.5337(17) ?
    C25 C27 . 1.5370(18) ?
    C25 H25A . 1.0000 ?
    C26 H26A . 0.9800 ?
    C26 H26B . 0.9800 ?
    C26 H26C . 0.9800 ?
    C27 H27A . 0.9800 ?
    C27 H27B . 0.9800 ?
    C27 H27C . 0.9800 ?
loop_
    _geom_angle_atom_site_label_1
    _geom_angle_atom_site_label_2
    _geom_angle_atom_site_label_3
    _geom_angle_site_symmetry_1
    _geom_angle_site_symmetry_3
    _geom_angle
    _geom_angle_publ_flag
    C16 N1 C1 . . 117.52(9) ?
    C16 N1 C4 . . 121.44(9) ?
    C1 N1 C4 . . 112.25(9) ?
    C14 N2 C1 . . 117.99(9) ?
    C14 N2 C12 . . 112.05(9) ?
    C1 N2 C12 . . 113.47(9) ?
    N2 C1 N1 . . 116.25(9) ?
    N2 C1 C2 . . 115.24(9) ?
    N1 C1 C2 . . 106.30(9) ?
    N2 C1 H1A . . 106.1 ?
    N1 C1 H1A . . 106.1 ?
    C2 C1 H1A . . 106.1 ?
    C3 C2 C9 . . 112.07(10) ?
    C3 C2 C5 . . 111.85(9) ?
    C9 C2 C5 . . 107.34(9) ?
    C3 C2 C1 . . 103.21(9) ?
    C9 C2 C1 . . 114.88(9) ?
    C5 C2 C1 . . 107.46(9) ?
    C4 C3 C2 . . 107.61(9) ?
    C4 C3 H3A . . 110.2 ?
    C2 C3 H3A . . 110.2 ?
    C4 C3 H3B . . 110.2 ?
    C2 C3 H3B . . 110.2 ?
    H3A C3 H3B . . 108.5 ?
    N1 C4 C11 . . 112.99(10) ?
    N1 C4 C3 . . 103.28(9) ?
    C11 C4 C3 . . 110.91(10) ?
    N1 C4 C10 . . 110.96(9) ?
    C11 C4 C10 . . 107.56(10) ?
    C3 C4 C10 . . 111.18(10) ?
    C6 C5 C2 . . 113.58(10) ?
    C6 C5 H5A . . 108.8 ?
    C2 C5 H5A . . 108.8 ?
    C6 C5 H5B . . 108.8 ?
    C2 C5 H5B . . 108.8 ?
    H5A C5 H5B . . 107.7 ?
    C7 C6 C5 . . 110.69(10) ?
    C7 C6 H6A . . 109.5 ?
    C5 C6 H6A . . 109.5 ?
    C7 C6 H6B . . 109.5 ?
    C5 C6 H6B . . 109.5 ?
    H6A C6 H6B . . 108.1 ?
    C6 C7 C8 . . 110.10(10) ?
    C6 C7 H7A . . 109.6 ?
    C8 C7 H7A . . 109.6 ?
    C6 C7 H7B . . 109.6 ?
    C8 C7 H7B . . 109.6 ?
    H7A C7 H7B . . 108.2 ?
    C7 C8 C9 . . 111.79(10) ?
    C7 C8 H8A . . 109.3 ?
    C9 C8 H8A . . 109.3 ?
    C7 C8 H8B . . 109.3 ?
    C9 C8 H8B . . 109.3 ?
    H8A C8 H8B . . 107.9 ?
    C8 C9 C2 . . 113.24(10) ?
    C8 C9 H9A . . 108.9 ?
    C2 C9 H9A . . 108.9 ?
    C8 C9 H9B . . 108.9 ?
    C2 C9 H9B . . 108.9 ?
    H9A C9 H9B . . 107.7 ?
    C4 C10 H10A . . 109.5 ?
    C4 C10 H10B . . 109.5 ?
    H10A C10 H10B . . 109.5 ?
    C4 C10 H10C . . 109.5 ?
    H10A C10 H10C . . 109.5 ?
    H10B C10 H10C . . 109.5 ?
    C4 C11 H11A . . 109.5 ?
    C4 C11 H11B . . 109.5 ?
    H11A C11 H11B . . 109.5 ?
    C4 C11 H11C . . 109.5 ?
    H11A C11 H11C . . 109.5 ?
    H11B C11 H11C . . 109.5 ?
    N2 C12 C13 . . 112.38(10) ?
    N2 C12 H12A . . 109.1 ?
    C13 C12 H12A . . 109.1 ?
    N2 C12 H12B . . 109.1 ?
    C13 C12 H12B . . 109.1 ?
    H12A C12 H12B . . 107.9 ?
    C12 C13 H13A . . 109.5 ?
    C12 C13 H13B . . 109.5 ?
    H13A C13 H13B . . 109.5 ?
    C12 C13 H13C . . 109.5 ?
    H13A C13 H13C . . 109.5 ?
    H13B C13 H13C . . 109.5 ?
    N2 C14 C15 . . 111.30(10) ?
    N2 C14 H14A . . 109.4 ?
    C15 C14 H14A . . 109.4 ?
    N2 C14 H14B . . 109.4 ?
    C15 C14 H14B . . 109.4 ?
    H14A C14 H14B . . 108.0 ?
    C14 C15 H15A . . 109.5 ?
    C14 C15 H15B . . 109.5 ?
    H15A C15 H15B . . 109.5 ?
    C14 C15 H15C . . 109.5 ?
    H15A C15 H15C . . 109.5 ?
    H15B C15 H15C . . 109.5 ?
    C21 C16 C17 . . 118.98(11) ?
    C21 C16 N1 . . 118.78(10) ?
    C17 C16 N1 . . 122.22(10) ?
    C18 C17 C16 . . 119.12(11) ?
    C18 C17 C22 . . 117.14(11) ?
    C16 C17 C22 . . 123.73(10) ?
    C19 C18 C17 . . 121.59(12) ?
    C19 C18 H18A . . 119.2 ?
    C17 C18 H18A . . 119.2 ?
    C20 C19 C18 . . 119.31(12) ?
    C20 C19 H19A . . 120.3 ?
    C18 C19 H19A . . 120.3 ?
    C19 C20 C21 . . 121.47(12) ?
    C19 C20 H20A . . 119.3 ?
    C21 C20 H20A . . 119.3 ?
    C20 C21 C16 . . 119.47(11) ?
    C20 C21 C25 . . 118.29(11) ?
    C16 C21 C25 . . 122.23(11) ?
    C17 C22 C24 . . 112.06(10) ?
    C17 C22 C23 . . 111.79(10) ?
    C24 C22 C23 . . 108.81(10) ?
    C17 C22 H22A . . 108.0 ?
    C24 C22 H22A . . 108.0 ?
    C23 C22 H22A . . 108.0 ?
    C22 C23 H23A . . 109.5 ?
    C22 C23 H23B . . 109.5 ?
    H23A C23 H23B . . 109.5 ?
    C22 C23 H23C . . 109.5 ?
    H23A C23 H23C . . 109.5 ?
    H23B C23 H23C . . 109.5 ?
    C22 C24 H24A . . 109.5 ?
    C22 C24 H24B . . 109.5 ?
    H24A C24 H24B . . 109.5 ?
    C22 C24 H24C . . 109.5 ?
    H24A C24 H24C . . 109.5 ?
    H24B C24 H24C . . 109.5 ?
    C21 C25 C26 . . 111.94(10) ?
    C21 C25 C27 . . 111.11(10) ?
    C26 C25 C27 . . 109.66(11) ?
    C21 C25 H25A . . 108.0 ?
    C26 C25 H25A . . 108.0 ?
    C27 C25 H25A . . 108.0 ?
    C25 C26 H26A . . 109.5 ?
    C25 C26 H26B . . 109.5 ?
    H26A C26 H26B . . 109.5 ?
    C25 C26 H26C . . 109.5 ?
    H26A C26 H26C . . 109.5 ?
    H26B C26 H26C . . 109.5 ?
    C25 C27 H27A . . 109.5 ?
    C25 C27 H27B . . 109.5 ?
    H27A C27 H27B . . 109.5 ?
    C25 C27 H27C . . 109.5 ?
    H27A C27 H27C . . 109.5 ?
    H27B C27 H27C . . 109.5 ?
loop_
    _geom_torsion_atom_site_label_1
    _geom_torsion_atom_site_label_2
    _geom_torsion_atom_site_label_3
    _geom_torsion_atom_site_label_4
    _geom_torsion_site_symmetry_1
    _geom_torsion_site_symmetry_2
    _geom_torsion_site_symmetry_3
    _geom_torsion_site_symmetry_4
    _geom_torsion
    _geom_torsion_publ_flag
    C14 N2 C1 N1 . . . . -44.13(14) ?
    C12 N2 C1 N1 . . . . 89.84(12) ?
    C14 N2 C1 C2 . . . . 81.21(13) ?
    C12 N2 C1 C2 . . . . -144.82(10) ?
    C16 N1 C1 N2 . . . . -82.53(12) ?
    C4 N1 C1 N2 . . . . 129.41(10) ?
    C16 N1 C1 C2 . . . . 147.71(10) ?
    C4 N1 C1 C2 . . . . -0.35(12) ?
    N2 C1 C2 C3 . . . . -146.18(10) ?
    N1 C1 C2 C3 . . . . -15.85(11) ?
    N2 C1 C2 C9 . . . . -23.88(14) ?
    N1 C1 C2 C9 . . . . 106.45(11) ?
    N2 C1 C2 C5 . . . . 95.48(11) ?
    N1 C1 C2 C5 . . . . -134.18(10) ?
    C9 C2 C3 C4 . . . . -97.89(11) ?
    C5 C2 C3 C4 . . . . 141.50(10) ?
    C1 C2 C3 C4 . . . . 26.27(12) ?
    C16 N1 C4 C11 . . . . -10.30(15) ?
    C1 N1 C4 C11 . . . . 136.35(10) ?
    C16 N1 C4 C3 . . . . -130.19(11) ?
    C1 N1 C4 C3 . . . . 16.45(12) ?
    C16 N1 C4 C10 . . . . 110.60(12) ?
    C1 N1 C4 C10 . . . . -102.76(11) ?
    C2 C3 C4 N1 . . . . -26.48(12) ?
    C2 C3 C4 C11 . . . . -147.79(10) ?
    C2 C3 C4 C10 . . . . 92.57(11) ?
    C3 C2 C5 C6 . . . . 68.34(13) ?
    C9 C2 C5 C6 . . . . -54.98(13) ?
    C1 C2 C5 C6 . . . . -179.06(9) ?
    C2 C5 C6 C7 . . . . 57.69(13) ?
    C5 C6 C7 C8 . . . . -55.75(13) ?
    C6 C7 C8 C9 . . . . 55.59(13) ?
    C7 C8 C9 C2 . . . . -56.42(13) ?
    C3 C2 C9 C8 . . . . -69.22(13) ?
    C5 C2 C9 C8 . . . . 53.96(13) ?
    C1 C2 C9 C8 . . . . 173.39(10) ?
    C14 N2 C12 C13 . . . . -132.20(11) ?
    C1 N2 C12 C13 . . . . 91.09(13) ?
    C1 N2 C14 C15 . . . . -145.42(11) ?
    C12 N2 C14 C15 . . . . 79.99(13) ?
    C1 N1 C16 C21 . . . . 118.88(11) ?
    C4 N1 C16 C21 . . . . -96.14(13) ?
    C1 N1 C16 C17 . . . . -59.47(14) ?
    C4 N1 C16 C17 . . . . 85.51(14) ?
    C21 C16 C17 C18 . . . . -2.55(16) ?
    N1 C16 C17 C18 . . . . 175.80(10) ?
    C21 C16 C17 C22 . . . . 176.45(10) ?
    N1 C16 C17 C22 . . . . -5.21(17) ?
    C16 C17 C18 C19 . . . . 1.60(18) ?
    C22 C17 C18 C19 . . . . -177.46(11) ?
    C17 C18 C19 C20 . . . . 0.55(19) ?
    C18 C19 C20 C21 . . . . -1.75(19) ?
    C19 C20 C21 C16 . . . . 0.76(18) ?
    C19 C20 C21 C25 . . . . -179.70(11) ?
    C17 C16 C21 C20 . . . . 1.40(16) ?
    N1 C16 C21 C20 . . . . -177.00(10) ?
    C17 C16 C21 C25 . . . . -178.12(10) ?
    N1 C16 C21 C25 . . . . 3.48(16) ?
    C18 C17 C22 C24 . . . . 54.13(14) ?
    C16 C17 C22 C24 . . . . -124.88(12) ?
    C18 C17 C22 C23 . . . . -68.32(14) ?
    C16 C17 C22 C23 . . . . 112.66(13) ?
    C20 C21 C25 C26 . . . . 52.45(15) ?
    C16 C21 C25 C26 . . . . -128.02(12) ?
    C20 C21 C25 C27 . . . . -70.53(14) ?
    C16 C21 C25 C27 . . . . 109.01(13) ?
_shelx_space_group_comment
;
The symmetry employed for this shelxl refinement is uniquely defined
by the following loop, which should always be used as a source of
symmetry information in preference to the above space-group names.
They are only intended as comments.
;
_shelx_estimated_absorpt_T_min     0.984
_shelx_estimated_absorpt_T_max     0.988
_shelx_hkl_file
;
  -1   0   0    0.01    0.05
   1   0   0   -0.04    0.04
  -1   0   0   -0.02    0.07
  -1   0   0    0.04    0.07
  -1   0   0   -0.03    0.05
  -1   0   0   -0.03    0.05
   1   0   0   -0.03    0.05
   1   0   0   -0.09    0.05
  -2   0   0   26.24    1.07
  -2   0   0   27.77    0.97
  -2   0   0   26.28    0.88
  -2   0   0   28.00    1.00
  -2   0   0   28.42    1.00
   2   0   0   25.28    0.98
   2   0   0   27.29    0.88
   2   0   0   27.62    1.03
  -2   0   0   27.69    1.10
   3   0   0   -0.05    0.08
  -3   0   0    0.00    0.14
  -3   0   0    0.02    0.14
  -3   0   0    0.05    0.17
   3   0   0   -0.16    0.17
  -3   0   0   -0.09    0.23
   3   0   0   -0.08    0.15
  -3   0   0   -0.04    0.21
  -4   0   0    1.61    0.39
   4   0   0    1.19    0.30
   4   0   0    1.30    0.17
  -4   0   0    1.38    0.26
  -4   0   0    0.98    0.33
  -4   0   0    1.31    0.28
   4   0   0    1.89    0.30
  -4   0   0    1.40    0.28
   5   0   0    0.00    0.10
  -5   0   0    0.05    0.27
  -5   0   0    0.12    0.30
  -5   0   0    0.12    0.22
  -5   0   0   -0.19    0.16
   5   0   0   -0.07    0.22
  -5   0   0    0.05    0.21
   6   0   0    0.08    0.12
  -6   0   0   -0.03    0.22
  -6   0   0    0.22    0.33
  -6   0   0    0.19    0.26
   6   0   0    0.18    0.26
  -6   0   0   -0.08    0.31
  -6   0   0    0.16    0.21
   7   0   0   -0.01    0.11
  -7   0   0    0.24    0.26
  -7   0   0   -0.08    0.30
  -7   0   0    0.08    0.22
  -7   0   0   -0.11    0.23
  -7   0   0   -0.01    0.35
   7   0   0    0.04    0.26
   8   0   0    8.02    0.81
  -8   0   0    7.01    0.91
  -8   0   0    7.09    0.89
  -8   0   0    7.36    0.67
  -8   0   0    6.95    0.76
  -8   0   0    6.81    0.75
   8   0   0    6.56    0.40
   9   0   0   -0.05    0.11
  -9   0   0   -0.25    0.36
  -9   0   0   -0.33    0.32
   9   0   0    0.53    0.38
  -9   0   0    0.03    0.24
  -9   0   0    0.72    0.38
  10   0   0   39.35    2.16
 -10   0   0   39.98    2.43
  10   0   0   39.07    2.29
 -10   0   0   38.79    2.10
 -10   0   0   40.06    1.86
 -11   0   0   -0.14    0.34
 -11   0   0   -0.41    0.25
 -11   0   0    0.48    0.55
  11   0   0   -0.11    0.35
  11   0   0   -0.04    0.41
  12   0   0   14.91    1.46
  12   0   0   13.66    1.47
 -12   0   0   17.39    1.46
 -12   0   0   16.15    1.68
 -13   0   0    0.46    0.65
  13   0   0    0.03    0.51
 -13   0   0    0.82    0.45
  13   0   0    0.29    0.52
  14   0   0   -0.14    0.54
 -14   0   0    0.65    0.70
 -14   0   0    1.16    0.61
  14   0   0   -0.54    0.54
 -15   0   0    0.31    0.67
 -15   0   0    0.01    0.59
  15   0   0    0.53    0.63
  15   0   0    0.41    0.62
 -16   0   0   20.27    2.25
  16   0   0   15.39    1.97
 -16   0   0   21.61    2.02
  16   0   0   21.42    2.02
  17   0   0   -0.06    0.68
 -17   0   0    0.25    0.78
 -17   0   0   -0.21    0.63
  17   0   0   -0.28    0.72
   0  -1   0   -0.85    0.06
   0  -1   0   -0.75    0.11
   0  -1   0   -0.79    0.08
   0  -1   0   -0.96    0.07
   0   1   0   -0.72    0.09
   0   1   0   -0.77    0.09
   0   1   0   -0.66    0.08
   1  -1   0   49.78    1.67
  -1  -1   0   51.98    1.72
  -1  -1   0   52.68    1.62
  -1  -1   0   53.00    1.72
   1  -1   0   52.12    1.69
  -1  -1   0   57.57    1.73
  -1  -1   0   57.41    1.81
   1   1   0   54.87    1.75
  -1   1   0   49.89    1.71
  -1   1   0   46.83    1.72
  -1   1   0   50.76    1.74
  -1   1   0   51.28    1.68
   1   1   0   53.95    1.73
  -2  -1   0   30.98    1.23
   2  -1   0   31.14    1.01
  -2  -1   0   33.59    1.19
  -2  -1   0   29.95    1.16
   2  -1   0   30.82    1.18
   2  -1   0   31.24    1.11
  -2  -1   0   32.20    1.18
   2   1   0   30.89    1.15
  -2   1   0   32.26    1.23
   2   1   0   32.98    1.18
  -2   1   0   31.94    1.02
  -2   1   0   30.86    1.13
   2   1   0   31.66    1.22
  -2   1   0   30.71    1.23
   3  -1   0   32.21    1.20
  -3  -1   0   33.63    1.29
  -3  -1   0   31.91    1.27
  -3  -1   0   30.90    1.36
   3  -1   0   32.16    1.30
   3  -1   0   32.61    1.15
  -3  -1   0   32.21    1.27
   3   1   0   31.93    1.25
   3   1   0   33.20    1.28
  -3   1   0   30.73    1.22
  -3   1   0   31.98    1.10
  -3   1   0   30.06    1.22
  -3   1   0   31.88    1.37
  -3   1   0   31.67    1.37
   3   1   0   31.22    1.33
  -4  -1   0   62.98    2.42
   4  -1   0   58.77    2.28
   4  -1   0   63.38    2.07
  -4  -1   0   63.39    2.23
  -4  -1   0   58.49    2.24
  -4  -1   0   58.84    2.24
  -4   1   0   64.30    2.42
  -4   1   0   63.22    2.43
   4   1   0   57.02    2.23
   4   1   0   62.50    2.36
   4   1   0   62.06    2.22
  -4   1   0   61.47    2.21
  -4   1   0   62.55    2.07
  -4   1   0   66.68    2.24
  -5  -1   0   32.78    1.45
  -5  -1   0   29.10    1.35
  -5  -1   0   32.87    1.61
  -5  -1   0   30.73    1.42
   5  -1   0   31.96    1.47
  -5   1   0   34.02    1.41
   5   1   0   32.69    1.45
  -5   1   0   32.45    1.25
  -5   1   0   29.28    1.54
   5   1   0   32.15    1.54
  -5   1   0   30.96    1.57
   5   1   0   30.94    1.37
  -5   1   0   31.74    1.39
  -6  -1   0   16.76    1.03
  -6  -1   0   16.98    1.02
   6  -1   0   17.01    1.06
  -6  -1   0   16.22    1.16
  -6  -1   0   17.78    0.98
   6  -1   0   17.65    0.79
  -6   1   0   18.45    0.87
  -6   1   0   16.14    0.98
   6   1   0   15.76    1.12
  -6   1   0   17.63    1.19
   6   1   0   15.04    1.00
  -6   1   0   17.91    1.21
   6   1   0   15.99    1.00
  -6   1   0   17.09    1.00
  -7  -1   0    0.61    0.33
  -7  -1   0    0.12    0.28
  -7  -1   0    0.71    0.40
   7  -1   0    0.56    0.34
   7  -1   0    0.74    0.21
  -7  -1   0    0.43    0.27
  -7   1   0    0.31    0.27
  -7   1   0    0.38    0.37
  -7   1   0    0.62    0.30
  -7   1   0    0.78    0.43
   7   1   0    0.60    0.35
   7   1   0    0.59    0.37
  -7   1   0    0.58    0.24
  -8  -1   0    8.80    0.76
  -8  -1   0    8.98    0.99
   8  -1   0    9.02    0.55
  -8  -1   0    8.50    0.82
  -8  -1   0    8.48    0.84
   8  -1   0    9.26    0.89
   8   1   0    8.37    0.92
  -8   1   0    8.45    0.81
  -8   1   0    9.25    0.82
   8   1   0    9.02    0.86
  -8   1   0    9.37    1.02
  -8   1   0    8.37    0.65
  -8   1   0   10.02    1.04
   9  -1   0    1.73    0.29
   9  -1   0    1.16    0.48
  -9  -1   0    1.51    0.57
  -9  -1   0    1.06    0.40
  -9  -1   0    1.74    0.49
   9   1   0    0.96    0.52
   9   1   0    0.97    0.44
  -9   1   0    1.77    0.64
  -9   1   0    1.54    0.36
  -9   1   0    0.02    0.32
  -9   1   0    1.07    0.52
 -10  -1   0   19.57    1.27
 -10  -1   0   19.22    1.65
 -10  -1   0   19.22    1.40
  10  -1   0   20.01    1.47
  10   1   0   18.69    1.41
 -10   1   0   20.37    1.16
 -10   1   0   20.31    1.66
 -10   1   0   18.47    1.59
  10   1   0   19.95    1.57
 -10   1   0   18.58    1.36
 -11  -1   0    9.32    1.04
  11  -1   0    7.76    1.00
 -11  -1   0    8.74    0.88
 -11  -1   0    9.46    1.29
 -11   1   0    6.64    1.09
 -11   1   0    8.25    1.18
  11   1   0    6.76    0.97
 -11   1   0    8.78    1.01
  11   1   0    8.48    1.18
 -12  -1   0    4.62    1.08
 -12  -1   0    6.93    1.00
  12  -1   0    4.19    0.98
  12  -1   0    6.21    1.10
 -12   1   0    6.48    0.96
  12   1   0    5.59    1.01
 -12   1   0    6.77    1.20
  12   1   0    6.79    1.17
 -13  -1   0    0.57    0.53
  13  -1   0    0.69    0.57
 -13  -1   0    0.13    0.59
  13  -1   0   -0.06    0.41
  13   1   0    0.65    0.53
 -13   1   0    0.34    0.45
 -13   1   0    0.24    0.58
  13   1   0    0.11    0.53
  14  -1   0    0.39    0.62
 -14  -1   0    0.83    0.66
  14  -1   0   -0.05    0.45
 -14  -1   0   -0.84    0.42
  14   1   0    0.21    0.57
  14   1   0    0.42    0.59
 -14   1   0   -0.11    0.59
 -14   1   0    0.13    0.44
 -15  -1   0    4.55    1.25
 -15  -1   0    4.40    1.10
  15  -1   0    5.26    1.22
  15  -1   0    5.45    1.31
 -15   1   0    3.89    1.20
  15   1   0    5.01    1.15
  15   1   0    5.32    1.29
 -15   1   0    4.67    1.06
  16  -1   0   30.91    2.66
  16  -1   0   33.77    2.60
 -16  -1   0   31.48    2.80
 -16  -1   0   31.22    2.48
  16   1   0   34.11    2.54
 -16   1   0   36.91    2.62
  16   1   0   30.09    2.78
 -16   1   0   28.84    2.78
 -17  -1   0    0.47    0.82
 -17  -1   0   -0.28    0.73
  17  -1   0    0.60    0.82
  17  -1   0    0.38    0.66
 -17   1   0    0.05    0.81
  17   1   0   -1.88    0.73
 -17   1   0    0.44    0.75
  17   1   0   -0.46    0.67
   0  -2   0  775.66   25.49
   0  -2   0  886.01   25.97
   0  -2   0  802.19   25.46
   0  -2   0  857.39   25.42
   0   2   0  775.93   25.86
   0   2   0  899.87   25.65
   0   2   0  871.90   25.88
   0   2   0  837.50   25.81
   1  -2   0   -0.21    0.06
  -1  -2   0   -0.08    0.13
   1  -2   0   -0.04    0.11
  -1  -2   0   -0.08    0.12
  -1  -2   0   -0.23    0.12
   1  -2   0   -0.02    0.13
  -1  -2   0   -0.14    0.10
  -1   2   0    0.08    0.14
  -1   2   0   -0.05    0.12
   1   2   0   -0.10    0.14
  -1   2   0   -0.13    0.15
   1   2   0   -0.20    0.10
  -1   2   0   -0.07    0.08
  -1   2   0   -0.09    0.11
   1   2   0   -0.04    0.14
  -1   2   0   -0.01    0.12
   2  -2   0   17.79    0.76
   2  -2   0   18.24    0.80
  -2  -2   0   17.67    0.85
   2  -2   0   17.52    0.83
  -2  -2   0   17.75    0.66
  -2  -2   0   17.47    0.83
  -2  -2   0   17.05    0.83
  -2   2   0   20.84    0.80
  -2   2   0   18.41    0.89
   2   2   0   18.01    0.77
  -2   2   0   18.03    0.78
  -2   2   0   17.98    0.77
   2   2   0   17.27    0.86
   2   2   0   17.57    0.84
  -2   2   0   17.93    0.84
  -3  -2   0   21.00    1.05
  -3  -2   0   19.17    0.96
   3  -2   0   20.40    0.97
   3  -2   0   20.02    0.87
  -3  -2   0   21.02    0.70
  -3  -2   0   19.37    0.70
   3  -2   0   20.75    0.68
   3  -2   0   20.22    0.90
  -3  -2   0   20.82    0.99
  -3   2   0   19.43    0.91
   3   2   0   21.66    0.93
  -3   2   0   20.93    1.03
   3   2   0   21.11    0.99
   3   2   0   21.04    1.04
  -3   2   0   22.15    0.94
  -3   2   0   21.13    0.92
  -3   2   0   20.72    1.05
  -3   2   0   20.83    0.69
  -4  -2   0   15.76    0.90
   4  -2   0   16.49    0.92
  -4  -2   0   13.94    0.95
  -4  -2   0   16.92    0.92
   4  -2   0   16.01    0.78
  -4  -2   0   17.73    1.02
   4   2   0   16.09    0.88
  -4   2   0   16.34    0.99
   4   2   0   16.71    0.86
   4   2   0   17.13    1.01
  -4   2   0   16.95    0.99
  -4   2   0   17.49    0.65
  -4   2   0   16.22    0.85
  -4   2   0   16.65    0.86
  -5  -2   0    1.04    0.32
   5  -2   0    0.73    0.23
  -5  -2   0    1.32    0.42
   5  -2   0    0.82    0.31
  -5  -2   0    0.88    0.31
  -5   2   0    0.99    0.29
   5   2   0    0.65    0.29
   5   2   0    1.26    0.39
  -5   2   0    1.23    0.40
  -5   2   0    1.10    0.20
  -5   2   0    0.42    0.24
  -5   2   0    1.01    0.38
   5   2   0    0.92    0.29
  -6  -2   0   27.88    1.56
   6  -2   0   25.86    1.14
   6  -2   0   26.46    1.42
  -6   2   0   27.77    1.33
  -6   2   0   28.14    1.08
  -6   2   0   26.45    1.52
  -6   2   0   25.63    1.50
   6   2   0   26.59    1.35
   6   2   0   24.71    1.29
   6   2   0   25.65    1.47
   7  -2   0   33.97    1.40
  -7  -2   0   33.40    1.61
   7  -2   0   33.23    1.72
  -7  -2   0   32.53    1.85
   7   2   0   31.11    1.77
  -7   2   0   36.36    1.91
  -7   2   0   34.42    1.35
  -7   2   0   35.03    1.64
   7   2   0   31.86    1.58
  -7   2   0   32.04    1.83
   7   2   0   32.93    1.65
   8  -2   0    1.29    0.29
  -8  -2   0    1.58    0.43
  -8  -2   0    1.26    0.51
  -8  -2   0    0.74    0.37
   8  -2   0    1.61    0.50
  -8   2   0    0.67    0.43
   8   2   0    1.72    0.55
  -8   2   0    1.71    0.32
  -8   2   0    1.50    0.44
  -8   2   0    1.60    0.53
   8   2   0    1.66    0.46
   9  -2   0    0.74    0.27
   9  -2   0    0.40    0.37
  -9  -2   0    0.99    0.40
  -9  -2   0    0.69    0.48
  -9  -2   0    0.94    0.41
  -9   2   0    1.51    0.53
   9   2   0    0.25    0.37
  -9   2   0    0.47    0.26
   9   2   0    1.28    0.52
  -9   2   0    0.67    0.48
  -9   2   0    0.75    0.41
 -10  -2   0    2.29    0.75
 -10  -2   0    2.23    0.57
  10  -2   0    3.34    0.72
 -10  -2   0    3.05    0.71
 -10   2   0    2.03    0.70
 -10   2   0    3.22    0.66
  10   2   0    2.96    0.68
  10   2   0    2.36    0.70
 -10   2   0    3.22    0.83
 -11  -2   0    0.23    0.37
  11  -2   0    0.60    0.48
 -11  -2   0    0.07    0.39
 -11  -2   0   -0.46    0.50
 -11   2   0    0.26    0.51
 -11   2   0   -0.13    0.34
  11   2   0   -0.47    0.43
  11   2   0    0.13    0.47
 -11   2   0    0.50    0.47
 -12  -2   0   25.07    2.08
 -12  -2   0   23.28    1.75
 -12  -2   0   22.65    1.55
  12  -2   0   24.89    1.85
 -12   2   0   24.65    1.72
 -12   2   0   21.33    1.95
  12   2   0   26.28    1.81
  12   2   0   24.52    1.98
 -12   2   0   23.08    1.95
 -13  -2   0   13.17    1.63
 -13  -2   0   12.50    1.44
  13  -2   0   12.51    1.41
  13   2   0   17.08    1.56
 -13   2   0   13.48    1.64
 -13   2   0   13.24    1.65
  13   2   0   14.27    1.68
 -13   2   0   14.34    1.39
  14  -2   0   -0.83    0.40
  14  -2   0    0.08    0.61
 -14  -2   0   -0.03    0.62
 -14  -2   0    1.22    0.73
 -14   2   0   -0.88    0.35
  14   2   0    0.81    0.71
 -14   2   0    0.93    0.77
  14   2   0    1.95    0.80
 -15  -2   0    0.13    0.58
  15  -2   0    0.32    0.63
 -15  -2   0    1.06    0.84
  15  -2   0    0.88    0.69
  15   2   0    0.76    0.63
 -15   2   0   -0.09    0.53
  15   2   0   -0.08    0.61
 -15   2   0   -0.24    0.56
  16  -2   0   -0.31    0.84
  16  -2   0    1.02    0.84
 -16  -2   0    2.39    1.01
 -16  -2   0    2.99    1.21
 -16   2   0    1.15    0.86
  16   2   0    3.44    0.97
  16   2   0    2.48    1.02
 -16   2   0    1.63    0.97
 -17  -2   0    1.72    0.94
  17  -2   0   -0.70    0.68
 -17  -2   0    0.89    0.98
  17  -2   0    1.02    0.85
  17   2   0    0.63    0.92
  17   2   0    2.94    1.03
 -17   2   0    1.45    0.84
 -17   2   0    0.76    0.82
   0  -3   0    0.05    0.17
   0  -3   0   -0.06    0.17
   0  -3   0    0.04    0.16
   0   3   0    0.22    0.18
   0   3   0   -0.01    0.21
   0   3   0    0.18    0.16
   0   3   0    0.01    0.12
   1  -3   0   30.02    1.06
  -1  -3   0   29.54    1.13
  -1  -3   0   31.74    1.22
   1  -3   0   30.86    1.20
  -1  -3   0   27.33    1.20
   1  -3   0   27.41    1.15
  -1  -3   0   30.23    1.13
  -1   3   0   29.31    1.19
   1   3   0   29.46    1.13
  -1   3   0   26.62    1.09
  -1   3   0   31.22    1.18
   1   3   0   30.02    1.22
   1   3   0   32.16    1.28
  -1   3   0   27.92    1.25
  -1   3   0   30.38    1.20
   2  -3   0   -0.04    0.20
  -2  -3   0    0.06    0.16
  -2  -3   0    0.01    0.21
  -2  -3   0   -0.05    0.22
   2  -3   0    0.15    0.10
   2  -3   0    0.35    0.20
  -2  -3   0    0.05    0.24
   2   3   0   -0.04    0.17
  -2   3   0   -0.01    0.18
  -2   3   0    0.18    0.25
  -2   3   0    0.00    0.10
  -2   3   0    0.03    0.23
  -2   3   0   -0.03    0.19
  -2   3   0    0.01    0.18
   2   3   0    0.16    0.23
   2   3   0    0.20    0.28
  -3  -3   0  198.71    7.01
  -3  -3   0  228.64    7.09
   3  -3   0  225.18    6.98
   3  -3   0  212.97    6.90
  -3  -3   0  221.65    6.74
   3  -3   0  228.44    7.06
  -3  -3   0  223.74    7.07
  -3   3   0  238.66    7.19
  -3   3   0  214.81    6.96
  -3   3   0  225.82    6.97
   3   3   0  226.06    6.95
  -3   3   0  203.72    6.93
  -3   3   0  227.69    7.05
   3   3   0  220.35    7.04
   3   3   0  222.60    7.13
  -4  -3   0    0.20    0.25
   4  -3   0    0.41    0.26
  -4  -3   0    0.46    0.11
  -4  -3   0    0.54    0.28
  -4  -3   0    0.19    0.25
   4  -3   0    0.34    0.23
  -4   3   0    0.37    0.30
  -4   3   0    0.44    0.27
  -4   3   0    0.52    0.24
   4   3   0    0.32    0.24
  -4   3   0    0.43    0.23
   4   3   0    0.43    0.25
   4   3   0    0.52    0.30
  -4   3   0    0.35    0.21
   5  -3   0    0.27    0.21
  -5  -3   0    0.19    0.32
   5  -3   0    0.25    0.27
  -5  -3   0   -0.15    0.22
  -5  -3   0    0.19    0.26
  -5   3   0    0.15    0.28
   5   3   0    0.14    0.24
   5   3   0    0.01    0.22
  -5   3   0    0.38    0.32
   5   3   0    0.01    0.25
  -5   3   0    0.14    0.22
  -5   3   0    0.27    0.22
  -5   3   0    0.15    0.09
   6  -3   0   33.32    1.67
  -6  -3   0   33.13    1.65
  -6  -3   0   35.50    1.64
   6  -3   0   33.69    1.45
  -6  -3   0   32.13    1.76
  -6   3   0   36.39    1.60
   6   3   0   30.79    1.71
   6   3   0   34.14    1.59
  -6   3   0   33.46    1.76
   6   3   0   32.94    1.59
  -6   3   0   34.09    1.19
  -6   3   0   33.24    1.80
  -6   3   0   31.87    1.53
   7  -3   0   21.29    1.35
  -7  -3   0   22.05    1.34
   7  -3   0   21.69    1.10
  -7  -3   0   21.92    1.28
  -7  -3   0   22.71    1.50
   7   3   0   23.02    1.28
   7   3   0   21.23    1.42
   7   3   0   21.63    1.28
  -7   3   0   21.38    1.25
  -7   3   0   20.52    1.23
  -7   3   0   22.03    1.46
  -7   3   0   21.60    1.47
   8  -3   0    5.75    0.57
  -8  -3   0    5.39    0.75
   8  -3   0    5.26    0.74
  -8  -3   0    5.94    0.88
  -8  -3   0    6.48    0.76
   8   3   0    6.72    0.87
  -8   3   0    5.66    0.43
   8   3   0    5.77    0.73
  -8   3   0    4.78    0.80
   8   3   0    6.51    0.97
  -8   3   0    5.24    0.83
  -8   3   0    5.64    0.69
   9  -3   0    0.93    0.32
  -9  -3   0    0.70    0.49
  -9  -3   0    0.73    0.41
   9  -3   0    0.11    0.36
  -9  -3   0    0.56    0.39
   9   3   0    0.53    0.41
   9   3   0    0.83    0.49
  -9   3   0    0.61    0.48
  -9   3   0    1.02    0.44
  -9   3   0    0.42    0.46
 -10  -3   0    3.96    0.77
  10  -3   0    3.69    0.53
  10  -3   0    5.38    0.82
 -10  -3   0    4.07    0.92
 -10  -3   0    4.16    0.76
  10   3   0    5.45    0.80
 -10   3   0    4.24    0.72
 -10   3   0    4.09    0.93
 -10   3   0    3.19    0.81
  10   3   0    3.55    0.84
  11  -3   0    0.29    0.47
 -11  -3   0    1.43    0.69
 -11  -3   0    0.68    0.47
 -11  -3   0    0.74    0.46
 -11   3   0    0.31    0.53
  11   3   0    1.15    0.66
 -11   3   0    0.19    0.56
  11   3   0    0.84    0.52
 -11   3   0    1.15    0.51
 -12  -3   0    0.22    0.50
 -12  -3   0   -0.32    0.34
  12  -3   0   -0.38    0.38
 -12  -3   0    0.41    0.58
 -12   3   0   -0.09    0.36
 -12   3   0    0.23    0.57
 -12   3   0    0.02    0.51
  12   3   0    0.38    0.50
  12   3   0    0.81    0.49
 -13  -3   0    6.97    0.96
 -13  -3   0    6.18    1.29
  13  -3   0    5.13    1.07
 -13  -3   0    7.71    1.17
  13   3   0    4.17    1.04
 -13   3   0    5.38    1.02
 -13   3   0    4.65    1.16
  13   3   0    4.87    1.13
 -13   3   0    5.23    1.20
  14  -3   0   -0.32    0.44
 -14  -3   0    0.41    0.59
 -14  -3   0   -0.31    0.59
 -14   3   0    0.63    0.52
  14   3   0   -0.35    0.49
 -14   3   0   -0.21    0.53
 -14   3   0   -1.04    0.36
  14   3   0    0.09    0.48
  15  -3   0   -1.28    0.49
 -15  -3   0   -0.78    0.70
  15  -3   0    0.08    0.62
 -15  -3   0    0.04    0.65
 -15   3   0    1.05    0.60
 -15   3   0    0.25    0.65
  15   3   0    1.70    0.77
  15   3   0    0.17    0.63
  16  -3   0    3.79    1.14
 -16  -3   0    3.61    1.12
 -16  -3   0    4.98    1.44
  16  -3   0    5.90    1.35
 -16   3   0    5.96    1.44
  16   3   0    7.15    1.40
  16   3   0    6.98    1.52
 -16   3   0    4.84    1.21
 -17  -3   0    0.71    0.73
  17  -3   0    0.48    0.79
 -17   3   0    0.64    0.94
 -17   3   0   -0.54    0.73
  17   3   0    0.24    0.87
  17   3   0   -0.09    0.79
   0  -4   0    2.68    0.37
   0  -4   0    2.98    0.38
   0  -4   0    3.12    0.37
   0   4   0    3.73    0.32
   0   4   0    2.69    0.38
   0   4   0    3.36    0.46
   0   4   0    2.93    0.40
  -1  -4   0   38.84    1.54
  -1  -4   0   40.17    1.48
   1  -4   0   38.51    1.40
   1  -4   0   38.56    1.53
  -1  -4   0   39.68    1.43
  -1  -4   0   36.40    1.56
   1  -4   0   37.78    1.54
   1   4   0   38.38    1.63
   1   4   0   39.92    1.61
  -1   4   0   38.82    1.42
  -1   4   0   38.45    1.55
   1   4   0   38.86    1.47
  -1   4   0   38.25    1.53
  -1   4   0   39.29    1.64
   2  -4   0  111.83    3.53
  -2  -4   0  116.02    3.76
  -2  -4   0  113.69    3.86
  -2  -4   0  113.47    3.84
   2  -4   0  113.93    3.81
   2  -4   0  113.88    3.75
   2   4   0  114.63    3.86
  -2   4   0  104.37    3.69
  -2   4   0  109.65    3.77
  -2   4   0  118.93    3.82
  -2   4   0  109.14    3.82
   2   4   0  113.46    3.72
   2   4   0  117.66    3.95
  -2   4   0  111.28    3.92
  -3  -4   0   18.47    1.03
  -3  -4   0   16.68    0.99
  -3  -4   0   17.49    0.97
  -3  -4   0   17.67    0.78
   3  -4   0   18.52    0.96
   3  -4   0   18.15    0.62
   3  -4   0   16.57    0.87
  -3   4   0   18.61    1.08
  -3   4   0   16.20    0.91
   3   4   0   17.41    0.89
  -3   4   0   18.58    0.97
   3   4   0   18.01    1.06
   3   4   0   18.07    1.01
  -3   4   0   19.16    1.05
  -3   4   0   19.42    0.95
  -4  -4   0   37.22    1.70
  -4  -4   0   38.27    1.71
  -4  -4   0   37.46    1.34
   4  -4   0   36.26    1.59
   4  -4   0   36.38    1.67
  -4  -4   0   38.14    1.72
   4   4   0   39.38    1.59
  -4   4   0   39.29    1.62
  -4   4   0   38.00    1.60
   4   4   0   37.38    1.79
  -4   4   0   36.44    1.68
   4   4   0   37.47    1.67
  -5  -4   0    0.34    0.12
  -5  -4   0    0.28    0.28
  -5  -4   0    0.01    0.26
   5  -4   0    0.08    0.26
  -5  -4   0    0.02    0.26
   5  -4   0    0.43    0.26
  -5   4   0    0.50    0.27
  -5   4   0    0.35    0.24
  -5   4   0    0.41    0.32
   5   4   0    0.29    0.30
  -5   4   0    0.42    0.25
   5   4   0    0.08    0.21
   5   4   0   -0.01    0.22
  -5   4   0    0.07    0.31
  -6  -4   0   41.49    1.49
  -6  -4   0   49.41    2.16
   6  -4   0   50.15    2.00
  -6  -4   0   47.20    2.18
  -6  -4   0   52.33    2.33
   6  -4   0   51.58    2.20
  -6   4   0   55.36    2.12
  -6   4   0   49.21    2.08
   6   4   0   49.57    2.12
   6   4   0   41.08    2.02
  -6   4   0   47.97    2.25
  -6   4   0   47.74    2.31
   6   4   0   50.85    2.31
  -7  -4   0    7.96    0.89
   7  -4   0    6.80    0.62
  -7  -4   0    7.23    0.82
   7  -4   0    7.08    0.78
  -7  -4   0    6.63    0.74
   7   4   0    6.63    0.84
  -7   4   0    7.68    0.74
   7   4   0    7.70    0.75
  -7   4   0    6.54    0.93
  -7   4   0    6.80    0.70
  -7   4   0    6.84    0.83
   7   4   0    6.45    0.70
   8  -4   0   14.55    1.17
   8  -4   0   14.46    0.95
  -8  -4   0   13.71    1.09
  -8  -4   0   14.17    1.17
  -8  -4   0   12.23    1.19
   8   4   0   12.32    1.18
  -8   4   0   13.83    1.06
  -8   4   0   12.55    1.18
  -8   4   0   14.59    1.33
   8   4   0   13.54    1.04
   9  -4   0   48.92    2.11
   9  -4   0   54.69    2.58
  -9  -4   0   48.66    2.65
  -9  -4   0   50.11    2.49
  -9  -4   0   46.77    2.38
   9   4   0   48.19    2.36
  -9   4   0   48.26    2.66
  -9   4   0   46.68    2.31
   9   4   0   53.82    2.72
  -9   4   0   48.88    2.64
 -10  -4   0    7.61    1.05
 -10  -4   0    7.80    1.11
  10  -4   0    8.43    0.76
 -10  -4   0    8.25    0.99
  10  -4   0    8.28    1.03
 -10   4   0    8.41    1.13
 -10   4   0    7.82    1.16
  10   4   0    8.81    1.12
 -10   4   0    7.43    0.94
  10   4   0    7.14    1.04
 -11  -4   0    5.60    1.01
  11  -4   0    7.30    0.99
 -11  -4   0    5.04    1.13
 -11  -4   0    5.27    0.83
 -11   4   0    5.05    1.03
 -11   4   0    5.69    1.01
  11   4   0    5.64    0.87
  11   4   0    7.00    1.08
 -11   4   0    5.73    0.92
 -12  -4   0    5.14    1.18
  12  -4   0    5.62    1.05
 -12  -4   0    5.51    1.07
 -12  -4   0    6.67    0.99
  12   4   0    5.31    1.15
 -12   4   0    7.04    1.01
  12   4   0    6.37    0.93
 -12   4   0    4.17    1.06
 -12   4   0    6.41    1.27
 -13  -4   0    4.34    1.03
 -13  -4   0    5.72    1.29
  13  -4   0    3.69    0.95
 -13  -4   0    4.94    0.95
 -13   4   0    4.76    0.94
  13   4   0    7.21    1.12
 -13   4   0    2.87    0.99
  13   4   0    5.16    1.18
 -13   4   0    5.02    1.17
 -14  -4   0    2.09    0.98
 -14  -4   0    1.96    0.86
  14  -4   0    2.16    0.93
  14   4   0    3.17    1.02
 -14   4   0    2.53    0.97
 -14   4   0    2.17    0.74
  14   4   0    1.81    0.92
 -14   4   0    1.66    0.80
 -15  -4   0    2.32    0.98
 -15  -4   0    2.63    1.01
  15  -4   0    1.54    0.84
  15   4   0    2.93    1.10
 -15   4   0    2.33    0.80
  15   4   0    1.03    0.82
 -15   4   0    1.23    0.98
 -15   4   0    1.21    0.93
  16  -4   0   -0.21    0.76
  16  -4   0   -0.32    0.73
 -16  -4   0   -0.13    0.63
 -16   4   0   -0.54    0.54
  16   4   0    0.33    0.70
 -16   4   0    0.12    0.71
  16   4   0    0.17    0.75
  17  -4   0   12.07    2.12
 -17  -4   0   13.82    1.99
 -17   4   0    8.30    2.25
  17   4   0   11.61    1.87
  17   4   0   10.29    1.72
 -17   4   0   13.15    2.30
   0  -5   0   -0.13    0.16
   0  -5   0    0.08    0.17
   0  -5   0    0.02    0.20
   0   5   0   -0.27    0.18
   0   5   0   -0.15    0.14
   0   5   0    0.09    0.25
   0   5   0    0.02    0.20
   1  -5   0    1.26    0.26
  -1  -5   0    1.50    0.33
   1  -5   0    1.40    0.34
  -1  -5   0    1.46    0.33
  -1  -5   0    1.44    0.35
   1  -5   0    1.22    0.30
  -1   5   0    1.24    0.30
  -1   5   0    1.47    0.26
  -1   5   0    0.98    0.35
   1   5   0    1.51    0.29
   1   5   0    1.79    0.40
  -1   5   0    1.14    0.31
   1   5   0    1.45    0.27
   1   5   0    1.45    0.38
  -2  -5   0    4.61    0.43
  -2  -5   0    4.59    0.53
   2  -5   0    4.90    0.53
  -2  -5   0    4.91    0.46
  -2  -5   0    4.29    0.51
   2  -5   0    4.63    0.35
   2  -5   0    4.92    0.49
  -2   5   0    4.21    0.44
  -2   5   0    4.04    0.56
   2   5   0    4.41    0.56
  -2   5   0    4.52    0.52
   2   5   0    4.76    0.46
   2   5   0    4.96    0.55
  -2   5   0    4.81    0.52
   3  -5   0   16.29    0.66
   3  -5   0   16.27    0.97
  -3  -5   0   17.15    1.03
   3  -5   0   15.27    0.88
  -3  -5   0   18.21    1.07
  -3  -5   0   17.29    0.83
  -3  -5   0   16.73    0.96
  -3   5   0   16.01    1.06
   3   5   0   15.82    0.88
   3   5   0   16.77    1.02
  -3   5   0   16.11    1.01
  -3   5   0   17.14    0.97
   3   5   0   17.49    1.09
  -3   5   0   15.49    0.91
  -3   5   0   16.77    0.95
  -4  -5   0   73.63    2.85
   4  -5   0   75.23    2.85
  -4  -5   0   76.06    2.92
  -4  -5   0   73.14    2.88
   4  -5   0   73.04    2.79
  -4  -5   0   73.06    2.51
  -4   5   0   72.90    2.78
  -4   5   0   73.55    3.00
   4   5   0   73.19    2.96
   4   5   0   74.82    2.88
  -4   5   0   73.39    2.76
  -4   5   0   72.40    2.76
  -4   5   0   73.90    2.80
   4   5   0   73.35    2.72
  -5  -5   0  103.90    3.42
  -5  -5   0  105.76    3.95
  -5  -5   0  105.33    3.97
   5  -5   0  107.72    3.94
  -5  -5   0  108.71    3.99
   5  -5   0  103.93    3.79
  -5   5   0  114.15    3.85
  -5   5   0  102.37    4.05
  -5   5   0  109.06    3.84
   5   5   0  107.47    3.78
  -5   5   0  105.71    3.93
   5   5   0  110.43    4.10
   5   5   0  102.00    3.89
  -5   5   0  104.22    3.81
  -6  -5   0   20.00    1.27
  -6  -5   0   19.55    0.77
  -6  -5   0   18.90    1.24
   6  -5   0   19.56    1.14
   6  -5   0   19.23    1.26
  -6  -5   0   17.86    1.27
  -6   5   0   18.48    1.25
   6   5   0   20.07    1.17
  -6   5   0   18.27    1.14
  -6   5   0   19.00    1.17
   6   5   0   21.04    1.26
  -6   5   0   18.48    1.14
   6   5   0   20.14    1.36
  -6   5   0   18.47    1.35
   7  -5   0    0.33    0.28
   7  -5   0    0.21    0.34
  -7  -5   0    0.52    0.38
  -7  -5   0   -0.02    0.31
  -7  -5   0    0.12    0.35
   7   5   0   -0.04    0.25
  -7   5   0    0.23    0.27
   7   5   0    0.22    0.36
  -7   5   0    0.23    0.29
  -7   5   0    0.10    0.37
  -7   5   0    0.38    0.36
   7   5   0    0.47    0.34
  -8  -5   0   15.31    1.19
  -8  -5   0   14.04    1.26
   8  -5   0   14.04    0.99
  -8  -5   0   15.92    1.28
   8  -5   0   12.24    1.13
  -8   5   0   13.93    1.09
  -8   5   0   12.99    1.30
  -8   5   0   15.13    1.31
   8   5   0   15.28    1.34
   8   5   0   15.21    1.11
  -9  -5   0    1.67    0.54
   9  -5   0    2.50    0.65
  -9  -5   0    1.14    0.53
   9  -5   0    2.01    0.48
  -9  -5   0    2.57    0.71
   9   5   0    1.81    0.62
  -9   5   0    2.41    0.67
   9   5   0    2.11    0.60
  -9   5   0    2.18    0.58
  -9   5   0    2.96    0.79
 -10  -5   0    0.77    0.48
  10  -5   0    1.37    0.62
 -10  -5   0    1.38    0.62
  10  -5   0    1.07    0.41
 -10  -5   0    1.09    0.58
 -10   5   0    0.70    0.45
 -10   5   0    0.87    0.58
  10   5   0    1.57    0.56
 -10   5   0    1.14    0.61
  10   5   0    0.54    0.52
 -11  -5   0   18.33    1.73
 -11  -5   0   22.09    1.60
 -11  -5   0   19.95    1.65
  11  -5   0   18.88    1.63
  11   5   0   21.19    1.78
 -11   5   0   19.28    1.77
 -11   5   0   18.45    1.74
  11   5   0   16.63    1.44
 -11   5   0   20.41    1.56
  12  -5   0   15.19    1.50
 -12  -5   0   15.23    1.46
 -12  -5   0   14.41    1.64
 -12  -5   0   15.83    1.57
 -12   5   0   14.77    1.40
  12   5   0   22.72    1.65
 -12   5   0   14.86    1.61
  12   5   0   15.13    1.65
 -12   5   0   15.31    1.64
 -13  -5   0    2.51    0.83
 -13  -5   0    0.69    0.71
 -13  -5   0    0.56    0.58
  13  -5   0    0.99    0.66
 -13   5   0    1.82    0.63
 -13   5   0    0.91    0.69
 -13   5   0    0.87    0.64
  13   5   0    1.20    0.69
  13   5   0    2.38    0.76
  14  -5   0    0.01    0.61
 -14  -5   0    0.11    0.50
 -14  -5   0   -0.90    0.38
 -14  -5   0    1.12    0.76
 -14   5   0    0.25    0.54
  14   5   0    0.13    0.60
  14   5   0    0.53    0.67
 -14   5   0    0.42    0.64
 -14   5   0    0.39    0.73
  15  -5   0    3.36    1.10
 -15  -5   0    3.76    1.15
 -15  -5   0    9.78    1.50
 -15   5   0    3.29    1.12
 -15   5   0    1.85    1.02
  15   5   0    4.25    1.03
  15   5   0    2.73    1.11
 -15   5   0    4.82    1.00
  16  -5   0    1.20    0.81
 -16  -5   0    1.29    0.95
  16   5   0    1.28    1.01
 -16   5   0    0.45    0.93
 -16   5   0    1.53    0.76
  16   5   0    1.07    0.88
 -16   5   0    1.68    0.97
   0  -6   0    7.61    0.67
   0  -6   0    6.83    0.62
   0  -6   0    6.57    0.58
   0   6   0    6.48    0.69
   0   6   0    7.10    0.66
   0   6   0    6.99    0.50
   0   6   0    6.19    0.56
  -1  -6   0    8.18    0.66
  -1  -6   0    7.40    0.62
   1  -6   0    8.77    0.69
  -1  -6   0    7.15    0.66
   1  -6   0    8.31    0.68
   1  -6   0    8.42    0.58
   1   6   0    7.82    0.60
   1   6   0    8.17    0.74
   1   6   0    6.47    0.75
  -1   6   0    6.66    0.61
  -1   6   0    7.23    0.73
   1   6   0    7.36    0.55
  -1   6   0    9.06    0.72
  -1   6   0    8.03    0.54
  -2  -6   0   29.57    1.33
  -2  -6   0   29.81    1.35
   2  -6   0   30.32    1.47
   2  -6   0   29.45    1.41
  -2  -6   0   29.29    1.46
  -2  -6   0   32.49    1.54
   2  -6   0   31.24    1.23
   2   6   0   32.00    1.61
   2   6   0   31.90    1.38
  -2   6   0   32.10    1.62
  -2   6   0   31.12    1.48
  -2   6   0   29.77    1.46
  -2   6   0   30.40    1.31
   2   6   0   24.25    1.45
   3  -6   0   98.57    3.63
   3  -6   0  107.89    3.56
  -3  -6   0   94.61    3.67
  -3  -6   0   99.33    3.55
   3  -6   0  100.00    3.21
  -3  -6   0  105.69    3.44
  -3  -6   0   96.49    3.67
  -3   6   0   93.91    3.76
   3   6   0   97.73    3.76
   3   6   0  104.99    3.73
   3   6   0  103.50    3.53
  -3   6   0  100.04    3.63
  -3   6   0   98.69    3.67
  -3   6   0   94.98    3.47
   4  -6   0  150.59    5.31
   4  -6   0  152.19    4.74
  -4  -6   0  165.67    5.49
  -4  -6   0  152.69    5.32
  -4  -6   0  151.07    5.41
  -4  -6   0  158.14    5.03
  -4   6   0  151.21    5.29
  -4   6   0  150.41    5.27
   4   6   0  152.44    5.39
  -4   6   0  159.13    5.50
   4   6   0  154.36    5.52
   4   6   0  158.66    5.22
  -4   6   0  156.80    5.27
  -4   6   0  155.68    5.55
  -5  -6   0    2.46    0.56
  -5  -6   0    2.92    0.59
  -5  -6   0    2.82    0.35
  -5  -6   0    2.54    0.52
   5  -6   0    2.46    0.53
   5  -6   0    2.57    0.50
   5   6   0    2.88    0.47
  -5   6   0    2.94    0.53
   5   6   0    3.04    0.56
  -5   6   0    2.84    0.55
  -5   6   0    3.03    0.67
   5   6   0    2.43    0.57
  -5   6   0    2.49    0.50
   6  -6   0    0.19    0.31
  -6  -6   0    0.23    0.36
  -6  -6   0    0.31    0.34
   6  -6   0    0.09    0.30
  -6  -6   0    0.33    0.35
  -6  -6   0    0.47    0.17
   6   6   0    0.14    0.28
   6   6   0    0.06    0.32
  -6   6   0    0.32    0.30
  -6   6   0   -0.05    0.33
  -6   6   0    0.15    0.26
   6   6   0    0.36    0.38
  -6   6   0    0.24    0.30
  -6   6   0    0.42    0.31
  -7  -6   0    1.66    0.23
  -7  -6   0    0.99    0.46
  -7  -6   0    0.80    0.43
  -7  -6   0    1.41    0.51
   7  -6   0    1.46    0.49
   7  -6   0    1.98    0.48
   7   6   0    1.38    0.41
  -7   6   0    1.56    0.58
  -7   6   0    1.04    0.47
   7   6   0    1.46    0.48
   7   6   0    1.15    0.49
  -7   6   0    1.43    0.45
  -8  -6   0    0.37    0.37
  -8  -6   0   -0.02    0.32
   8  -6   0   -0.44    0.31
  -8  -6   0    0.30    0.41
   8  -6   0    0.21    0.28
  -8   6   0    0.81    0.38
   8   6   0   -0.11    0.35
  -8   6   0   -0.05    0.33
  -8   6   0    0.35    0.42
   8   6   0    0.49    0.36
  -9  -6   0   18.15    1.43
  -9  -6   0   18.02    1.45
   9  -6   0   17.74    1.23
  -9  -6   0   19.32    1.59
   9  -6   0   18.83    1.47
   9   6   0   18.66    1.32
   9   6   0   18.94    1.62
  -9   6   0   17.66    1.33
  -9   6   0   17.91    1.50
  10  -6   0    1.16    0.44
 -10  -6   0    0.77    0.51
 -10  -6   0    0.96    0.56
 -10  -6   0    2.41    0.80
  10  -6   0    1.55    0.61
  10   6   0    1.51    0.69
 -10   6   0    1.15    0.66
 -10   6   0    2.20    0.60
  10   6   0    1.54    0.52
 -10   6   0    0.50    0.53
  11  -6   0    5.05    0.88
 -11  -6   0    5.02    0.98
  11  -6   0    4.44    0.97
 -11  -6   0    5.00    0.95
 -11  -6   0    4.64    1.06
  11   6   0    6.03    0.87
 -11   6   0    4.22    1.02
 -11   6   0    6.93    1.00
 -11   6   0    3.93    0.96
  11   6   0    4.75    1.06
 -12  -6   0    2.91    0.87
 -12  -6   0    3.49    1.00
 -12  -6   0    3.38    0.83
  12  -6   0    3.74    0.92
 -12   6   0    2.19    0.89
 -12   6   0    2.99    0.83
  12   6   0    2.87    0.81
  12   6   0    2.41    0.86
 -12   6   0    4.23    1.04
 -13  -6   0    0.07    0.47
 -13  -6   0    0.52    0.75
 -13  -6   0    1.09    0.65
  13  -6   0    0.21    0.60
 -13   6   0    0.09    0.50
  13   6   0    0.02    0.47
  13   6   0    0.82    0.67
 -13   6   0   -0.12    0.56
 -13   6   0    0.36    0.60
 -14  -6   0    0.28    0.62
 -14  -6   0    0.85    0.68
 -14  -6   0   -0.64    0.75
  14  -6   0    0.48    0.66
 -14   6   0    0.56    0.81
  14   6   0    0.66    0.59
 -14   6   0    0.09    0.61
  14   6   0    0.32    0.58
 -15  -6   0    0.76    0.93
  15  -6   0    0.41    0.56
 -15  -6   0    1.03    0.88
 -15   6   0    0.48    0.55
 -15   6   0    1.10    0.73
 -15   6   0    0.18    0.71
  15   6   0    1.14    0.83
  15   6   0    2.14    0.73
  16  -6   0    1.86    0.89
 -16  -6   0   -0.19    0.58
 -16  -6   0    0.46    0.87
 -16   6   0    0.31    0.65
 -16   6   0   -0.69    0.84
  16   6   0    1.14    0.98
 -16   6   0    0.84    0.89
   0  -7   0    0.08    0.25
   0  -7   0   -0.05    0.20
   0  -7   0    0.01    0.24
   0   7   0   -0.06    0.27
   0   7   0   -0.11    0.22
   0   7   0    0.02    0.18
   0   7   0    0.19    0.28
   1  -7   0   61.33    2.29
  -1  -7   0   59.78    2.50
   1  -7   0   59.91    2.44
  -1  -7   0   59.00    2.38
  -1  -7   0   61.30    2.44
   1  -7   0   60.41    2.46
   1   7   0   58.59    2.34
   1   7   0   60.93    2.63
   1   7   0   61.36    2.53
   1   7   0   62.46    2.24
  -1   7   0   63.07    2.44
  -1   7   0   60.01    2.63
  -1   7   0   59.79    2.50
  -1   7   0   60.21    2.20
   2  -7   0   57.96    2.37
   2  -7   0   56.37    2.41
   2  -7   0   55.94    2.12
  -2  -7   0   56.66    2.41
  -2  -7   0   58.31    2.29
  -2  -7   0   59.58    2.49
   2   7   0   58.69    2.56
  -2   7   0   59.08    2.58
   2   7   0   58.14    2.24
   2   7   0   63.43    2.55
   2   7   0   56.96    2.30
  -2   7   0   59.39    2.43
  -2   7   0   58.96    2.19
  -2   7   0   56.00    2.40
  -3  -7   0    0.89    0.30
  -3  -7   0    0.64    0.29
   3  -7   0    0.68    0.29
   3  -7   0    0.95    0.22
   3  -7   0    0.94    0.38
  -3  -7   0    0.59    0.34
  -3  -7   0    0.48    0.32
   3   7   0    0.88    0.33
  -3   7   0    0.96    0.38
  -3   7   0    0.99    0.31
  -3   7   0    1.01    0.35
   3   7   0    0.65    0.43
  -3   7   0    1.05    0.43
   3   7   0    0.74    0.41
  -4  -7   0   40.49    1.91
  -4  -7   0   42.89    2.08
  -4  -7   0   44.76    2.10
  -4  -7   0   42.82    1.75
   4  -7   0   45.16    2.02
   4  -7   0   41.54    1.48
   4  -7   0   42.42    2.00
   4   7   0   40.89    2.13
  -4   7   0   42.67    2.16
  -4   7   0   40.73    1.95
  -4   7   0   43.27    2.08
   4   7   0   44.54    2.09
  -4   7   0   42.18    1.88
  -5  -7   0    3.30    0.60
  -5  -7   0    3.74    0.43
   5  -7   0    3.14    0.61
  -5  -7   0    3.72    0.64
  -5  -7   0    2.70    0.59
   5  -7   0    3.29    0.60
   5   7   0    3.70    0.72
  -5   7   0    2.90    0.67
   5   7   0    4.26    0.67
  -5   7   0    3.68    0.60
  -5   7   0    3.30    0.56
  -5   7   0    4.10    0.60
   5   7   0    3.27    0.53
  -5   7   0    3.26    0.60
  -6  -7   0   69.81    2.36
  -6  -7   0   66.04    2.91
   6  -7   0   66.76    2.88
  -6  -7   0   66.78    2.92
   6  -7   0   66.03    2.79
  -6  -7   0   64.65    2.93
  -6   7   0   65.69    2.84
   6   7   0   61.45    2.99
  -6   7   0   63.12    2.77
  -6   7   0   63.80    3.06
  -6   7   0   60.92    2.75
   6   7   0   66.72    2.71
   6   7   0   69.50    2.92
  -7  -7   0   41.67    2.18
  -7  -7   0   39.46    2.16
   7  -7   0   37.05    1.91
   7  -7   0   38.74    2.07
  -7  -7   0   41.61    1.71
   7   7   0   38.13    2.22
  -7   7   0   34.61    2.18
   7   7   0   40.11    1.96
  -7   7   0   34.23    1.90
  -7   7   0   39.53    2.00
  -7   7   0   37.86    2.08
  -8  -7   0    0.61    0.44
   8  -7   0    0.71    0.47
   8  -7   0    0.51    0.36
  -8  -7   0    0.11    0.42
  -8  -7   0    0.85    0.48
   8   7   0    0.62    0.43
   8   7   0    0.49    0.49
  -8   7   0    0.38    0.36
  -8   7   0    0.01    0.46
  -8   7   0    0.56    0.48
  -9  -7   0    7.09    0.97
  -9  -7   0    5.11    1.00
   9  -7   0    7.18    0.98
  -9  -7   0    5.89    1.10
  -9   7   0    6.58    0.87
   9   7   0    6.08    1.09
  -9   7   0    7.41    1.01
   9   7   0    6.81    0.81
  -9   7   0    8.33    1.17
 -10  -7   0    1.11    0.62
 -10  -7   0    0.76    0.51
  10  -7   0    0.84    0.47
  10  -7   0    1.25    0.59
 -10  -7   0    2.03    0.76
 -10   7   0    1.65    0.58
  10   7   0    1.00    0.61
  10   7   0    0.61    0.43
 -10   7   0    0.77    0.56
 -10   7   0    0.51    0.59
 -11  -7   0   -0.11    0.43
  11  -7   0    0.17    0.44
 -11  -7   0    0.89    0.54
 -11  -7   0    1.05    0.66
  11   7   0    0.85    0.47
  11   7   0    0.28    0.50
 -11   7   0    0.53    0.46
 -11   7   0    0.12    0.48
 -11   7   0    0.06    0.51
 -12  -7   0    8.38    1.20
 -12  -7   0    5.61    1.27
  12  -7   0    6.86    1.11
 -12  -7   0    6.00    1.13
  12   7   0    5.37    1.20
 -12   7   0    8.56    1.13
 -12   7   0    7.45    1.21
  12   7   0    6.02    1.05
 -12   7   0    7.68    1.48
 -13  -7   0    0.14    0.53
  13  -7   0    0.27    0.66
 -13  -7   0   -0.53    0.62
 -13  -7   0   -0.84    0.55
 -13   7   0   -0.26    0.58
  13   7   0   -0.46    0.52
  13   7   0    0.25    0.63
 -13   7   0   -0.33    0.49
 -13   7   0   -0.01    0.52
 -14  -7   0    0.51    0.62
 -14  -7   0   -0.08    0.73
  14  -7   0    0.54    0.72
 -14  -7   0    0.76    0.63
  14   7   0   -0.16    0.67
  14   7   0   -0.31    0.40
 -14   7   0    0.88    0.68
 -14   7   0    0.90    0.79
 -14   7   0    0.03    0.54
 -15  -7   0    1.85    0.86
  15  -7   0    1.93    0.98
 -15  -7   0    2.76    1.20
  15   7   0    1.58    1.01
 -15   7   0    1.05    1.00
 -15   7   0    0.92    0.87
  15   7   0    1.44    0.68
 -15   7   0    2.51    0.85
 -16  -7   0   -0.49    0.96
  16  -7   0    2.98    1.03
 -16  -7   0   -1.20    0.57
  16   7   0    0.70    0.82
 -16   7   0    0.03    0.67
 -16   7   0   -0.13    0.68
   0  -8   0    2.48    0.50
   0  -8   0    2.36    0.50
   0  -8   0    2.07    0.43
   0   8   0    2.30    0.45
   0   8   0    2.34    0.38
   0   8   0    2.73    0.60
   0   8   0    2.91    0.59
  -1  -8   0    9.28    0.83
   1  -8   0    8.62    0.81
  -1  -8   0    8.61    0.79
   1  -8   0    8.87    0.80
  -1  -8   0    8.68    0.76
   1  -8   0    8.64    0.69
   1   8   0    8.45    0.74
   1   8   0    9.18    0.89
  -1   8   0    7.65    0.88
   1   8   0    9.25    0.65
  -1   8   0    9.15    0.78
  -1   8   0    8.72    0.83
   1   8   0    9.62    0.96
  -1   8   0    8.45    0.62
  -2  -8   0   14.86    0.99
  -2  -8   0   15.79    1.10
   2  -8   0   15.43    1.09
   2  -8   0   14.62    1.02
   2  -8   0   14.64    0.84
   2   8   0   14.53    0.90
   2   8   0   14.61    1.12
   2   8   0   13.07    0.93
   2   8   0   14.91    1.22
  -2   8   0   15.32    1.20
  -2   8   0   14.24    1.03
  -2   8   0   14.33    1.05
  -2   8   0   15.09    0.87
   3  -8   0    1.21    0.37
  -3  -8   0    0.85    0.31
   3  -8   0    0.98    0.41
  -3  -8   0    1.07    0.43
  -3  -8   0    1.34    0.45
  -3  -8   0    1.19    0.36
   3  -8   0    0.80    0.25
  -3   8   0    1.17    0.42
  -3   8   0    0.94    0.32
   3   8   0    0.69    0.43
   3   8   0    0.93    0.34
  -3   8   0    1.21    0.43
  -3   8   0    1.14    0.45
   3   8   0    1.31    0.45
  -4  -8   0    0.65    0.38
   4  -8   0    0.19    0.33
   4  -8   0    1.57    0.42
  -4  -8   0    0.77    0.30
   4  -8   0    1.04    0.22
  -4  -8   0    1.28    0.44
  -4  -8   0    1.23    0.40
  -4   8   0    1.16    0.37
   4   8   0    0.66    0.33
  -4   8   0    0.50    0.37
  -4   8   0    0.79    0.43
   4   8   0    0.50    0.40
  -4   8   0    0.74    0.37
   4   8   0    0.77    0.43
   5  -8   0    3.84    0.25
  -5  -8   0    4.29    0.69
   5  -8   0    2.94    0.65
  -5  -8   0    3.49    0.47
   5  -8   0    4.44    0.66
  -5  -8   0    3.21    0.62
  -5  -8   0    3.55    0.70
   5   8   0    2.91    0.56
  -5   8   0    3.46    0.75
   5   8   0    1.87    0.58
  -5   8   0    3.87    0.64
  -5   8   0    3.90    0.65
   5   8   0    3.54    0.69
  -5   8   0    3.66    0.58
  -6  -8   0    9.42    0.67
  -6  -8   0    8.87    0.98
  -6  -8   0   10.30    1.00
   6  -8   0   10.29    1.00
   6  -8   0    9.65    0.93
   6   8   0    9.97    0.89
   6   8   0    8.40    1.05
  -6   8   0    9.42    0.95
  -6   8   0    7.77    1.06
  -6   8   0    9.22    0.92
  -6   8   0   11.17    1.01
   6   8   0    9.91    1.05
  -7  -8   0   28.38    1.78
  -7  -8   0   29.49    1.87
   7  -8   0   27.68    1.73
  -7  -8   0   28.01    1.80
   7  -8   0   30.19    1.69
  -7   8   0   28.66    1.70
   7   8   0   27.38    1.88
  -7   8   0   24.51    1.86
  -7   8   0   26.85    1.66
  -7   8   0   27.16    1.72
   7   8   0   27.28    1.58
  -8  -8   0   18.87    1.57
   8  -8   0   18.56    1.37
  -8  -8   0   18.82    1.52
   8  -8   0   19.50    1.51
  -8  -8   0   20.38    1.59
  -8   8   0   19.32    1.51
   8   8   0   19.26    1.67
  -8   8   0   20.18    1.43
  -8   8   0   20.94    1.73
   8   8   0   20.00    1.38
  -9  -8   0   23.81    1.79
  -9  -8   0   23.47    1.85
  -9  -8   0   26.83    1.87
   9  -8   0   26.34    1.84
  -9   8   0   26.04    1.74
  -9   8   0   24.16    1.77
  -9   8   0   26.70    2.09
   9   8   0   26.09    1.67
   9   8   0   25.79    2.00
 -10  -8   0    0.67    0.61
 -10  -8   0    1.28    0.67
  10  -8   0    0.94    0.51
  10  -8   0    1.02    0.57
 -10  -8   0    2.03    0.64
 -10   8   0    0.34    0.61
 -10   8   0    1.46    0.56
 -10   8   0    1.07    0.62
  10   8   0    1.65    0.72
  10   8   0    1.05    0.53
  11  -8   0    1.46    0.69
 -11  -8   0    1.86    0.74
  11  -8   0    1.95    0.53
 -11  -8   0    1.71    0.78
 -11  -8   0    1.36    0.74
 -11   8   0    2.38    0.79
 -11   8   0    1.79    0.66
 -11   8   0    2.45    0.89
  11   8   0    1.84    0.86
  11   8   0    3.22    0.74
 -12  -8   0    0.42    0.70
  12  -8   0    1.10    0.71
 -12  -8   0    0.44    0.64
  12   8   0    0.45    0.50
 -12   8   0    1.11    0.58
 -12   8   0   -0.25    0.66
  12   8   0    0.45    0.70
 -12   8   0    0.31    0.63
 -13  -8   0    1.62    0.90
 -13  -8   0    1.63    0.77
  13  -8   0    1.49    0.71
 -13  -8   0    1.12    0.80
 -13   8   0    1.10    0.87
 -13   8   0    0.30    0.68
  13   8   0    1.98    0.64
 -13   8   0    1.15    0.84
  13   8   0    0.80    0.72
 -14  -8   0    1.72    0.82
 -14  -8   0    1.05    0.71
  14  -8   0    1.52    0.81
 -14  -8   0   -0.30    0.75
  14   8   0    1.54    0.98
 -14   8   0    1.00    0.94
 -14   8   0    1.22    0.89
  14   8   0    1.03    0.71
 -14   8   0    1.67    0.76
 -15  -8   0    1.98    1.09
  15  -8   0   -0.49    0.63
 -15  -8   0   -0.95    0.62
 -15   8   0    0.37    0.76
 -15   8   0   -0.28    0.52
  15   8   0    0.27    0.73
 -15   8   0   -0.24    0.67
 -16  -8   0    0.04    0.97
  16   8   0   -0.25    0.75
 -16   8   0    1.07    0.91
   0  -9   0   -0.14    0.23
   0  -9   0    0.08    0.29
   0  -9   0   -0.09    0.24
   0   9   0   -0.05    0.18
   0   9   0   -0.01    0.23
   0   9   0   -0.23    0.27
   0   9   0   -0.44    0.30
   1  -9   0    3.48    0.57
   1  -9   0    2.51    0.47
  -1  -9   0    1.98    0.51
  -1  -9   0    2.49    0.51
   1  -9   0    2.39    0.56
  -1  -9   0    2.21    0.51
  -1   9   0    2.37    0.53
   1   9   0    2.73    0.60
   1   9   0    2.36    0.62
  -1   9   0    2.77    0.60
   1   9   0    2.83    0.44
  -1   9   0    2.35    0.60
   1   9   0    2.25    0.50
  -1   9   0    2.77    0.41
   2  -9   0   12.21    0.81
   2  -9   0   12.11    0.98
  -2  -9   0   12.22    1.07
  -2  -9   0   12.64    1.04
  -2  -9   0   12.18    0.93
   2  -9   0   12.00    1.02
  -2   9   0   11.65    0.98
  -2   9   0   12.95    1.17
  -2   9   0   12.31    1.03
   2   9   0   13.64    0.88
  -2   9   0   12.50    0.81
   2   9   0   12.78    1.09
   2   9   0   13.01    0.95
   2   9   0   14.31    1.22
   3  -9   0   -0.01    0.19
   3  -9   0    0.07    0.33
   3  -9   0    0.06    0.26
  -3  -9   0    0.15    0.28
  -3  -9   0   -0.05    0.31
  -3  -9   0    0.24    0.32
  -3   9   0   -0.08    0.31
   3   9   0    0.03    0.23
  -3   9   0    0.21    0.32
   3   9   0   -0.12    0.29
   3   9   0    0.29    0.27
  -3   9   0    0.10    0.33
   3   9   0   -0.32    0.34
  -3   9   0    0.15    0.24
  -4  -9   0    1.66    0.53
  -4  -9   0    1.77    0.42
  -4  -9   0    1.63    0.52
   4  -9   0    0.84    0.43
  -4  -9   0    1.46    0.44
   4  -9   0    1.65    0.30
  -4   9   0    1.54    0.42
   4   9   0    1.32    0.52
  -4   9   0    0.99    0.50
  -4   9   0    2.32    0.59
  -4   9   0    1.51    0.51
   4   9   0    1.92    0.49
   4   9   0    1.89    0.63
  -5  -9   0    0.89    0.47
  -5  -9   0    0.54    0.28
  -5  -9   0    0.89    0.47
   5  -9   0    1.04    0.43
   5  -9   0    0.47    0.39
  -5  -9   0    0.69    0.39
  -5   9   0    0.47    0.52
   5   9   0    0.53    0.47
   5   9   0    0.61    0.36
  -5   9   0    0.90    0.38
   5   9   0    0.38    0.44
  -5   9   0    0.78    0.41
  -6  -9   0   25.36    1.27
   6  -9   0   25.70    1.65
   6  -9   0   23.73    1.57
  -6  -9   0   26.13    1.64
  -6  -9   0   26.30    1.76
  -6   9   0   25.68    1.86
  -6   9   0   27.33    1.65
  -6   9   0   25.49    1.65
  -6   9   0   25.22    1.55
   6   9   0   22.58    2.26
  -7  -9   0   34.47    2.02
   7  -9   0   34.08    2.01
  -7  -9   0   34.15    2.08
  -7  -9   0   32.57    2.04
   7  -9   0   33.80    1.96
  -7   9   0   32.41    1.90
   7   9   0   33.74    1.83
  -7   9   0   31.46    1.90
  -7   9   0   31.56    1.91
   7   9   0   34.03    2.20
  -7   9   0   34.38    2.24
  -8  -9   0   10.71    1.18
   8  -9   0   11.81    1.18
   8  -9   0   12.86    1.29
  -8  -9   0   13.06    1.33
  -8  -9   0   10.57    1.20
   8   9   0   14.05    1.15
  -8   9   0   10.52    1.35
  -8   9   0   12.81    1.20
  -8   9   0   12.79    1.19
  -8   9   0   12.59    1.18
   8   9   0   12.23    1.43
   9  -9   0    1.00    0.46
  -9  -9   0   -0.24    0.41
  -9  -9   0    1.79    0.61
  -9  -9   0    0.86    0.52
   9  -9   0   -0.56    0.35
  -9   9   0    0.43    0.36
   9   9   0    0.11    0.46
  -9   9   0   -0.89    0.41
  -9   9   0    0.68    0.49
   9   9   0    0.79    0.47
 -10  -9   0    2.49    0.82
  10  -9   0    1.58    0.66
  10  -9   0    1.41    0.66
 -10  -9   0    1.41    0.70
 -10  -9   0    1.37    0.67
  10   9   0    1.37    0.71
 -10   9   0    2.13    0.68
  10   9   0    2.21    0.66
 -10   9   0    1.83    0.75
 -10   9   0    2.38    0.84
 -11  -9   0    6.72    1.21
 -11  -9   0    7.48    1.40
 -11  -9   0   13.07    1.51
  11  -9   0    7.74    1.27
  11  -9   0    5.51    0.98
 -11   9   0    6.56    1.40
 -11   9   0    8.03    1.19
  11   9   0    7.19    1.27
 -11   9   0    9.64    1.25
  11   9   0    7.28    1.04
 -12  -9   0    0.35    0.67
 -12  -9   0    1.01    0.74
  12  -9   0    1.24    0.70
 -12  -9   0    0.55    0.66
 -12   9   0    0.99    0.71
 -12   9   0    0.76    0.72
 -12   9   0    0.60    0.65
  12   9   0    0.90    0.58
  12   9   0    0.27    0.65
 -13  -9   0   -0.01    0.58
  13  -9   0    0.42    0.63
 -13  -9   0    2.03    0.96
  13   9   0    1.73    0.62
 -13   9   0   -0.17    0.55
 -13   9   0    1.22    0.79
  13   9   0    0.86    0.80
 -13   9   0   -0.13    0.81
 -14  -9   0    1.82    0.99
 -14  -9   0   -0.57    0.53
  14  -9   0   -0.09    0.59
 -14   9   0   -0.10    0.74
  14   9   0    0.24    0.75
 -14   9   0   -0.09    0.70
 -14   9   0    0.28    0.62
 -15  -9   0    1.94    0.93
 -15  -9   0    0.22    0.69
  15  -9   0    0.86    0.84
 -15   9   0   -0.28    0.65
 -15   9   0   -1.16    0.57
  15   9   0    0.62    0.79
 -15   9   0    1.21    0.93
   0 -10   0    0.36    0.32
   0 -10   0    0.74    0.39
   0 -10   0    0.14    0.31
   0  10   0    0.65    0.27
   0  10   0    0.99    0.53
   0  10   0    0.71    0.38
   0  10   0    0.40    0.37
   1 -10   0    3.91    0.56
   1 -10   0    2.90    0.62
   1 -10   0    2.86    0.66
  -1 -10   0    2.72    0.58
  -1 -10   0    2.75    0.62
  -1 -10   0    3.34    0.66
   1  10   0    2.81    0.55
   1  10   0    3.16    0.72
   1  10   0    3.32    0.48
   1  10   0    2.86    0.63
  -1  10   0    3.30    0.70
  -1  10   0    2.77    0.61
  -1  10   0    3.54    0.46
  -1  10   0    3.06    0.73
  -2 -10   0    0.20    0.31
   2 -10   0   -0.02    0.34
   2 -10   0    0.11    0.28
  -2 -10   0    0.17    0.36
   2 -10   0    0.23    0.24
  -2 -10   0    0.20    0.35
  -2  10   0    0.41    0.38
   2  10   0    0.38    0.31
   2  10   0    0.49    0.46
   2  10   0    0.26    0.26
  -2  10   0    0.38    0.43
  -2  10   0   -0.08    0.32
   2  10   0    0.09    0.36
  -2  10   0    0.11    0.23
  -3 -10   0    6.91    0.74
   3 -10   0    5.02    0.76
  -3 -10   0    5.12    0.80
   3 -10   0    5.77    0.60
  -3  10   0    6.47    0.64
   3  10   0    5.52    0.66
  -3  10   0    6.63    0.94
   3  10   0    6.21    0.86
   3  10   0    6.34    0.74
  -3  10   0    6.13    0.85
   3  10   0    6.17    0.94
  -3  10   0    6.28    0.84
  -4 -10   0    1.30    0.43
   4 -10   0    1.59    0.54
   4 -10   0    1.35    0.31
  -4 -10   0    1.61    0.53
  -4 -10   0    1.76    0.58
  -4  10   0    1.60    0.44
  -4  10   0    2.42    0.57
   4  10   0    1.05    0.51
   4  10   0    1.32    0.59
   4  10   0    0.94    0.39
  -4  10   0    2.53    0.65
  -4  10   0    1.40    0.59
  -5 -10   0    9.22    0.83
  -5 -10   0   10.85    1.17
   5 -10   0   12.39    1.11
  -5 -10   0   11.10    1.00
   5 -10   0   11.64    1.08
  -5 -10   0   10.06    1.08
   5  10   0   10.22    1.21
  -5  10   0   10.41    1.06
  -5  10   0   11.88    1.27
  -5  10   0   10.81    0.92
   5  10   0   12.36    1.01
  -5  10   0    8.31    1.02
   5  10   0    9.94    1.15
  -6 -10   0   18.88    1.42
   6 -10   0   18.57    1.46
  -6 -10   0   20.91    1.19
  -6 -10   0   21.54    1.62
   6 -10   0   20.48    1.50
  -6 -10   0   21.67    1.61
  -6  10   0   24.01    1.62
  -6  10   0   20.82    1.41
   6  10   0   20.87    1.38
  -6  10   0   19.17    1.69
  -6  10   0   16.57    1.39
   6  10   0   20.57    1.69
   7 -10   0   45.14    2.46
  -7 -10   0   48.28    2.64
  -7 -10   0   44.71    2.41
  -7 -10   0   47.07    2.57
   7 -10   0   43.78    2.39
   7  10   0   40.97    2.56
  -7  10   0   43.11    2.30
  -7  10   0   42.89    2.37
  -7  10   0   42.93    2.37
   7  10   0   44.62    2.26
  -8 -10   0    1.83    0.67
   8 -10   0    1.20    0.56
   8 -10   0    1.11    0.62
  -8 -10   0    1.46    0.62
  -8 -10   0    0.33    0.58
  -8  10   0   -0.36    0.54
   8  10   0    1.61    0.74
   8  10   0    1.17    0.52
  -8  10   0    1.75    0.60
  -8  10   0    1.17    0.54
  -8  10   0    1.85    0.57
  -9 -10   0   14.33    1.47
  -9 -10   0   11.66    1.40
  -9 -10   0   13.73    1.45
   9 -10   0   15.96    1.48
  -9  10   0   14.37    1.40
  -9  10   0   13.80    1.61
   9  10   0   13.34    1.61
  -9  10   0   12.11    1.32
   9  10   0   12.63    1.20
  10 -10   0   -0.49    0.38
 -10 -10   0   -0.52    0.43
 -10 -10   0   -0.25    0.49
 -10 -10   0   -0.18    0.49
  10 -10   0    0.83    0.59
 -10  10   0   -0.50    0.47
 -10  10   0   -0.62    0.47
  10  10   0   -0.78    0.24
 -10  10   0   -0.20    0.40
  10  10   0   -0.35    0.52
 -11 -10   0   10.11    1.51
  11 -10   0    9.19    1.19
 -11 -10   0    9.34    1.35
  11 -10   0   12.75    1.47
 -11  10   0   10.76    1.34
 -11  10   0    8.79    1.60
  11  10   0   10.05    1.17
 -11  10   0   10.65    1.43
  11  10   0   10.22    1.56
  12 -10   0    7.30    1.34
 -12 -10   0    8.36    1.35
 -12 -10   0    7.12    1.46
 -12  10   0    8.60    1.37
  12  10   0    6.97    1.44
 -12  10   0    8.45    1.66
 -12  10   0   12.18    1.44
  13 -10   0   12.12    1.61
 -13 -10   0    8.77    1.58
 -13 -10   0   12.25    1.61
  13  10   0   13.50    1.89
 -13  10   0   20.12    1.85
 -13  10   0   19.34    2.25
 -13  10   0   13.82    1.72
 -14 -10   0   -0.23    0.64
 -14 -10   0    0.05    0.83
  14 -10   0    0.60    0.77
 -14  10   0    0.25    0.67
 -14  10   0    0.00    0.71
  14  10   0    0.58    0.79
 -14  10   0    4.46    1.16
 -15 -10   0    3.73    1.13
 -15 -10   0    4.53    1.40
  15  10   0    3.02    1.20
 -15  10   0    3.73    1.25
   0 -11   0    0.02    0.36
   0 -11   0    0.32    0.30
   0 -11   0   -0.40    0.27
   0  11   0    0.10    0.37
   0  11   0    0.15    0.35
   0  11   0    0.11    0.22
   0  11   0   -0.01    0.47
  -1 -11   0    5.04    0.73
  -1 -11   0    6.13    0.88
   1 -11   0    5.60    0.81
  -1 -11   0    5.87    0.75
   1 -11   0    4.91    0.67
   1  11   0    5.41    0.85
  -1  11   0    5.01    0.97
  -1  11   0    5.01    0.57
   1  11   0    6.15    0.95
   1  11   0    6.13    0.77
  -1  11   0    6.20    0.88
   1  11   0    5.97    0.62
  -1  11   0    5.39    0.75
  -2 -11   0    2.31    0.55
   2 -11   0    2.97    0.54
  -2 -11   0    2.28    0.61
   2 -11   0    1.87    0.57
  -2 -11   0    2.54    0.65
  -2  11   0    2.57    0.46
  -2  11   0    3.44    0.83
   2  11   0    2.06    0.51
  -2  11   0    2.65    0.61
   2  11   0    2.27    0.46
  -2  11   0    1.71    0.56
   2  11   0    1.95    0.63
   2  11   0    2.35    0.72
   3 -11   0    2.69    0.48
  -3 -11   0    2.16    0.64
   3 -11   0    3.01    0.69
  -3 -11   0    2.93    0.71
  -3 -11   0    2.70    0.62
   3  11   0    2.62    0.70
   3  11   0    2.89    0.79
   3  11   0    1.99    0.50
  -3  11   0    2.05    0.65
   3  11   0    2.74    0.54
  -3  11   0    2.80    0.50
  -3  11   0    2.68    0.76
  -3  11   0    3.25    0.72
   4 -11   0   11.04    1.14
   4 -11   0   11.67    1.02
  -4 -11   0   13.32    1.29
  -4 -11   0   12.93    1.03
  -4  11   0   12.72    0.96
   4  11   0   13.40    1.36
  -4  11   0   12.52    1.33
   4  11   0   12.79    1.07
   4  11   0   13.21    1.05
  -4  11   0   10.51    1.14
   4  11   0   10.20    1.16
  -4  11   0   12.63    1.19
  -5 -11   0    6.63    0.76
  -5 -11   0    7.84    1.02
  -5 -11   0    7.14    0.86
  -5 -11   0    7.01    0.99
   5 -11   0    7.69    0.97
   5  11   0    7.17    1.16
  -5  11   0    7.35    0.99
  -5  11   0    6.28    0.99
   5  11   0    7.06    0.82
  -5  11   0    7.33    0.80
  -5  11   0    6.47    1.07
  -6 -11   0    0.28    0.43
   6 -11   0    0.22    0.40
   6 -11   0   -0.03    0.39
  -6 -11   0    0.04    0.31
  -6 -11   0   -0.02    0.43
  -6 -11   0   -0.11    0.36
  -6  11   0   -0.14    0.40
  -6  11   0   -0.35    0.33
   6  11   0   -0.04    0.32
  -6  11   0    0.36    0.61
   6  11   0   -0.16    0.43
  -6  11   0    0.24    0.39
  -7 -11   0    0.45    0.47
   7 -11   0    0.66    0.51
   7 -11   0    0.53    0.49
  -7 -11   0    0.47    0.55
   7  11   0    0.98    0.62
  -7  11   0    0.29    0.41
  -7  11   0   -1.17    0.44
   7  11   0    1.07    0.44
  -7  11   0    0.81    0.52
  -7  11   0    0.84    0.51
   8 -11   0    7.18    1.04
  -8 -11   0    6.73    1.10
  -8 -11   0    6.83    0.98
   8 -11   0    7.25    1.01
   8  11   0    6.90    1.16
  -8  11   0    5.71    1.06
  -8  11   0    6.00    0.92
  -8  11   0    6.87    1.03
   8  11   0    5.18    0.97
  -8  11   0    4.52    1.14
   9 -11   0    0.57    0.53
  -9 -11   0    0.06    0.59
  -9 -11   0   -0.34    0.46
   9 -11   0   -0.30    0.42
  -9  11   0   -0.24    0.39
   9  11   0    0.17    0.38
  -9  11   0    1.57    0.63
  -9  11   0   -0.05    0.58
  -9  11   0    0.16    0.45
   9  11   0   -0.11    0.61
  10 -11   0    2.00    0.80
 -10 -11   0    2.33    0.80
  10 -11   0    2.24    0.80
 -10 -11   0    1.92    0.81
 -10  11   0    1.38    0.92
 -10  11   0    2.92    0.84
  10  11   0    2.84    1.00
  10  11   0    3.56    0.81
 -11 -11   0    4.78    1.13
  11 -11   0    2.65    0.77
  11 -11   0    4.54    1.08
  11  11   0    3.98    1.16
 -11  11   0    4.24    0.99
 -11  11   0    5.82    1.35
 -12 -11   0    5.97    1.29
  12 -11   0    7.70    1.42
 -12 -11   0    7.12    1.28
 -12  11   0    5.72    1.23
  12  11   0    6.89    1.52
 -12  11   0    4.72    1.32
 -13 -11   0    2.59    1.00
  13 -11   0    4.96    1.22
 -13 -11   0    4.41    1.16
 -13  11   0    2.44    1.05
  13  11   0    1.87    1.03
 -13  11   0    2.89    1.32
  14 -11   0   -0.28    0.63
 -14 -11   0    0.33    0.75
 -14 -11   0    0.82    0.82
  14  11   0    0.19    0.83
 -14  11   0    2.36    1.05
 -14  11   0    0.08    0.84
   0 -12   0    5.74    0.76
   0 -12   0    6.62    0.86
   0  12   0    5.00    1.02
   0  12   0    5.17    0.94
   0  12   0    4.83    0.78
  -1 -12   0   13.65    1.18
   1 -12   0   13.74    1.23
   1 -12   0   13.95    1.11
  -1 -12   0   15.12    1.25
  -1  12   0   15.48    1.34
   1  12   0   14.46    1.38
   1  12   0   14.62    1.19
  -1  12   0   14.71    1.51
   1  12   0   16.38    1.50
  -1  12   0   13.03    1.18
  -2 -12   0    1.48    0.57
   2 -12   0    1.19    0.42
  -2 -12   0    1.04    0.50
   2 -12   0    1.65    0.60
  -2  12   0    1.62    0.57
   2  12   0    1.94    0.65
   2  12   0    1.30    0.48
  -2  12   0    1.33    0.68
   2  12   0    0.77    0.62
  -2  12   0    1.71    0.61
   3 -12   0    0.18    0.30
   3 -12   0    0.42    0.44
  -3 -12   0   -0.05    0.37
  -3 -12   0    0.14    0.36
  -3  12   0    0.17    0.54
  -3  12   0   -0.11    0.38
  -3  12   0   -0.46    0.34
   3  12   0    0.18    0.48
   3  12   0    0.05    0.41
   3  12   0    0.07    0.33
  -4 -12   0   39.88    2.36
   4 -12   0   38.96    2.27
  -4 -12   0   41.72    2.35
  -4 -12   0   41.69    2.09
   4  12   0   41.57    2.44
  -4  12   0   42.01    2.38
   4  12   0   38.32    2.51
   4  12   0   39.02    2.08
  -4  12   0   40.32    2.56
  -4  12   0   39.13    2.32
  -5 -12   0    5.53    1.01
  -5 -12   0    8.44    1.11
   5 -12   0    5.27    0.95
  -5 -12   0    6.74    0.80
   5  12   0    6.46    0.86
  -5  12   0    6.41    1.11
  -5  12   0    6.32    1.14
  -5  12   0    6.67    1.03
   5  12   0    7.08    1.14
   6 -12   0    2.89    0.79
   6 -12   0    3.79    0.86
  -6 -12   0    3.71    0.90
  -6 -12   0    3.49    0.76
  -6 -12   0    2.23    0.77
  -6  12   0    3.99    0.89
  -6  12   0    4.06    1.02
  -6  12   0    4.30    0.95
   6  12   0    5.37    0.82
   6  12   0    3.41    0.97
  -7 -12   0   -0.95    0.51
  -7 -12   0    1.66    1.01
  -7 -12   0    1.10    0.47
   7 -12   0    1.22    0.68
   7 -12   0    1.25    0.66
  -7  12   0    1.20    0.58
   7  12   0    1.58    0.73
   7  12   0    1.84    0.52
  -7  12   0    0.58    0.75
  -7  12   0    1.28    0.69
   8 -12   0    0.74    0.57
  -8 -12   0    0.32    0.53
  -8 -12   0    0.93    0.53
   8 -12   0    0.97    0.59
   8  12   0    1.32    0.50
  -8  12   0    0.02    0.51
   8  12   0    1.14    0.70
  -8  12   0    0.81    0.75
  -8  12   0    0.90    0.61
  -9 -12   0    0.94    0.61
  -9 -12   0    1.41    0.75
   9 -12   0    1.81    0.78
   9 -12   0    1.71    0.71
   9  12   0    1.75    0.86
  -9  12   0    2.35    0.77
  -9  12   0    1.24    0.65
  -9  12   0    0.21    0.74
 -10 -12   0    3.62    0.98
 -10 -12   0    3.38    1.06
  10 -12   0    3.59    0.95
  10 -12   0    4.55    1.05
  10  12   0    4.41    1.21
 -10  12   0    4.11    1.10
 -10  12   0    3.54    1.15
  11 -12   0    0.23    0.60
  11 -12   0   -0.48    0.50
 -11 -12   0   -0.26    0.55
 -11 -12   0    0.25    0.61
 -11  12   0    0.52    0.72
 -11  12   0   -0.46    0.61
  11  12   0    0.05    0.69
 -12 -12   0    0.35    0.68
  12 -12   0    1.42    0.85
 -12 -12   0   -0.54    0.66
  12  12   0    0.24    0.82
 -12  12   0    0.10    0.74
  13 -12   0    2.64    0.99
 -13 -12   0    0.32    0.84
 -13  12   0    4.51    1.28
 -13  12   0    1.16    0.92
  13  12   0    0.61    1.00
 -14 -12   0    7.25    1.54
  14  12   0    8.73    1.95
 -14  12   0    8.13    1.76
   0 -13   0    0.35    0.36
   0 -13   0    0.21    0.43
   0  13   0    0.11    0.36
   0  13   0   -0.50    0.40
   0  13   0   -0.04    0.51
   1 -13   0    2.30    0.58
   1 -13   0    2.33    0.71
  -1 -13   0    2.37    0.70
  -1 -13   0    2.68    0.68
  -1  13   0    3.26    0.93
   1  13   0    3.04    0.78
  -1  13   0    2.14    0.62
   1  13   0    2.94    0.89
  -1  13   0    2.78    0.80
   1  13   0    2.22    0.62
   2 -13   0    2.62    0.59
  -2 -13   0    2.49    0.71
  -2 -13   0    3.35    0.74
   2 -13   0    2.96    0.73
  -2  13   0    2.06    0.70
   2  13   0    3.51    0.87
   2  13   0    1.69    0.74
   2  13   0    4.44    0.79
  -2  13   0    2.92    0.70
  -2  13   0    2.55    0.84
  -3 -13   0   59.33    2.99
  -3 -13   0   57.03    2.75
   3 -13   0   57.98    2.97
  -3  13   0   59.14    3.08
  -3  13   0   60.11    3.01
  -3  13   0   60.93    3.31
   3  13   0   56.69    3.24
   3  13   0   60.06    3.13
   3  13   0   61.84    2.82
  -4 -13   0    0.50    0.46
  -4 -13   0   -0.14    0.42
   4 -13   0    0.78    0.58
  -4  13   0    1.17    0.65
  -4  13   0    0.70    0.64
  -4  13   0    1.22    0.58
   4  13   0    0.47    0.58
   5 -13   0    1.10    0.55
  -5 -13   0    0.83    0.45
  -5 -13   0   -0.40    0.35
  -5  13   0   -0.30    0.41
  -5  13   0   -0.52    0.41
  -5  13   0    1.23    0.68
   5  13   0    0.66    0.37
   5  13   0    0.12    0.50
   6 -13   0    0.46    0.57
  -6 -13   0   -0.55    0.41
   6 -13   0    0.14    0.52
  -6  13   0    0.36    0.59
  -6  13   0   -0.55    0.40
   6  13   0    0.67    0.66
  -6  13   0    0.20    0.48
   6  13   0   -0.03    0.35
   7 -13   0   21.84    1.77
   7 -13   0   23.73    1.83
  -7 -13   0   23.70    1.94
  -7  13   0   20.89    2.04
   7  13   0   21.01    1.97
  -7  13   0   21.06    1.85
  -7  13   0   23.26    1.87
   7  13   0   23.83    1.63
   8 -13   0    1.31    0.74
  -8 -13   0    2.66    0.86
   8 -13   0    2.87    0.90
  -8  13   0    1.61    0.82
  -8  13   0    2.41    0.79
   8  13   0    2.28    0.93
  -8  13   0    3.51    1.05
   9 -13   0   13.16    1.48
   9 -13   0   13.58    1.50
  -9 -13   0   12.20    1.57
  -9  13   0   10.83    1.56
   9  13   0   13.88    1.75
  -9  13   0   13.19    1.51
  -9  13   0   10.13    1.66
  10 -13   0    0.29    0.63
  10 -13   0    0.86    0.63
 -10 -13   0    1.14    0.77
 -10  13   0    1.69    0.98
 -10  13   0    0.46    0.64
  10  13   0    1.28    0.90
  11 -13   0    1.40    0.82
 -11 -13   0    1.75    0.93
  11 -13   0    1.49    0.78
 -11  13   0    0.23    0.90
  11  13   0    1.85    1.05
 -11  13   0    1.45    0.88
 -12 -13   0    6.10    1.36
  12 -13   0    7.91    1.47
 -12  13   0    6.43    1.65
  12  13   0    4.30    1.34
 -12  13   0    5.65    1.29
  13 -13   0    0.22    0.88
 -13 -13   0    1.46    0.90
 -13  13   0   -0.88    0.80
  13  13   0    1.19    1.05
 -13  13   0    1.31    0.95
   0 -14   0    8.11    1.04
   0 -14   0    7.21    0.97
   0  14   0    6.02    1.03
   0  14   0    7.04    1.01
   0  14   0    7.50    1.29
   1 -14   0    2.72    0.62
  -1 -14   0    2.90    0.71
  -1 -14   0    2.79    0.72
   1 -14   0    2.63    0.76
   1  14   0    1.90    0.83
  -1  14   0    3.61    0.99
  -1  14   0    1.94    0.66
  -1  14   0    1.75    0.60
   1  14   0    3.38    0.75
  -2 -14   0    1.01    0.52
   2 -14   0    0.19    0.37
   2 -14   0    0.66    0.53
  -2 -14   0    1.90    0.63
  -2  14   0   -1.11    0.37
  -2  14   0    0.43    0.48
   2  14   0    1.10    0.68
   2  14   0   -0.47    0.53
   2  14   0    0.09    0.42
  -2  14   0    0.94    0.67
   3 -14   0   -0.02    0.47
  -3 -14   0    0.24    0.45
  -3 -14   0   -0.07    0.40
  -3  14   0    0.38    0.52
   3  14   0    0.85    0.46
  -3  14   0    0.45    0.61
  -3  14   0    0.31    0.45
   3  14   0    0.55    0.63
  -4 -14   0    2.85    0.70
   4 -14   0    2.32    0.76
  -4 -14   0    3.00    0.84
   4  14   0    3.48    1.02
  -4  14   0    2.74    0.75
  -4  14   0    3.36    0.87
  -4  14   0    4.25    1.13
   4  14   0    4.16    0.75
  -5 -14   0   -0.40    0.43
   5 -14   0    0.28    0.52
  -5 -14   0    0.20    0.40
   5 -14   0    0.32    0.51
  -5  14   0    0.61    0.63
   5  14   0   -0.03    0.54
  -5  14   0   -0.31    0.43
   6 -14   0    1.75    0.67
   6 -14   0   -0.01    0.49
  -6 -14   0    0.20    0.58
  -6  14   0    0.12    0.57
  -6  14   0   -1.12    0.45
  -6  14   0   -0.44    0.53
   6  14   0    0.54    0.66
  -7 -14   0    7.50    1.24
   7 -14   0    8.15    1.20
   7 -14   0    6.45    1.16
  -7  14   0    6.63    1.40
  -7  14   0   11.69    1.47
  -7  14   0    8.74    1.47
   7  14   0    7.74    1.49
  -8 -14   0    2.92    0.99
   8 -14   0    4.37    1.03
  -8  14   0    0.65    0.81
  -8  14   0    2.30    1.10
   8  14   0    3.19    1.06
  -8  14   0    4.79    1.04
   9 -14   0    0.82    0.69
  -9 -14   0   -0.45    0.67
   9 -14   0    0.73    0.66
   9  14   0   -0.19    0.76
  -9  14   0    0.37    0.62
  -9  14   0    0.32    0.61
  10 -14   0    2.60    0.81
 -10 -14   0    2.15    0.96
  10 -14   0    0.91    0.87
  10  14   0    1.64    0.93
 -10  14   0    4.94    1.27
 -10  14   0    2.41    0.96
  11 -14   0    0.20    0.61
 -11 -14   0    0.96    0.80
  11 -14   0    0.61    0.64
 -11  14   0    2.24    0.92
 -11  14   0   -0.54    0.89
  11  14   0    0.06    0.78
  12 -14   0   11.31    1.62
 -12 -14   0    9.27    1.77
  12 -14   0    6.78    1.49
 -12  14   0   15.24    2.10
 -12  14   0    7.76    1.62
  12  14   0    8.96    1.85
   0 -15   0    0.26    0.39
   0 -15   0    0.21    0.47
   0  15   0   -0.84    0.37
   0  15   0   -0.46    0.55
  -1 -15   0    0.68    0.59
   1 -15   0    1.46    0.61
   1 -15   0    1.07    0.51
  -1 -15   0    0.39    0.54
   1  15   0    1.16    0.54
  -1  15   0    0.44    0.64
  -1  15   0    1.11    0.73
   1  15   0    0.48    0.69
  -1  15   0    1.11    0.53
  -2 -15   0    9.87    1.18
  -2 -15   0    8.58    1.11
   2 -15   0    7.44    1.16
  -2  15   0   11.30    1.54
   2  15   0   11.53    1.10
   2  15   0    9.80    1.44
  -2  15   0    8.23    1.33
  -2  15   0    8.10    1.17
  -3 -15   0   12.03    1.28
  -3 -15   0   10.57    1.30
   3 -15   0   10.77    1.35
  -3  15   0   13.89    1.49
   3  15   0    7.85    1.37
  -3  15   0    8.88    1.44
   3  15   0   11.27    1.13
  -3  15   0   12.35    1.32
  -4 -15   0    1.18    0.61
   4 -15   0    1.05    0.67
  -4 -15   0    0.33    0.52
  -4  15   0   -0.07    0.51
  -4  15   0   -0.66    0.40
  -4  15   0    0.10    0.64
   4  15   0    0.13    0.61
  -5 -15   0    2.72    1.16
  -5 -15   0    1.85    0.80
   5 -15   0    3.41    0.90
   5 -15   0    1.56    0.72
  -5  15   0    3.31    1.06
   5  15   0    1.57    0.87
  -5  15   0    2.33    0.81
   6 -15   0    0.12    0.56
  -6 -15   0    0.13    0.51
   6 -15   0    0.16    0.55
  -6  15   0    1.27    0.67
   6  15   0   -0.12    0.55
  -6  15   0    1.81    0.72
  -6  15   0   -0.02    0.61
   7 -15   0    0.46    0.72
   7 -15   0    0.25    0.53
  -7 -15   0    0.62    0.63
  -7  15   0    0.48    0.63
   7  15   0    1.32    0.78
  -7  15   0    0.69    0.72
  -7  15   0    1.21    0.82
   8 -15   0   -0.06    0.67
  -8 -15   0   -0.47    0.67
   8 -15   0    0.82    0.66
   8  15   0   -0.29    0.56
  -8  15   0   -1.06    0.51
  -8  15   0    0.02    0.58
  -8  15   0    0.17    0.96
   9 -15   0   11.40    1.51
  -9 -15   0   10.57    1.79
   9 -15   0    8.72    1.49
  -9  15   0   11.43    2.03
   9  15   0    8.87    1.59
  -9  15   0    8.50    1.47
  -9  15   0    9.95    1.64
  10 -15   0    1.85    0.96
 -10 -15   0    1.56    0.88
  10 -15   0    1.94    0.87
 -10  15   0    1.09    0.93
  10  15   0    1.94    1.10
 -10  15   0    3.28    1.42
  11 -15   0    1.48    0.78
 -11 -15   0    1.19    0.80
  11 -15   0    1.86    0.90
  11  15   0    0.63    1.06
 -11  15   0   -0.63    0.87
   0 -16   0    7.93    1.05
   0 -16   0    7.57    1.12
   0  16   0    7.24    1.48
   0  16   0    8.00    1.02
  -1 -16   0    1.21    0.51
  -1 -16   0    1.07    0.65
   1 -16   0    0.56    0.62
  -1  16   0    1.02    0.63
   1  16   0    1.62    0.58
   1  16   0    1.14    0.75
  -1  16   0    1.11    0.78
   2 -16   0   11.51    1.35
  -2 -16   0   10.27    1.27
  -2 -16   0    9.58    1.25
  -2  16   0    9.16    1.25
  -2  16   0    9.09    1.49
   2  16   0    8.03    1.54
   2  16   0    8.03    1.15
  -3 -16   0    6.63    1.22
   3 -16   0    9.59    1.29
  -3 -16   0    4.48    1.01
  -3  16   0    4.11    1.10
  -3  16   0    6.47    1.41
  -3  16   0    5.20    1.11
   3  16   0    5.46    1.27
   4 -16   0   -1.01    0.39
  -4 -16   0   -0.19    0.63
  -4 -16   0    0.27    0.57
   4  16   0    0.41    0.67
  -4  16   0    0.92    0.65
  -4  16   0    0.18    0.69
  -4  16   0   -0.01    0.54
   5 -16   0   -0.13    0.52
   5 -16   0    0.80    0.66
  -5 -16   0    0.31    0.60
   5  16   0   -0.41    0.62
  -5  16   0   -0.29    0.50
  -5  16   0    0.75    0.82
   6 -16   0   10.40    1.40
  -6 -16   0   10.99    1.47
  -6  16   0    9.43    1.52
  -6  16   0    9.09    1.59
   6  16   0   11.67    1.68
  -6  16   0   11.82    1.76
   7 -16   0    2.40    0.97
  -7 -16   0    6.17    1.27
   7 -16   0    3.26    1.02
  -7  16   0    2.39    1.00
   7  16   0    3.51    1.18
  -7  16   0    3.08    1.16
  -8 -16   0   -0.57    0.58
   8 -16   0    0.74    0.69
   8 -16   0   -0.55    0.54
  -8  16   0    0.27    0.82
   8  16   0    0.46    0.79
  -8  16   0    0.75    0.69
   9 -16   0    1.18    0.86
   9 -16   0    1.97    0.95
  -9 -16   0    3.32    1.04
   9  16   0    2.97    1.19
  -9  16   0    3.00    1.00
  -9  16   0    0.12    0.66
  -9  16   0    2.80    1.30
  10 -16   0    3.86    1.09
  10 -16   0    3.64    1.14
 -10 -16   0   -1.82    1.25
  10  16   0    3.30    1.23
 -10  16   0    6.89    1.50
 -10  16   0    3.48    1.54
  11 -16   0   -0.80    0.55
 -11  16   0    0.21    0.77
   0 -17   0   -0.30    0.52
   0  17   0    0.45    0.71
   0  17   0   -0.34    0.46
  -1 -17   0   -0.14    0.54
  -1 -17   0   -0.83    0.26
   1 -17   0   -0.30    0.44
   1  17   0   -0.43    0.69
  -1  17   0   -0.03    0.73
  -1  17   0   -0.13    0.45
   2 -17   0    0.35    0.62
  -2 -17   0    2.34    0.77
  -2 -17   0   -0.43    0.57
  -2  17   0    1.97    0.67
  -2  17   0    0.91    0.89
   2  17   0    1.69    0.93
  -3 -17   0   -0.92    0.33
  -3 -17   0   -0.83    0.36
   3 -17   0   -1.29    0.41
  -3  17   0   -0.82    0.33
  -3  17   0   -0.49    0.75
   3  17   0    0.04    0.67
  -4 -17   0    0.44    0.49
   4 -17   0    0.29    0.59
  -4 -17   0    0.04    0.54
   4  17   0   -0.25    0.60
  -4  17   0    0.65    0.83
  -4  17   0    1.10    0.67
   5 -17   0    4.89    1.11
   5 -17   0    2.59    0.92
  -5 -17   0    5.82    1.28
  -5  17   0    5.15    1.15
  -5  17   0    5.11    1.24
  -5  17   0    3.61    1.27
   5  17   0    6.50    1.46
   6 -17   0    1.55    0.86
   6 -17   0    0.87    0.71
  -6 -17   0    1.26    0.84
  -6  17   0    0.80    0.79
   6  17   0    1.61    1.02
  -6  17   0    0.87    0.96
  -6  17   0   -0.33    0.79
   7 -17   0    0.93    0.80
  -7 -17   0   -0.50    0.72
   7 -17   0    0.27    0.63
  -7  17   0    0.45    0.86
  -7  17   0    0.64    0.90
   7  17   0    0.13    0.81
  -8 -17   0    2.83    1.18
   8 -17   0    2.95    1.05
   8 -17   0    3.14    1.07
  -8  17   0    2.78    1.11
  -8  17   0    5.24    1.43
   8  17   0    2.73    1.16
   9 -17   0   15.98    1.95
   9 -17   0   17.33    1.99
  -9 -17   0   14.64    2.26
  -9  17   0   17.11    2.00
  -9  17   0   18.43    2.21
   9  17   0   21.44    2.49
  -9  17   0   17.05    2.38
   0 -18   0    0.44    0.63
   0  18   0    4.64    1.29
   1 -18   0    2.21    0.87
  -1 -18   0    0.51    0.64
  -1 -18   0    0.87    0.66
   1  18   0    0.29    0.82
  -1  18   0    2.63    1.03
  -2 -18   0    2.69    0.81
  -2 -18   0    2.24    0.85
   2 -18   0    1.22    0.79
  -2  18   0    2.13    1.00
   2  18   0    1.28    0.89
  -2  18   0    2.48    0.94
  -3 -18   0   -0.51    0.60
   3 -18   0    0.27    0.64
  -3 -18   0    1.27    0.67
  -3  18   0   -0.09    0.86
   3  18   0   -0.78    0.83
  -3  18   0   -0.19    0.47
   4 -18   0    0.49    0.57
  -4 -18   0    0.40    0.69
   4 -18   0    1.32    0.82
  -4  18   0   -0.09    0.76
   4  18   0    0.22    0.76
  -5 -18   0    1.53    0.84
   5 -18   0    2.37    0.95
   5 -18   0    4.42    1.11
  -5  18   0    3.99    1.32
   5  18   0    1.41    0.93
   6 -18   0    1.70    0.83
   6 -18   0    1.72    1.01
  -6  18   0    1.71    1.10
   6  18   0    1.67    1.10
   7 -18   0    0.80    0.86
   7 -18   0    0.14    0.68
   7  18   0   -0.54    0.61
  -7  18   0   -0.23    0.84
   8 -18   0    0.38    0.81
  -8 -18   0   -2.66    0.84
  -8  18   0    2.53    1.05
   8  18   0    1.87    1.06
   0 -19   0   -0.64    0.53
   0  19   0   -0.28    0.67
  -1 -19   0   -0.74    0.56
   1 -19   0    0.25    0.73
   1  19   0    1.09    0.95
  -1  19   0    1.29    0.94
   2 -19   0    1.55    0.82
  -2 -19   0    0.88    0.78
  -2  19   0    2.81    1.19
   2  19   0    1.60    1.02
  -3 -19   0   12.20    1.56
  -3 -19   0    6.24    1.27
   3 -19   0    5.35    1.30
  -3  19   0    4.18    1.40
   3  19   0    6.06    1.55
   4 -19   0    1.05    0.80
  -4 -19   0    3.97    1.05
   4  19   0    3.14    1.28
  -4  19   0    1.18    0.99
   5 -19   0    1.61    1.00
  -5 -19   0    5.49    1.23
   5  19   0    1.84    0.96
  -5  19   0    3.77    1.31
   6  19   0    0.65    0.86
   0 -20   0    5.65    1.32
   0  20   0    2.64    1.16
  -1 -20   0   -0.57    0.76
   1 -20   0    0.58    0.80
  -1  20   0    0.07    0.89
   1  20   0    0.76    0.95
  -2 -20   0   -0.65    0.67
   2 -20   0    0.36    0.78
   2  20   0    0.04    0.83
  -2  20   0    0.25    0.98
  -3 -20   0    1.00    0.62
   3  20   0    0.70    1.05
  -4 -20   0    3.34    1.03
  17   0  -1    4.04    1.15
  17   0  -1    3.19    1.25
 -17   0   1    3.03    1.02
 -17   0   1    2.90    1.17
 -16   0   1   -0.48    0.63
 -16   0   1   -0.24    0.72
  16   0  -1   -0.34    0.62
  16   0  -1    0.38    0.67
 -15   0   1   20.18    1.89
  15   0  -1   17.81    1.93
 -15   0   1   16.16    1.98
  15   0  -1   17.49    1.88
  14   0  -1    0.18    0.53
  14   0  -1   -0.03    0.51
 -14   0   1   -0.68    0.37
 -14   0   1   -0.08    0.54
 -13   0   1    2.89    0.87
  13   0  -1    3.49    0.95
 -13   0   1    3.33    0.97
  13   0  -1    3.54    0.93
  12   0  -1   -0.13    0.47
 -12   0   1    0.37    0.57
 -12   0   1    0.58    0.47
  11   0  -1    5.43    0.92
 -11   0   1    6.12    0.92
 -11   0   1    4.69    1.03
  11   0  -1    3.57    0.81
 -11   0   1    6.06    0.74
  10   0  -1   -0.24    0.34
 -10   0   1   -0.10    0.24
  10   0  -1   -0.13    0.34
 -10   0   1   -0.30    0.28
 -10   0   1   -0.17    0.39
  -9   0   1  116.46    4.74
  -9   0   1  111.65    4.60
   9   0  -1  114.68    3.68
   9   0  -1  114.47    4.44
  -9   0   1  111.71    4.37
  -9   0   1  115.45    4.08
  -8   0   1   -0.06    0.33
  -8   0   1   -0.14    0.33
   8   0  -1   -0.12    0.29
  -8   0   1   -0.09    0.19
  -8   0   1   -0.03    0.29
   8   0  -1   -0.14    0.12
   7   0  -1   64.79    2.71
  -7   0   1   63.66    2.82
  -7   0   1   67.71    2.70
  -7   0   1   65.98    2.90
   7   0  -1   66.96    2.60
  -7   0   1   68.33    2.48
   7   0  -1   62.53    2.20
  -6   0   1   -0.11    0.28
   6   0  -1   -0.04    0.12
  -6   0   1   -0.15    0.16
  -6   0   1    0.25    0.28
   6   0  -1    0.08    0.25
   6   0  -1    0.02    0.21
  -6   0   1    0.04    0.30
  -5   0   1   47.07    2.04
  -5   0   1   46.39    1.94
  -5   0   1   44.79    1.76
   5   0  -1   49.14    1.97
   5   0  -1   47.87    1.62
   5   0  -1   48.16    1.90
  -4   0   1    0.11    0.25
  -4   0   1    0.04    0.18
   4   0  -1   -0.14    0.18
   4   0  -1    0.13    0.18
  -4   0   1   -0.02    0.16
  -4   0   1   -0.13    0.23
   4   0  -1    0.00    0.11
  -3   0   1    2.92    0.45
  -3   0   1    3.17    0.33
   3   0  -1    3.21    0.40
  -3   0   1    3.18    0.44
   3   0  -1    3.28    0.28
  -3   0   1    2.76    0.40
   3   0  -1    3.45    0.40
  -2   0   1   -0.08    0.17
   2   0  -1    0.09    0.16
   2   0  -1   -0.11    0.10
  -2   0   1   -0.29    0.14
   2   0  -1   -0.14    0.13
  -2   0   1   -0.10    0.13
  -2   0   1   -0.06    0.12
   1   0  -1   14.18    0.58
  -1   0   1   13.92    0.55
  -1   0   1   13.57    0.59
   1   0  -1   14.31    0.56
  -1   0   1   14.34    0.52
  -1   0   1   14.48    0.58
   1   0  -1   14.75    0.54
   0   0   1   -0.31    0.06
   0   0  -1   -0.50    0.06
   0   0  -1   -0.43    0.08
   0   0  -1   -0.57    0.04
   0   0   1   -0.43    0.04
   0   0   1   -0.41    0.07
   0   0  -1   -0.52    0.04
   0   0  -1   -0.45    0.07
   0   0  -1   -0.58    0.03
  -1   0  -1   15.38    0.59
  -1   0  -1   15.50    0.56
  -1   0  -1   13.62    0.59
  -1   0  -1   15.76    0.65
  -2   0  -1   -0.02    0.09
  -2   0  -1   -0.11    0.17
  -2   0  -1   -0.14    0.19
  -2   0  -1   -0.04    0.12
  -2   0  -1   -0.07    0.08
  -2   0  -1   -0.08    0.10
   2   0   1   -0.06    0.14
  -3   0  -1  240.12    7.06
  -3   0  -1  229.44    7.05
   3   0   1  220.72    7.15
  -3   0  -1  239.29    7.12
   3   0   1  240.66    6.96
  -3   0  -1  207.11    7.28
  -4   0  -1   -0.11    0.24
   4   0   1    0.00    0.18
  -4   0  -1   -0.07    0.17
  -4   0  -1    0.08    0.15
   4   0   1   -0.02    0.09
  -4   0  -1    0.02    0.27
  -4   0  -1   -0.09    0.14
  -5   0  -1    0.18    0.21
  -5   0  -1    0.07    0.19
   5   0   1    0.33    0.25
  -5   0  -1   -0.02    0.18
   5   0   1    0.17    0.11
  -5   0  -1    0.32    0.30
  -5   0  -1    0.05    0.28
  -6   0  -1    0.07    0.29
  -6   0  -1    0.22    0.22
  -6   0  -1    0.09    0.21
   6   0   1    0.18    0.25
  -6   0  -1    0.05    0.29
  -6   0  -1    0.05    0.19
   6   0   1   -0.05    0.10
   7   0   1  113.55    3.59
  -7   0  -1  114.87    4.43
  -7   0  -1  119.44    4.45
  -7   0  -1  119.28    4.08
  -7   0  -1  105.42    3.99
   7   0   1  111.38    4.15
  -8   0  -1   -0.27    0.22
   8   0   1   -0.02    0.11
  -8   0  -1   -0.28    0.30
  -8   0  -1    0.31    0.26
  -8   0  -1    0.00    0.24
  -8   0  -1   -0.08    0.38
   8   0   1    0.18    0.28
   9   0   1    6.00    0.78
  -9   0  -1    4.98    0.70
  -9   0  -1    5.66    0.64
  -9   0  -1    5.54    0.91
  -9   0  -1    4.45    0.87
  10   0   1   -0.32    0.35
 -10   0  -1    0.04    0.43
 -10   0  -1    0.06    0.30
 -10   0  -1   -0.26    0.31
  10   0   1    0.01    0.37
  11   0   1   -0.10    0.38
 -11   0  -1    0.03    0.31
 -11   0  -1    0.26    0.38
  11   0   1    0.48    0.55
 -11   0  -1    0.24    0.48
 -12   0  -1   -0.67    0.38
 -12   0  -1    0.04    0.39
  12   0   1   -0.08    0.46
  12   0   1    0.13    0.48
  13   0   1   11.39    1.53
 -13   0  -1    9.57    1.44
  13   0   1    8.68    1.21
 -13   0  -1   12.45    1.26
  14   0   1    0.04    0.62
  14   0   1    0.18    0.62
 -14   0  -1    1.12    0.74
 -14   0  -1    0.01    0.48
  15   0   1    2.95    1.06
 -15   0  -1    2.05    0.93
 -15   0  -1    2.27    0.84
  15   0   1    0.36    0.63
 -16   0  -1    0.12    0.55
 -16   0  -1   -1.15    0.50
  16   0   1   -0.24    0.69
  16   0   1    0.65    0.63
 -17   0  -1    1.68    0.96
  17   0   1    2.08    1.17
  17   0   1    1.21    0.93
 -17   0  -1    0.57    1.01
  17  -1  -1    7.32    1.52
 -17  -1   1    6.15    1.56
  17  -1  -1    4.94    1.38
 -17  -1   1    4.22    1.25
 -17   1   1    7.67    1.45
  17   1  -1    6.56    1.53
  17   1  -1    3.25    1.40
 -17   1   1    7.81    1.77
  16  -1  -1    0.28    0.72
 -16  -1   1    1.80    0.90
 -16  -1   1    0.93    0.87
  16  -1  -1   -0.24    0.74
  16   1  -1    0.85    0.88
  16   1  -1    0.61    0.71
 -16   1   1    0.62    0.81
 -16   1   1    1.02    0.89
  15  -1  -1   17.25    1.88
 -15  -1   1   17.21    1.83
 -15  -1   1   16.98    2.04
  15  -1  -1   14.59    1.69
  15   1  -1   16.64    1.91
 -15   1   1   18.08    1.79
 -15   1   1   19.93    2.14
  15   1  -1   18.20    1.87
 -14  -1   1    7.21    1.23
  14  -1  -1    8.79    1.29
 -14  -1   1    7.15    1.47
  14  -1  -1    7.05    1.34
  14   1  -1    7.70    1.23
 -14   1   1   10.44    1.54
 -14   1   1    7.65    1.27
  14   1  -1    8.16    1.39
  13  -1  -1   12.77    1.39
  13  -1  -1   12.46    1.49
 -13  -1   1    9.70    1.48
 -13  -1   1   11.93    1.38
  13   1  -1   13.13    1.38
 -13   1   1   10.79    1.47
 -13   1   1   13.50    1.42
  13   1  -1   11.96    1.50
  12  -1  -1    6.33    1.05
 -12  -1   1    7.75    1.11
  12  -1  -1    5.34    1.03
 -12  -1   1    5.42    1.15
 -12   1   1    6.18    0.98
  12   1  -1    6.12    1.09
 -12   1   1    5.31    1.16
  12   1  -1    6.24    1.01
  11  -1  -1    2.00    0.65
 -11  -1   1    1.10    0.52
 -11  -1   1    1.13    0.43
 -11  -1   1   -0.39    0.50
  11   1  -1    2.03    0.64
 -11   1   1    1.13    0.50
 -11   1   1    1.37    0.66
 -11   1   1    0.75    0.56
  11   1  -1    1.00    0.61
  10  -1  -1    1.02    0.51
 -10  -1   1    0.00    0.45
 -10  -1   1    0.30    0.38
 -10  -1   1   -0.01    0.31
 -10   1   1    0.84    0.52
 -10   1   1    0.50    0.29
 -10   1   1    0.14    0.45
  10   1  -1    0.14    0.32
 -10   1   1   -0.40    0.32
  10   1  -1    0.21    0.43
   9  -1  -1    3.19    0.67
  -9  -1   1    3.05    0.67
  -9  -1   1    2.44    0.68
  -9  -1   1    2.69    0.51
   9  -1  -1    2.85    0.37
  -9   1   1    2.26    0.42
  -9   1   1    3.34    0.74
  -9   1   1    2.79    0.71
   9   1  -1    0.72    0.43
   9   1  -1    3.30    0.69
  -8  -1   1   12.67    0.89
  -8  -1   1   12.41    1.15
  -8  -1   1   12.18    1.02
   8  -1  -1   11.58    1.00
   8  -1  -1   11.80    0.68
   8   1  -1   12.26    0.52
   8   1  -1   11.87    1.05
   8   1  -1   11.90    0.94
  -8   1   1   12.29    1.01
  -8   1   1   11.65    0.77
  -8   1   1   10.71    1.07
  -8   1   1   11.96    1.13
  -7  -1   1    3.21    0.49
   7  -1  -1    3.15    0.36
  -7  -1   1    2.91    0.55
  -7  -1   1    4.08    0.68
   7  -1  -1    3.02    0.47
   7  -1  -1    3.00    0.57
   7   1  -1    3.68    0.55
   7   1  -1    3.23    0.25
  -7   1   1    3.38    0.66
  -7   1   1    2.54    0.49
   7   1  -1    3.65    0.57
   7   1  -1    3.99    0.61
  -7   1   1    3.18    0.39
  -7   1   1    3.87    0.67
   6  -1  -1    2.74    0.34
  -6  -1   1    3.38    0.47
   6  -1  -1    3.07    0.51
  -6  -1   1    3.43    0.55
   6  -1  -1    2.53    0.42
  -6  -1   1    3.31    0.59
   6   1  -1    3.46    0.25
   6   1  -1    2.34    0.47
   6   1  -1    3.52    0.55
  -6   1   1    2.79    0.49
  -6   1   1    3.32    0.57
  -6   1   1    3.02    0.60
   6   1  -1    2.79    0.47
  -6   1   1    3.11    0.37
  -6   1   1    3.48    0.58
   5  -1  -1   35.22    1.33
  -5  -1   1   34.41    1.46
  -5  -1   1   34.13    1.57
  -5  -1   1   34.05    1.67
   5  -1  -1   34.76    1.50
   5  -1  -1   33.65    1.56
   5   1  -1   38.95    1.21
  -5   1   1   35.06    1.66
  -5   1   1   34.02    1.68
  -5   1   1   36.14    1.55
  -5   1   1   32.64    1.53
   5   1  -1   32.47    1.57
   5   1  -1   35.82    1.55
  -5   1   1   35.14    1.33
  -4  -1   1   10.97    0.79
   4  -1  -1   11.75    0.70
  -4  -1   1   10.98    0.73
   4  -1  -1   11.52    0.59
  -4  -1   1   11.97    0.70
  -4   1   1   11.61    0.78
   4   1  -1   11.13    0.71
   4   1  -1   10.07    0.69
  -4   1   1   12.08    0.57
  -4   1   1   12.28    0.73
   4   1  -1   10.30    0.48
  -4   1   1   11.58    0.81
   4   1  -1   11.95    0.77
  -4   1   1   11.19    0.72
   3  -1  -1  909.60   27.44
  -3  -1   1  879.83   26.96
  -3  -1   1  916.78   27.28
   3  -1  -1  915.36   27.18
   3  -1  -1  890.98   27.28
  -3  -1   1  787.85   27.05
   3   1  -1  883.63   26.93
   3   1  -1  903.46   27.09
   3   1  -1  895.37   27.09
  -3   1   1  916.70   26.99
  -3   1   1  840.18   26.71
   3   1  -1  848.48   26.73
  -3   1   1  961.20   27.40
  -2  -1   1   17.46    0.77
   2  -1  -1   17.32    0.70
   2  -1  -1   16.87    0.76
  -2  -1   1   17.81    0.78
  -2  -1   1   17.37    0.79
   2  -1  -1   16.85    0.75
   2   1  -1   15.89    0.64
  -2   1   1   16.66    0.77
  -2   1   1   17.22    0.76
  -2   1   1   16.65    0.77
   2   1  -1   18.54    0.78
   2   1  -1   17.11    0.75
  -2   1   1   16.85    0.62
   2   1  -1   17.36    0.79
  -2   1   1   16.71    0.81
  -1  -1   1  284.71    8.33
   1  -1  -1  293.45    8.34
   1  -1  -1  271.22    8.29
   1  -1  -1  255.72    8.22
  -1  -1   1  266.54    8.28
  -1  -1   1  272.80    8.32
   1  -1  -1  277.19    8.27
   1   1  -1  274.36    8.31
  -1   1   1  278.77    8.30
  -1   1   1  276.35    8.32
   1   1  -1  265.33    8.26
   1   1  -1  269.97    8.26
   1   1  -1  271.80    8.32
  -1   1   1  273.36    8.35
   0  -1  -1    0.59    0.13
   0  -1  -1    0.47    0.12
   0  -1  -1    0.44    0.12
   0  -1  -1    0.39    0.11
   0  -1   1    0.41    0.08
   0  -1  -1    0.43    0.11
   0  -1   1    0.32    0.12
   0  -1   1    0.49    0.10
   0  -1   1    0.35    0.11
   0   1   1    0.32    0.11
   0   1  -1    0.62    0.11
   0   1  -1    0.34    0.12
   0   1  -1    0.33    0.12
   0   1   1    0.34    0.13
   0   1   1    0.70    0.15
   0   1   1    0.30    0.11
   0   1  -1    0.44    0.10
   0   1  -1    0.49    0.12
   0   1  -1    0.29    0.09
  -1  -1  -1  916.97   26.95
  -1  -1  -1  825.65   26.94
  -1  -1  -1  847.30   26.95
  -1  -1  -1  882.65   26.89
   1   1   1  940.52   27.67
   1   1   1  927.15   26.90
  -1   1  -1  942.74   27.24
  -1   1  -1  915.61   27.49
  -1   1  -1  790.03   27.08
  -1   1  -1  745.99   26.68
  -1   1  -1  891.18   27.14
   1   1   1 1000.00   26.80
  -2  -1  -1   42.31    1.57
  -2  -1  -1   44.82    1.51
   2  -1   1   44.80    1.50
  -2  -1  -1   45.66    1.68
  -2  -1  -1   42.65    1.39
  -2  -1  -1   43.45    1.51
   2   1   1   41.70    1.48
  -2   1  -1   43.48    1.65
  -2   1  -1   43.19    1.60
   2   1   1   45.75    1.50
   2   1   1   44.10    1.39
  -2   1  -1   45.35    1.48
  -2   1  -1   43.26    1.41
   2   1   1   45.16    1.65
  -2   1  -1   43.28    1.40
  -3  -1  -1  100.54    2.78
  -3  -1  -1   90.10    2.98
   3  -1   1   89.72    3.06
  -3  -1  -1   91.56    3.21
   3  -1   1   91.44    2.93
  -3  -1  -1   90.34    2.99
  -3  -1  -1   94.21    3.07
  -3   1  -1   86.51    2.90
  -3   1  -1   85.87    2.90
  -3   1  -1   90.77    3.15
   3   1   1   86.74    2.99
   3   1   1   95.26    3.19
  -3   1  -1   89.28    2.92
   3   1   1   89.08    2.77
  -3   1  -1   92.32    3.20
  -4  -1  -1   30.57    1.33
   4  -1   1   31.33    1.16
  -4  -1  -1   31.54    1.50
  -4  -1  -1   31.45    1.29
  -4  -1  -1   32.04    1.29
   4  -1   1   31.23    1.35
   4   1   1   30.37    1.44
   4   1   1   31.27    0.98
  -4   1  -1   30.88    1.20
  -4   1  -1   28.70    1.20
   4   1   1   31.07    0.98
  -4   1  -1   31.83    1.47
   4   1   1   30.97    1.30
  -4   1  -1   29.34    1.46
  -5  -1  -1   19.29    1.00
   5  -1   1   18.95    1.06
  -5  -1  -1   19.45    1.21
   5  -1   1   19.59    0.84
  -5  -1  -1   20.96    1.05
  -5  -1  -1   20.75    1.03
  -5   1  -1   19.12    1.18
  -5   1  -1   19.85    0.92
  -5   1  -1   19.10    0.95
  -5   1  -1   19.64    0.96
   5   1   1   19.93    1.17
  -5   1  -1   16.49    1.13
   5   1   1   21.02    1.05
   6  -1   1    5.06    0.60
  -6  -1  -1    4.90    0.56
   6  -1   1    5.45    0.40
  -6  -1  -1    6.05    0.58
  -6  -1  -1    5.73    0.59
  -6  -1  -1    5.51    0.73
  -6   1  -1    4.88    0.51
  -6   1  -1    5.39    0.53
  -6   1  -1    6.88    0.77
  -6   1  -1    5.34    0.71
  -6   1  -1    5.50    0.50
   6   1   1    4.88    0.57
   6   1   1    5.09    0.66
  -7  -1  -1   -0.20    0.22
   7  -1   1   -0.08    0.13
   7  -1   1    0.00    0.25
  -7  -1  -1    0.00    0.31
  -7  -1  -1   -0.13    0.21
  -7  -1  -1   -0.02    0.25
   7   1   1   -0.04    0.23
   7   1   1    0.04    0.29
  -7   1  -1   -0.08    0.21
  -7   1  -1   -0.07    0.30
  -7   1  -1    0.00    0.21
  -7   1  -1   -0.21    0.30
  -7   1  -1   -0.17    0.17
   8  -1   1   17.54    0.82
  -8  -1  -1   16.64    1.13
  -8  -1  -1   17.81    1.14
  -8  -1  -1   17.15    1.08
   8  -1   1   12.66    1.09
  -8  -1  -1   16.31    1.36
  -8   1  -1   17.60    0.99
   8   1   1   17.08    1.20
  -8   1  -1   18.88    1.15
  -8   1  -1   18.12    1.13
   8   1   1   17.25    1.32
  -8   1  -1   17.41    1.36
  -8   1  -1   16.32    1.36
  -9  -1  -1    0.26    0.33
   9  -1   1   -0.05    0.29
  -9  -1  -1   -0.15    0.36
  -9  -1  -1   -0.17    0.26
   9  -1   1    0.17    0.17
  -9   1  -1    0.29    0.42
  -9   1  -1    0.06    0.24
  -9   1  -1    0.05    0.30
  -9   1  -1    0.13    0.40
   9   1   1   -0.10    0.30
   9   1   1   -0.01    0.39
  10  -1   1    4.06    0.79
 -10  -1  -1    3.89    0.67
 -10  -1  -1    3.54    0.67
 -10  -1  -1    4.21    0.93
 -10   1  -1    4.45    0.60
 -10   1  -1    4.38    0.93
  10   1   1    4.00    0.86
 -10   1  -1    3.74    0.70
 -10   1  -1    2.30    0.72
  10   1   1    5.37    0.86
 -11  -1  -1    9.91    1.06
 -11  -1  -1   10.08    1.30
 -11  -1  -1    9.55    0.96
  11  -1   1   11.30    1.16
  11   1   1   10.28    1.24
 -11   1  -1    9.14    1.26
 -11   1  -1   11.09    1.10
  11   1   1   10.53    1.12
 -11   1  -1    9.97    1.31
 -12  -1  -1    0.07    0.42
 -12  -1  -1    0.06    0.47
  12  -1   1    0.51    0.47
  12  -1   1    0.28    0.52
  12   1   1   -0.10    0.48
 -12   1  -1   -0.13    0.46
  12   1   1    0.06    0.43
 -12   1  -1   -0.64    0.26
 -13  -1  -1    3.19    0.98
  13  -1   1    3.41    0.98
  13  -1   1    3.67    0.97
 -13  -1  -1    4.29    0.89
 -13   1  -1    3.62    0.83
 -13   1  -1    2.89    0.99
  13   1   1    3.63    1.00
  13   1   1    3.99    0.95
  14  -1   1    0.71    0.61
  14  -1   1    0.29    0.60
 -14  -1  -1    1.30    0.75
 -14  -1  -1    0.43    0.48
 -14   1  -1   -0.36    0.40
  14   1   1   -0.14    0.53
 -14   1  -1    0.26    0.68
  15  -1   1   14.85    1.90
 -15  -1  -1   11.30    1.74
  15  -1   1   13.98    1.64
 -15  -1  -1   12.25    1.51
 -15   1  -1   13.82    1.53
  15   1   1   15.33    1.97
  15   1   1   13.84    1.53
 -15   1  -1   15.21    1.90
 -16  -1  -1    5.63    1.31
 -16  -1  -1    4.32    1.45
  16  -1   1    7.40    1.43
  16  -1   1    7.66    1.63
 -16   1  -1    4.73    1.06
  16   1   1    7.48    1.39
  16   1   1    5.56    1.45
 -16   1  -1    6.23    1.50
 -17  -1  -1    2.11    0.96
 -17  -1  -1    4.10    1.49
  17  -1   1    1.84    1.06
  17  -1   1    1.07    0.85
  17   1   1    3.30    1.07
 -17   1  -1    2.20    1.13
 -17   1  -1    3.55    1.07
  17   1   1    2.26    1.11
  17  -2  -1    1.52    0.88
  17  -2  -1    1.36    0.95
 -17  -2   1    0.93    0.87
 -17  -2   1    1.95    0.96
 -17   2   1    1.03    0.97
  17   2  -1    0.80    0.72
  17   2  -1    0.83    0.92
 -17   2   1    1.06    0.93
 -16  -2   1    0.45    0.74
  16  -2  -1   -0.20    0.59
  16  -2  -1    0.25    0.81
 -16  -2   1    0.49    0.68
  16   2  -1    0.01    0.71
  16   2  -1   -0.68    0.55
 -16   2   1   -0.22    0.63
 -16   2   1    0.28    0.60
 -15  -2   1   26.69    2.22
  15  -2  -1   25.69    2.32
 -15  -2   1   28.13    2.50
  15   2  -1   24.21    2.34
 -15   2   1   26.78    2.19
  15   2  -1   24.52    2.12
 -14  -2   1    0.85    0.65
 -14  -2   1   -0.75    0.49
  14  -2  -1    0.11    0.52
  14  -2  -1    0.07    0.61
  14   2  -1   -0.43    0.54
 -14   2   1    0.32    0.56
 -14   2   1    0.34    0.65
  14   2  -1    0.15    0.53
 -13  -2   1    1.41    0.74
  13  -2  -1    1.03    0.67
 -13  -2   1    0.95    0.66
  13   2  -1    0.74    0.64
 -13   2   1    1.60    0.64
 -13   2   1    0.22    0.61
  13   2  -1    1.42    0.74
 -13   2   1    1.64    0.78
  12  -2  -1    0.26    0.47
 -12  -2   1    0.19    0.46
 -12  -2   1    0.15    0.37
 -12  -2   1    0.17    0.55
 -12   2   1   -0.06    0.49
  12   2  -1    0.08    0.41
 -12   2   1    0.03    0.47
 -12   2   1   -0.01    0.40
  12   2  -1    0.47    0.53
 -11  -2   1    8.01    0.90
 -11  -2   1    6.76    1.03
  11  -2  -1    9.18    1.08
 -11  -2   1    9.24    1.21
 -11   2   1    4.03    0.82
  11   2  -1    8.00    1.10
 -11   2   1    6.96    1.06
 -11   2   1    6.50    1.11
  11   2  -1    7.19    0.96
 -10  -2   1    1.23    0.58
 -10  -2   1    0.55    0.39
  10  -2  -1    0.28    0.25
  10  -2  -1    1.02    0.47
 -10  -2   1    0.41    0.43
 -10   2   1    0.36    0.44
  10   2  -1   -0.31    0.32
 -10   2   1    0.72    0.53
 -10   2   1   -0.01    0.37
  10   2  -1    0.26    0.44
  -9  -2   1    0.45    0.34
   9  -2  -1    0.56    0.26
   9  -2  -1    0.64    0.42
  -9  -2   1    0.22    0.35
  -9  -2   1    0.54    0.43
  -9   2   1    0.58    0.45
   9   2  -1    0.23    0.36
  -9   2   1    0.16    0.30
   9   2  -1    0.36    0.40
  -9   2   1    0.05    0.36
  -9   2   1    0.49    0.24
  -8  -2   1   27.77    1.62
  -8  -2   1   28.96    1.51
  -8  -2   1   27.71    1.76
   8  -2  -1   29.01    1.29
   8  -2  -1   29.27    1.65
   8   2  -1   28.30    1.70
  -8   2   1   27.31    1.57
  -8   2   1   27.26    1.76
   8   2  -1   27.93    1.52
  -8   2   1   29.07    1.75
   8   2  -1   26.44    1.55
  -8   2   1   28.85    1.23
  -7  -2   1    0.54    0.30
  -7  -2   1    0.39    0.36
  -7  -2   1    0.62    0.34
   7  -2  -1    0.72    0.37
   7  -2  -1    0.37    0.23
  -7   2   1    0.14    0.36
   7   2  -1    0.65    0.34
  -7   2   1    0.42    0.32
   7   2  -1    0.40    0.36
   7   2  -1    0.80    0.32
  -7   2   1    0.51    0.31
  -7   2   1    0.56    0.20
  -7   2   1    0.66    0.40
  -6  -2   1   98.93    3.58
   6  -2  -1   87.88    3.50
  -6  -2   1   94.14    3.67
  -6  -2   1   93.49    3.43
   6  -2  -1   93.62    3.38
   6  -2  -1   96.45    3.25
  -6   2   1   94.41    3.69
   6   2  -1   92.56    3.48
  -6   2   1   98.52    3.68
   6   2  -1   97.93    3.49
  -6   2   1   92.33    3.46
   6   2  -1   96.07    3.60
   6   2  -1   94.03    2.92
  -6   2   1   94.13    3.46
  -6   2   1   97.53    3.10
   5  -2  -1  185.73    6.21
  -5  -2   1  194.41    6.25
  -5  -2   1  185.92    6.34
  -5  -2   1  195.27    6.16
   5  -2  -1  182.57    5.96
   5   2  -1  185.21    6.17
  -5   2   1  184.70    6.31
  -5   2   1  194.73    6.17
  -5   2   1  170.06    6.12
   5   2  -1  199.54    5.72
   5   2  -1  185.12    6.26
   5   2  -1  188.10    6.19
  -5   2   1  189.41    5.79
  -5   2   1  187.18    6.36
  -4  -2   1   82.48    3.08
   4  -2  -1   79.19    2.99
  -4  -2   1   82.25    2.97
   4  -2  -1   86.08    2.87
   4  -2  -1   89.62    2.96
  -4  -2   1   86.48    3.04
  -4   2   1   84.25    2.65
   4   2  -1   83.57    3.02
   4   2  -1   85.26    2.99
  -4   2   1   84.50    2.98
  -4   2   1   84.58    3.09
  -4   2   1   84.36    3.10
  -4   2   1   83.46    2.98
   4   2  -1   85.35    2.66
  -3  -2   1   10.75    0.69
   3  -2  -1   11.18    0.67
  -3  -2   1   11.54    0.68
   3  -2  -1   10.53    0.60
   3  -2  -1   12.09    0.68
  -3  -2   1   11.53    0.71
  -3   2   1   11.48    0.72
  -3   2   1   11.00    0.67
   3   2  -1   10.92    0.69
  -3   2   1   11.66    0.69
  -3   2   1   11.45    0.43
   3   2  -1   11.79    0.71
   3   2  -1   11.12    0.50
  -3   2   1   10.55    0.71
   2  -2  -1   19.88    0.88
   2  -2  -1   19.46    0.86
  -2  -2   1   21.47    0.93
  -2  -2   1   21.97    0.95
   2  -2  -1   19.99    0.69
   2  -2  -1   22.55    0.92
  -2  -2   1   19.57    0.87
  -2   2   1   20.44    0.69
   2   2  -1   21.09    0.90
  -2   2   1   21.33    0.95
   2   2  -1   17.81    0.88
  -2   2   1   19.02    0.90
  -2   2   1   18.90    0.89
  -2   2   1   18.88    0.93
   2   2  -1   19.81    0.93
   2   2  -1   20.78    0.80
  -1  -2   1   48.04    1.79
   1  -2  -1   53.57    1.69
  -1  -2   1   52.35    1.69
   1  -2  -1   52.09    1.79
   1  -2  -1   52.84    1.74
  -1  -2   1   52.13    1.81
  -1   2   1   51.88    1.83
   1   2  -1   52.95    1.80
  -1   2   1   52.76    1.82
   1   2  -1   51.73    1.76
   1   2  -1   51.65    1.79
  -1   2   1   52.76    1.82
  -1   2   1   51.85    1.81
   1   2  -1   51.38    1.81
   0  -2  -1  103.21    3.24
   0  -2  -1  100.79    3.19
   0  -2  -1   98.43    3.19
   0  -2   1  108.13    3.18
   0  -2   1  103.07    3.23
   0  -2   1  100.90    3.19
   0   2   1   96.13    3.24
   0   2   1  100.28    3.10
   0   2   1   97.41    3.22
   0   2  -1   99.58    3.18
   0   2  -1   97.38    3.22
   0   2  -1   98.52    3.18
   0   2  -1  103.72    3.24
   0   2   1   96.47    3.22
  -1  -2  -1   31.06    1.22
  -1  -2  -1   30.67    1.18
  -1  -2  -1   30.97    1.20
  -1  -2  -1   29.36    1.17
   1  -2   1   31.11    1.17
   1  -2   1   30.62    1.09
  -1  -2  -1   32.56    1.11
  -1   2  -1   32.94    1.09
   1   2   1   32.39    1.25
   1   2   1   31.97    1.04
   1   2   1   31.35    1.18
  -1   2  -1   29.86    1.20
  -1   2  -1   32.09    1.09
  -1   2  -1   31.30    1.09
  -1   2  -1   32.16    1.22
  -2  -2  -1  277.15    8.24
   2  -2   1  271.44    8.21
  -2  -2  -1  260.07    8.22
  -2  -2  -1  266.94    8.27
  -2  -2  -1  269.86    8.33
   2   2   1  270.52    8.21
   2   2   1  265.70    8.10
  -2   2  -1  259.23    8.30
  -2   2  -1  245.16    8.07
  -2   2  -1  269.46    8.23
   2   2   1  271.79    8.34
  -2   2  -1  261.53    8.33
  -2   2  -1  274.85    8.10
  -3  -2  -1   41.32    1.64
  -3  -2  -1   43.71    1.76
   3  -2   1   41.86    1.54
  -3  -2  -1   42.44    1.60
  -3  -2  -1   34.29    1.56
   3  -2   1   41.91    1.65
  -3   2  -1   40.25    1.72
  -3   2  -1   47.79    1.49
  -3   2  -1   42.21    1.68
  -3   2  -1   42.88    1.42
  -3   2  -1   39.93    1.46
   3   2   1   40.12    1.52
   3   2   1   41.93    1.56
   3   2   1   42.35    1.46
  -3   2  -1   40.32    1.47
   3   2   1   41.74    1.72
  -4  -2  -1   86.37    3.08
  -4  -2  -1   87.65    3.23
  -4  -2  -1   87.78    3.03
   4  -2   1   88.97    2.93
  -4  -2  -1   87.14    3.04
   4  -2   1   90.87    3.11
  -4   2  -1   84.34    2.91
  -4   2  -1   83.56    3.22
  -4   2  -1   90.17    3.19
   4   2   1   78.28    3.18
   4   2   1   85.89    2.98
  -4   2  -1   92.29    2.92
   4   2   1   85.71    2.99
  -4   2  -1   88.35    2.82
  -5  -2  -1  121.62    4.05
  -5  -2  -1  121.35    4.05
  -5  -2  -1  115.83    4.28
   5  -2   1  110.63    4.08
  -5  -2  -1  122.29    4.10
   5  -2   1  114.09    3.85
   5   2   1  121.39    4.02
  -5   2  -1  119.16    4.30
   5   2   1  113.57    4.23
  -5   2  -1  121.64    4.26
  -5   2  -1  111.68    3.90
  -5   2  -1  117.04    3.92
  -6  -2  -1   38.55    1.72
  -6  -2  -1   38.03    1.73
  -6  -2  -1   36.92    1.93
  -6  -2  -1   37.30    1.70
   6  -2   1   38.76    1.79
   6  -2   1   39.07    1.53
   6   2   1   36.49    1.68
  -6   2  -1   35.20    1.60
  -6   2  -1   35.93    1.59
  -6   2  -1   38.33    1.94
   6   2   1   38.05    1.92
  -6   2  -1   41.41    1.49
  -6   2  -1   39.75    1.93
  -7  -2  -1   11.77    0.90
   7  -2   1   11.02    0.93
  -7  -2  -1   11.23    1.05
  -7  -2  -1   10.44    0.86
  -7  -2  -1   11.51    0.88
   7  -2   1   10.77    0.67
  -7   2  -1   11.37    0.82
  -7   2  -1   11.73    0.70
  -7   2  -1   10.47    0.78
  -7   2  -1   11.81    1.06
   7   2   1   11.01    0.86
  -7   2  -1   11.43    1.03
   7   2   1   11.07    1.05
   8  -2   1    1.23    0.47
  -8  -2  -1    0.93    0.41
  -8  -2  -1    1.31    0.42
  -8  -2  -1    0.97    0.48
   8  -2   1    1.02    0.28
  -8   2  -1    1.30    0.52
   8   2   1    1.46    0.53
  -8   2  -1    1.31    0.38
  -8   2  -1    0.87    0.50
  -8   2  -1    1.00    0.28
   8   2   1    1.16    0.45
  -8   2  -1    1.20    0.38
  -9  -2  -1    2.79    0.56
  -9  -2  -1    3.20    0.63
   9  -2   1    3.42    0.69
  -9  -2  -1    2.89    0.76
   9  -2   1    2.87    0.41
  -9   2  -1    1.86    0.50
  -9   2  -1    2.83    0.72
   9   2   1    2.81    0.72
  -9   2  -1    3.75    0.49
  -9   2  -1    3.56    0.80
   9   2   1    3.22    0.66
 -10  -2  -1    0.40    0.39
  10  -2   1    1.40    0.53
 -10  -2  -1    0.76    0.56
 -10  -2  -1    0.51    0.39
 -10   2  -1   -0.02    0.50
  10   2   1    0.18    0.45
 -10   2  -1    0.18    0.35
  10   2   1    0.90    0.45
 -10   2  -1    0.73    0.53
 -11  -2  -1    7.40    0.96
 -11  -2  -1    9.07    1.26
  11  -2   1    8.40    1.05
 -11   2  -1    9.55    1.22
  11   2   1    7.92    0.97
  11   2   1    9.55    1.30
 -12  -2  -1   10.12    1.40
 -12  -2  -1    7.47    1.05
  12  -2   1    8.56    1.19
 -12  -2  -1    9.72    1.04
 -12   2  -1   10.54    1.46
 -12   2  -1   11.15    1.17
  12   2   1    8.63    1.11
 -12   2  -1    7.83    1.30
  12   2   1    9.77    1.41
 -13  -2  -1   -0.57    0.53
 -13  -2  -1    0.89    0.56
  13  -2   1    0.27    0.52
  13   2   1    0.31    0.45
 -13   2  -1    1.02    0.71
  13   2   1    0.45    0.67
 -13   2  -1    0.52    0.64
 -13   2  -1    0.69    0.56
  14  -2   1    2.26    0.88
 -14  -2  -1    2.22    0.80
  14  -2   1    1.37    0.83
 -14  -2  -1    0.02    0.68
 -14   2  -1    1.60    0.87
  14   2   1    1.30    0.84
  14   2   1    2.28    0.73
 -14   2  -1    2.23    0.74
  15  -2   1    0.65    0.70
  15  -2   1    0.02    0.68
 -15  -2  -1    1.37    0.75
 -15  -2  -1    0.87    0.73
 -15   2  -1    0.62    0.77
  15   2   1    0.43    0.63
  15   2   1    0.58    0.76
 -15   2  -1   -0.86    0.44
  16  -2   1    7.32    1.42
  16  -2   1    7.45    1.57
 -16  -2  -1    7.86    1.66
 -16  -2  -1    6.08    1.35
  16   2   1    6.33    1.54
 -16   2  -1    6.57    1.56
 -16   2  -1    7.99    1.28
  16   2   1    6.12    1.39
 -17  -2  -1   -0.84    0.66
  17  -2   1    0.03    0.83
  17  -2   1    2.67    0.98
  17   2   1    0.53    0.65
  17   2   1   -0.21    0.74
 -17   2  -1    1.47    1.17
 -17   2  -1    1.38    0.80
 -17  -3   1   -0.93    0.79
  17  -3  -1    0.15    0.72
  17  -3  -1    1.23    0.99
  17   3  -1   -1.21    0.65
  17   3  -1    0.41    0.81
 -17   3   1   -0.94    0.70
 -17   3   1    0.48    0.83
 -16  -3   1   15.22    1.84
  16  -3  -1   11.97    1.81
  16  -3  -1    9.69    1.57
 -16  -3   1   15.50    2.14
  16   3  -1   12.80    1.82
 -16   3   1   12.29    1.85
  16   3  -1   14.41    1.72
 -16   3   1   13.48    1.71
 -15  -3   1    2.04    1.01
  15  -3  -1    1.09    0.75
 -15  -3   1    1.08    0.72
  15  -3  -1    2.44    1.02
  15   3  -1    2.56    0.88
 -15   3   1    2.59    1.10
 -15   3   1    0.70    0.72
  15   3  -1    2.79    1.08
 -14  -3   1    1.50    0.72
  14  -3  -1    0.75    0.67
 -14  -3   1    2.33    0.91
  14   3  -1    1.39    0.76
 -14   3   1    1.76    0.82
 -14   3   1    0.70    0.68
 -14   3   1    0.76    0.85
  14   3  -1    2.09    0.78
  13  -3  -1    9.60    1.27
 -13  -3   1    8.08    1.24
 -13  -3   1    7.65    1.33
 -13  -3   1    7.51    1.02
  13   3  -1    7.18    1.22
 -13   3   1    7.40    1.08
 -13   3   1    8.11    1.35
 -13   3   1    6.22    1.28
  13   3  -1    8.13    1.27
  12  -3  -1    2.72    0.75
 -12  -3   1    1.93    0.63
 -12  -3   1    0.69    0.61
 -12  -3   1    2.33    0.77
 -12   3   1    0.97    0.66
 -12   3   1    1.95    0.80
  12   3  -1    2.55    0.73
 -12   3   1    1.98    0.66
  12   3  -1    2.51    0.83
  11  -3  -1   63.71    3.19
 -11  -3   1   66.96    3.50
 -11  -3   1   63.74    3.19
 -11  -3   1   65.95    3.02
 -11   3   1   67.91    3.15
  11   3  -1   68.15    3.40
  11   3  -1   68.57    3.18
 -11   3   1   66.06    3.44
 -11   3   1   65.48    3.46
 -10  -3   1   91.97    3.73
  10  -3  -1   85.88    3.86
 -10  -3   1   89.66    3.88
  10   3  -1   92.94    4.06
 -10   3   1   89.76    3.78
  10   3  -1   93.57    3.84
 -10   3   1   92.75    4.09
 -10   3   1   93.51    4.18
  -9  -3   1   53.16    2.78
   9  -3  -1   51.84    2.15
  -9  -3   1   56.00    2.61
   9  -3  -1   51.89    2.57
  -9   3   1   51.55    2.76
   9   3  -1   56.30    2.74
   9   3  -1   55.23    2.55
  -9   3   1   51.74    2.71
  -9   3   1   54.35    2.54
  -8  -3   1   -0.11    0.29
  -8  -3   1   -0.14    0.27
  -8  -3   1    0.31    0.38
   8  -3  -1    0.15    0.33
   8  -3  -1   -0.12    0.22
   8   3  -1   -0.03    0.34
  -8   3   1    0.23    0.37
  -8   3   1   -0.08    0.25
  -8   3   1    0.05    0.35
   8   3  -1   -0.03    0.27
  -8   3   1   -0.04    0.14
   8   3  -1    0.07    0.27
   7  -3  -1   12.21    0.99
   7  -3  -1   11.76    0.79
  -7  -3   1   11.98    1.05
  -7  -3   1   12.12    0.95
  -7  -3   1   12.40    1.01
   7   3  -1   11.48    0.92
   7   3  -1   12.46    0.95
  -7   3   1   12.28    1.08
  -7   3   1   11.44    0.92
  -7   3   1   12.42    1.07
   7   3  -1   11.86    1.04
  -7   3   1   13.78    0.99
  -6  -3   1   59.90    2.62
   6  -3  -1   61.03    2.31
   6  -3  -1   62.13    2.38
  -6  -3   1   63.05    1.93
   6  -3  -1   59.40    2.52
  -6  -3   1   61.41    2.49
  -6  -3   1   55.06    2.49
  -6   3   1   58.58    2.61
  -6   3   1   63.45    2.69
  -6   3   1   60.27    2.48
   6   3  -1   60.95    2.50
  -6   3   1   65.01    1.98
   6   3  -1   58.66    2.45
  -6   3   1   62.94    2.47
   6   3  -1   58.54    2.57
   5  -3  -1   62.26    2.51
  -5  -3   1   65.92    2.52
  -5  -3   1   65.24    2.56
   5  -3  -1   65.86    2.41
  -5  -3   1   61.59    2.05
   5  -3  -1   65.38    2.37
  -5  -3   1   59.15    2.55
  -5   3   1   63.87    2.48
  -5   3   1   64.14    2.62
  -5   3   1   60.50    2.58
   5   3  -1   65.11    2.51
  -5   3   1   67.67    1.99
   5   3  -1   63.69    2.58
   5   3  -1   60.93    2.49
  -5   3   1   62.16    2.45
  -4  -3   1    1.62    0.23
  -4  -3   1    1.74    0.42
  -4  -3   1    1.75    0.41
   4  -3  -1    1.66    0.37
   4  -3  -1    2.05    0.34
   4  -3  -1    1.80    0.35
  -4  -3   1    1.96    0.41
  -4   3   1    1.72    0.43
   4   3  -1    1.66    0.35
  -4   3   1    1.79    0.36
  -4   3   1    1.42    0.38
   4   3  -1    2.33    0.42
   4   3  -1    1.73    0.39
  -4   3   1    1.61    0.36
  -3  -3   1   60.82    2.02
   3  -3  -1   62.20    2.23
  -3  -3   1   59.26    2.22
   3  -3  -1   58.90    2.16
  -3  -3   1   65.36    2.28
   3  -3  -1   59.53    2.19
  -3   3   1   60.12    2.23
   3   3  -1   59.38    2.27
  -3   3   1   58.28    2.30
   3   3  -1   59.32    2.20
  -3   3   1   60.50    2.29
  -3   3   1   58.71    2.22
   3   3  -1   60.43    2.28
   2  -3  -1   65.15    2.08
   2  -3  -1   65.56    2.29
  -2  -3   1   65.74    2.38
   2  -3  -1   65.21    2.31
  -2  -3   1   70.61    2.27
  -2  -3   1   65.11    2.21
  -2  -3   1   63.06    2.36
   2  -3  -1   65.16    2.32
  -2   3   1   64.18    2.35
   2   3  -1   68.98    2.38
   2   3  -1   64.28    2.30
  -2   3   1   67.08    2.41
  -2   3   1   63.72    2.33
   2   3  -1   66.80    2.38
  -2   3   1   65.15    2.34
   1  -3  -1   30.27    1.23
  -1  -3   1   31.50    1.20
  -1  -3   1   29.61    1.24
  -1  -3   1   33.09    1.27
   1  -3  -1   31.68    1.12
  -1  -3   1   30.50    1.08
   1  -3  -1   30.27    1.26
  -1   3   1   29.89    1.26
  -1   3   1   30.50    1.23
   1   3  -1   31.54    1.28
  -1   3   1   30.68    1.30
   1   3  -1   31.57    1.24
  -1   3   1   30.16    1.18
   1   3  -1   30.85    1.27
   0  -3   1  398.55   12.39
   0  -3   1  429.40   12.44
   0  -3  -1  412.04   12.40
   0  -3   1  414.27   12.39
   0  -3  -1  407.30   12.39
   0  -3  -1  397.15   12.46
   0   3   1  407.21   12.30
   0   3  -1  394.05   12.40
   0   3   1  420.89   12.47
   0   3   1  403.51   12.52
   0   3  -1  400.03   12.44
   0   3  -1  404.95   12.47
   0   3   1  410.46   12.42
   0   3  -1  409.24   12.41
   1  -3   1   -0.13    0.12
  -1  -3  -1    0.20    0.21
  -1  -3  -1    0.04    0.20
  -1  -3  -1    0.15    0.20
   1  -3   1   -0.01    0.13
  -1  -3  -1    0.12    0.18
   1  -3   1    0.06    0.17
  -1   3  -1   -0.07    0.15
  -1   3  -1   -0.19    0.18
  -1   3  -1   -0.08    0.22
   1   3   1    0.06    0.20
   1   3   1   -0.01    0.12
  -1   3  -1   -0.06    0.13
   1   3   1   -0.17    0.20
  -1   3  -1    0.00    0.11
  -2  -3  -1    6.70    0.54
  -2  -3  -1    6.23    0.54
   2  -3   1    7.03    0.52
  -2  -3  -1    6.13    0.40
  -2  -3  -1    6.77    0.55
   2   3   1    7.30    0.54
  -2   3  -1    6.68    0.45
  -2   3  -1    6.40    0.43
  -2   3  -1    7.76    0.49
   2   3   1    6.81    0.61
   2   3   1    7.04    0.42
  -2   3  -1    6.87    0.58
  -2   3  -1    6.39    0.55
   3  -3   1   43.41    1.70
  -3  -3  -1   45.46    1.50
  -3  -3  -1   45.18    1.77
  -3  -3  -1   43.71    1.80
   3  -3   1   45.91    1.48
  -3  -3  -1   44.34    1.77
  -3  -3  -1   46.33    1.87
   3   3   1   41.89    1.84
  -3   3  -1   44.17    1.87
   3   3   1   46.61    1.76
  -3   3  -1   42.88    1.82
  -3   3  -1   43.47    1.63
  -3   3  -1   45.04    1.62
  -3   3  -1   44.11    1.75
  -4  -3  -1   42.97    1.92
  -4  -3  -1   45.46    1.83
   4  -3   1   43.55    1.83
  -4  -3  -1   43.28    1.79
  -4  -3  -1   42.29    1.82
   4  -3   1   43.74    1.71
  -4  -3  -1   43.91    1.42
   4   3   1   45.16    1.95
  -4   3  -1   41.06    1.64
  -4   3  -1   35.43    1.62
  -4   3  -1   45.74    1.86
  -4   3  -1   42.17    1.92
  -4   3  -1   46.12    1.48
   4   3   1   44.86    1.69
  -4   3  -1   47.67    1.68
   4   3   1   43.25    1.75
  -5  -3  -1    4.79    0.55
  -5  -3  -1    5.31    0.67
  -5  -3  -1    5.09    0.58
   5  -3   1    5.22    0.56
   5  -3   1    4.51    0.45
  -5  -3  -1    4.41    0.56
   5   3   1    4.89    0.64
  -5   3  -1    4.81    0.61
  -5   3  -1    4.61    0.64
  -5   3  -1    4.86    0.48
  -5   3  -1    4.91    0.49
   5   3   1    4.74    0.52
   5   3   1    5.74    0.52
  -5   3  -1    4.60    0.46
  -5   3  -1    4.49    0.33
  -6  -3  -1    0.60    0.30
   6  -3   1    0.62    0.25
  -6  -3  -1    0.69    0.35
   6  -3   1    0.78    0.35
  -6  -3  -1    0.62    0.38
  -6  -3  -1    0.84    0.34
  -6   3  -1    1.03    0.29
  -6   3  -1    0.85    0.38
  -6   3  -1    0.79    0.41
  -6   3  -1    0.91    0.21
  -6   3  -1    0.98    0.30
   6   3   1    1.01    0.41
   6   3   1    0.89    0.31
  -7  -3  -1   19.77    1.42
  -7  -3  -1   21.72    1.29
  -7  -3  -1   21.74    1.30
   7  -3   1   20.54    1.30
   7  -3   1   21.41    1.07
  -7  -3  -1   18.85    1.22
  -7   3  -1   21.35    1.48
   7   3   1   18.90    1.38
  -7   3  -1   21.40    1.18
  -7   3  -1   21.41    0.93
   7   3   1   20.58    1.22
  -7   3  -1   20.73    1.40
  -7   3  -1   19.33    1.13
  -8  -3  -1    5.87    0.75
  -8  -3  -1    5.78    0.72
  -8  -3  -1    4.35    0.80
   8  -3   1    5.50    0.56
   8  -3   1    7.21    0.83
  -8   3  -1    6.00    0.49
   8   3   1    5.75    0.72
   8   3   1    7.66    0.93
  -8   3  -1    7.76    0.97
  -8   3  -1    6.64    0.88
  -8   3  -1    6.50    0.69
  -8   3  -1    6.43    0.69
  -9  -3  -1   10.99    1.04
   9  -3   1    8.83    1.00
  -9  -3  -1   11.77    1.23
  -9  -3  -1   12.28    1.07
   9   3   1   11.69    1.01
  -9   3  -1   12.30    1.23
  -9   3  -1   12.54    1.24
  -9   3  -1   12.27    1.01
  10  -3   1   82.75    2.98
 -10  -3  -1   79.42    3.82
 -10  -3  -1   80.31    3.38
  10  -3   1   75.40    3.50
 -10  -3  -1   78.87    3.44
 -10   3  -1   80.71    3.77
  10   3   1   79.89    3.41
 -10   3  -1   78.65    3.32
 -10   3  -1   76.70    3.77
  10   3   1   81.29    3.79
  11  -3   1   10.91    1.20
 -11  -3  -1   11.98    1.19
 -11  -3  -1   10.99    1.10
 -11  -3  -1   11.36    1.36
  11   3   1   12.30    1.39
 -11   3  -1    9.89    1.29
  11   3   1   12.69    1.18
 -11   3  -1   10.89    1.08
 -11   3  -1   10.33    1.33
 -12  -3  -1    0.48    0.48
  12  -3   1   -0.13    0.42
 -12  -3  -1    0.83    0.63
 -12  -3  -1    1.05    0.55
  12   3   1    0.26    0.45
 -12   3  -1    0.48    0.56
 -12   3  -1   -0.16    0.41
  12   3   1    0.58    0.56
 -13  -3  -1    0.54    0.47
  13  -3   1   -0.35    0.40
 -13  -3  -1    0.32    0.50
 -13  -3  -1   -0.12    0.55
  13   3   1    0.09    0.39
  13   3   1   -0.40    0.50
 -13   3  -1   -0.50    0.36
 -13   3  -1   -0.76    0.48
 -13   3  -1   -0.20    0.48
 -14  -3  -1    4.76    1.13
 -14  -3  -1    4.14    1.16
  14  -3   1    6.59    1.24
 -14   3  -1    6.94    1.07
  14   3   1    5.30    1.16
 -14   3  -1    6.53    1.40
  14   3   1    5.81    1.30
 -14   3  -1    4.90    1.33
  15  -3   1    0.76    0.75
 -15  -3  -1    0.16    0.69
 -15  -3  -1    0.11    0.60
  15  -3   1    0.73    0.79
 -15   3  -1    0.84    0.77
  15   3   1    0.82    0.65
  15   3   1    0.31    0.71
 -16  -3  -1    2.11    0.91
 -16  -3  -1    0.13    0.60
  16  -3   1    0.84    0.81
  16  -3   1    0.74    0.75
 -16   3  -1    0.29    0.55
  16   3   1    0.76    0.88
 -16   3  -1    0.25    0.76
 -17  -3  -1    2.49    1.05
  17  -3   1    0.79    0.79
  17   3   1    2.54    1.20
 -17   3  -1    1.77    1.33
  17   3   1    2.07    0.88
  17  -4  -1    4.64    1.33
 -17  -4   1    2.45    1.22
 -17   4   1    4.84    1.24
  17   4  -1    2.68    1.16
  17   4  -1    4.71    1.41
 -17   4   1    1.67    1.11
  16  -4  -1    3.05    1.13
  16  -4  -1    4.09    1.15
 -16  -4   1    1.63    0.98
 -16  -4   1    5.56    1.24
 -16   4   1    3.66    1.18
  16   4  -1    3.48    1.09
 -16   4   1    4.00    1.10
  16   4  -1    1.41    0.94
 -16   4   1    2.75    1.07
  15  -4  -1    3.05    0.99
 -15  -4   1    3.54    1.01
 -15  -4   1    1.83    1.00
 -15   4   1    3.71    1.15
 -15   4   1    4.30    1.04
 -15   4   1    2.57    1.04
  15   4  -1    3.41    1.12
  15   4  -1    4.48    1.11
 -14  -4   1    1.86    0.86
  14  -4  -1    3.95    0.98
 -14  -4   1    2.98    0.98
  14   4  -1    2.13    0.89
 -14   4   1    2.49    0.99
  14   4  -1    2.51    0.91
 -14   4   1    2.37    0.78
 -14   4   1    2.99    1.03
 -13  -4   1    0.03    0.52
  13  -4  -1    0.21    0.50
 -13  -4   1    0.09    0.48
 -13  -4   1   -0.36    0.55
  13   4  -1   -0.35    0.53
  13   4  -1    0.35    0.57
 -13   4   1    0.50    0.50
 -13   4   1    0.15    0.57
 -13   4   1   -0.20    0.51
 -12  -4   1    4.74    0.89
  12  -4  -1    3.82    0.93
 -12  -4   1    3.60    0.95
 -12  -4   1    4.12    1.00
 -12   4   1    7.41    1.15
 -12   4   1    3.13    0.94
  12   4  -1    4.96    1.08
  12   4  -1    5.87    0.94
 -12   4   1    4.06    0.86
  11  -4  -1   -0.26    0.39
 -11  -4   1    0.06    0.37
 -11  -4   1    0.66    0.53
 -11  -4   1    0.10    0.45
  11   4  -1   -0.40    0.36
  11   4  -1    0.73    0.45
 -11   4   1   -0.41    0.34
 -11   4   1   -0.01    0.44
 -11   4   1    0.02    0.51
 -10  -4   1   35.37    2.02
  10  -4  -1   41.71    2.26
  10  -4  -1   38.48    1.79
 -10  -4   1   35.57    2.31
 -10  -4   1   36.84    2.17
  10   4  -1   38.58    2.30
 -10   4   1   38.03    2.35
 -10   4   1   34.69    2.06
  10   4  -1   38.01    2.13
 -10   4   1   36.76    2.31
  -9  -4   1    8.94    1.09
   9  -4  -1    8.97    0.78
   9  -4  -1    8.33    0.97
  -9  -4   1    8.95    1.03
  -9  -4   1    8.84    0.95
  -9   4   1    8.97    1.08
   9   4  -1    8.48    1.06
   9   4  -1    8.10    0.93
  -9   4   1    9.68    0.97
  -9   4   1   10.28    1.14
   8  -4  -1    2.06    0.44
   8  -4  -1    1.91    0.55
  -8  -4   1    2.70    0.59
  -8  -4   1    1.33    0.52
  -8  -4   1    1.88    0.56
  -8   4   1    1.94    0.60
   8   4  -1    1.82    0.51
  -8   4   1    2.02    0.51
   8   4  -1    2.87    0.62
   8   4  -1    1.77    0.57
  -8   4   1    1.92    0.58
  -7  -4   1    0.25    0.29
   7  -4  -1    0.18    0.25
   7  -4  -1   -0.17    0.27
  -7  -4   1    0.11    0.31
  -7  -4   1    0.11    0.30
  -7   4   1    0.00    0.33
  -7   4   1    0.27    0.34
  -7   4   1   -0.01    0.26
  -7   4   1    0.14    0.28
   7   4  -1    0.19    0.35
   7   4  -1    0.18    0.28
   7   4  -1   -0.17    0.24
   6  -4  -1    0.24    0.26
   6  -4  -1    0.21    0.23
  -6  -4   1    0.02    0.28
  -6  -4   1    0.09    0.28
  -6  -4   1    0.03    0.10
  -6  -4   1   -0.23    0.25
   6  -4  -1    0.31    0.29
   6   4  -1    0.55    0.31
  -6   4   1   -0.11    0.29
  -6   4   1    0.21    0.27
   6   4  -1    0.01    0.29
   6   4  -1   -0.07    0.27
  -6   4   1    0.02    0.30
  -6   4   1    0.13    0.26
  -5  -4   1    4.73    0.59
  -5  -4   1    4.62    0.61
   5  -4  -1    4.12    0.52
   5  -4  -1    4.15    0.57
  -5  -4   1    4.57    0.34
   5  -4  -1    3.03    0.45
  -5  -4   1    4.86    0.64
  -5   4   1    4.63    0.62
   5   4  -1    4.01    0.58
  -5   4   1    5.46    0.66
   5   4  -1    4.09    0.52
  -5   4   1    4.90    0.59
   5   4  -1    4.53    0.58
  -5   4   1    4.55    0.63
   4  -4  -1    0.36    0.27
  -4  -4   1    0.63    0.33
  -4  -4   1    0.84    0.20
   4  -4  -1    0.79    0.29
   4  -4  -1    0.48    0.26
  -4  -4   1    0.54    0.28
  -4  -4   1    0.48    0.30
   4   4  -1    0.58    0.28
   4   4  -1    0.39    0.29
  -4   4   1    0.66    0.28
   4   4  -1    0.60    0.31
  -4   4   1    0.55    0.33
  -4   4   1    0.60    0.30
  -4   4   1    0.69    0.31
   3  -4  -1   53.68    2.10
   3  -4  -1   54.92    1.73
   3  -4  -1   56.70    2.10
   3  -4  -1   54.28    2.09
  -3  -4   1   54.40    2.19
  -3  -4   1   55.28    2.08
  -3  -4   1   54.86    2.17
  -3  -4   1   56.80    1.94
   3   4  -1   56.83    2.22
   3   4  -1   55.87    2.10
  -3   4   1   54.24    2.13
  -3   4   1   50.74    2.18
   3   4  -1   55.87    2.21
  -3   4   1   52.90    2.14
  -3   4   1   55.06    2.16
   2  -4  -1   43.40    1.45
  -2  -4   1   41.49    1.58
  -2  -4   1   39.83    1.69
   2  -4  -1   44.38    1.70
  -2  -4   1   39.21    1.69
   2  -4  -1   42.93    1.69
  -2  -4   1   43.58    1.57
  -2   4   1   42.15    1.68
  -2   4   1   40.79    1.69
   2   4  -1   44.04    1.75
   2   4  -1   40.47    1.72
   2   4  -1   42.61    1.68
  -2   4   1   43.14    1.69
  -2   4   1   39.05    1.74
   1  -4  -1    6.27    0.52
  -1  -4   1    6.02    0.49
  -1  -4   1    6.27    0.36
  -1  -4   1    6.35    0.52
   1  -4  -1    6.52    0.53
  -1  -4   1    6.33    0.52
   1  -4  -1    6.67    0.43
  -1   4   1    6.11    0.58
   1   4  -1    6.22    0.53
   1   4  -1    6.44    0.54
  -1   4   1    7.12    0.50
   1   4  -1    5.84    0.57
  -1   4   1    6.02    0.55
   0  -4   1   93.41    3.06
   0  -4   1   91.08    3.11
   0  -4  -1   80.99    3.11
   0  -4   1   93.04    3.08
   0  -4  -1   91.10    3.07
   0  -4  -1   92.64    3.06
   0   4  -1   98.16    3.21
   0   4   1   91.78    3.06
   0   4  -1   94.58    3.13
   0   4   1   94.02    3.23
   0   4   1   92.10    2.98
   0   4  -1   89.65    3.10
   0   4  -1   91.23    3.11
   0   4  -1   82.01    2.79
   0   4   1   89.23    3.14
   1  -4   1  190.80    5.95
  -1  -4  -1  188.38    6.00
   1  -4   1  194.95    6.11
  -1  -4  -1  191.39    6.10
  -1  -4  -1  197.11    6.16
   1  -4   1  188.95    6.00
   1   4   1  195.54    6.08
   1   4   1  188.00    6.13
  -1   4  -1  176.42    6.09
  -1   4  -1  195.68    5.84
  -1   4  -1  196.58    6.07
  -1   4  -1  186.62    6.03
  -1   4  -1  189.78    6.18
   1   4   1  185.97    6.20
   1   4   1  190.40    5.91
   2  -4   1   46.03    1.89
  -2  -4  -1   49.63    1.94
   2  -4   1   50.39    1.70
  -2  -4  -1   51.79    1.97
  -2  -4  -1   55.86    1.80
  -2  -4  -1   49.47    1.96
  -2   4  -1   47.33    2.00
  -2   4  -1   48.51    1.78
   2   4   1   52.58    2.07
  -2   4  -1   47.28    1.95
   2   4   1   50.47    1.76
  -2   4  -1   48.05    1.84
   2   4   1   50.02    1.95
  -2   4  -1   47.07    1.83
  -3  -4  -1   47.81    1.95
  -3  -4  -1   46.61    1.95
   3  -4   1   45.02    1.86
  -3  -4  -1   47.11    1.97
   3  -4   1   50.55    1.60
  -3  -4  -1   49.68    1.68
  -3   4  -1   44.88    1.83
  -3   4  -1   45.97    1.78
   3   4   1   48.06    1.94
  -3   4  -1   50.53    1.83
   3   4   1   48.50    2.05
  -3   4  -1   44.69    2.01
   3   4   1   45.26    1.74
  -3   4  -1   48.13    1.99
  -4  -4  -1   25.93    1.00
  -4  -4  -1   25.78    1.33
  -4  -4  -1   27.76    1.43
   4  -4   1   25.94    1.25
   4  -4   1   26.97    1.36
  -4  -4  -1   26.62    1.37
  -4   4  -1   26.11    1.44
   4   4   1   29.30    1.22
  -4   4  -1   27.43    1.22
   4   4   1   26.70    1.31
   4   4   1   25.69    1.44
  -4   4  -1   25.19    1.19
  -4   4  -1   27.92    1.33
   5  -4   1   15.79    0.63
  -5  -4  -1   15.93    1.13
  -5  -4  -1   15.90    1.06
  -5  -4  -1   16.93    0.64
   5  -4   1   16.57    0.95
   5  -4   1   16.35    1.06
  -5  -4  -1   18.45    1.08
  -5   4  -1   17.72    0.95
  -5   4  -1   16.67    1.09
   5   4   1   17.71    1.02
  -5   4  -1   16.08    1.18
  -5   4  -1   16.04    0.92
   5   4   1   15.62    1.13
   5   4   1   13.21    0.89
  -6  -4  -1   39.45    1.91
  -6  -4  -1   39.08    1.91
  -6  -4  -1   39.09    2.03
   6  -4   1   39.48    1.73
   6  -4   1   40.71    1.92
   6   4   1   39.85    1.80
  -6   4  -1   40.88    2.07
  -6   4  -1   36.43    1.35
  -6   4  -1   43.62    1.77
  -6   4  -1   39.09    1.96
  -6   4  -1   42.60    1.76
   6   4   1   40.25    1.77
   6   4   1   38.18    2.02
  -7  -4  -1    3.41    0.70
   7  -4   1    3.25    0.62
   7  -4   1    2.79    0.48
  -7  -4  -1    3.21    0.60
  -7  -4  -1    2.73    0.56
  -7   4  -1    2.35    0.45
   7   4   1    3.22    0.61
   7   4   1    2.63    0.63
  -7   4  -1    3.25    0.66
  -7   4  -1    3.08    0.52
   7   4   1    2.77    0.52
  -7   4  -1    2.77    0.66
  -7   4  -1    3.11    0.28
   8  -4   1    0.60    0.30
  -8  -4  -1    0.15    0.40
  -8  -4  -1    0.22    0.34
   8  -4   1    0.70    0.41
  -8  -4  -1    0.83    0.42
  -8   4  -1    0.78    0.45
   8   4   1    0.41    0.44
  -8   4  -1    0.85    0.37
  -8   4  -1    0.68    0.49
   8   4   1    0.54    0.35
  -8   4  -1    0.48    0.19
   9  -4   1    0.54    0.31
  -9  -4  -1   -0.39    0.34
   9  -4   1    0.90    0.45
  -9  -4  -1    0.95    0.44
  -9  -4  -1    0.58    0.37
  -9   4  -1    0.39    0.37
   9   4   1    0.75    0.37
  -9   4  -1    0.90    0.52
  -9   4  -1    0.23    0.49
   9   4   1    0.95    0.54
 -10  -4  -1    2.56    0.63
 -10  -4  -1    1.24    0.68
  10  -4   1    1.62    0.59
  10  -4   1    1.71    0.44
 -10  -4  -1    2.13    0.63
  10   4   1    1.85    0.66
 -10   4  -1    1.83    0.68
 -10   4  -1    1.99    0.69
  10   4   1    0.53    0.48
 -10   4  -1    3.04    0.64
  11  -4   1   -0.42    0.36
 -11  -4  -1   -0.18    0.37
 -11  -4  -1   -0.04    0.51
 -11  -4  -1    0.55    0.49
 -11   4  -1   -0.51    0.41
 -11   4  -1    0.46    0.42
 -11   4  -1   -0.05    0.44
  11   4   1   -0.13    0.41
  11   4   1   -0.90    0.26
 -12  -4  -1   16.57    1.52
 -12  -4  -1   14.92    1.37
  12  -4   1   14.46    1.49
 -12  -4  -1   16.95    1.74
 -12   4  -1   13.41    1.30
  12   4   1   15.96    1.43
 -12   4  -1   15.09    1.68
  12   4   1   12.48    1.58
 -13  -4  -1    0.15    0.45
 -13  -4  -1    0.30    0.56
 -13  -4  -1    0.53    0.61
  13  -4   1   -1.03    0.38
 -13   4  -1    0.01    0.56
 -13   4  -1   -0.16    0.42
  13   4   1   -0.20    0.52
 -13   4  -1    0.16    0.60
  13   4   1    0.60    0.56
  14  -4   1    3.48    0.96
 -14  -4  -1    3.67    0.93
 -14  -4  -1    3.16    1.05
  14   4   1    3.87    0.97
 -14   4  -1    1.25    0.97
  14   4   1    2.42    1.02
 -14   4  -1    2.60    0.80
 -14   4  -1    3.21    1.10
  15  -4   1   -0.91    0.48
 -15  -4  -1   -0.77    0.54
 -15  -4  -1   -0.38    0.58
 -15   4  -1   -0.22    0.45
  15   4   1    0.31    0.76
 -15   4  -1   -1.55    0.50
  15   4   1    0.71    0.71
 -15   4  -1    1.03    0.80
  16  -4   1    8.33    1.67
 -16  -4  -1    7.92    1.77
 -16  -4  -1   10.20    1.66
  16  -4   1    9.85    1.66
  16   4   1   11.04    1.86
 -16   4  -1    8.24    1.38
  16   4   1    9.55    1.39
 -16   4  -1    8.05    1.71
 -17  -4  -1    3.21    1.32
  17   4   1    5.85    1.25
  17  -5  -1    0.11    0.96
  17   5  -1    1.06    0.84
  17   5  -1    0.99    0.94
  16  -5  -1    1.54    0.94
 -16  -5   1    1.02    0.98
 -16   5   1    1.06    0.91
 -16   5   1    2.23    0.87
  16   5  -1    3.50    1.06
 -16   5   1    3.07    1.17
  16   5  -1    1.65    0.96
 -15  -5   1    2.93    1.10
  15  -5  -1    2.48    0.93
 -15  -5   1    3.14    1.02
  15   5  -1    2.90    0.89
 -15   5   1    2.74    1.05
 -15   5   1    1.71    0.81
 -15   5   1    3.60    1.21
  15   5  -1    2.37    1.02
 -14  -5   1   -0.03    0.73
  14  -5  -1    0.96    0.73
 -14  -5   1   -1.34    0.55
 -14  -5   1    1.24    0.68
 -14   5   1    2.55    0.83
  14   5  -1    2.16    0.76
 -14   5   1    0.68    0.76
 -14   5   1    0.53    0.69
  14   5  -1    1.53    0.82
 -13  -5   1    1.74    0.82
 -13  -5   1    2.05    0.74
  13  -5  -1    1.25    0.78
 -13  -5   1    0.61    0.68
  13   5  -1    2.58    0.77
 -13   5   1    1.98    0.83
 -13   5   1    1.08    0.75
  13   5  -1    1.29    0.73
 -13   5   1    1.33    0.63
  12  -5  -1   -0.95    0.36
 -12  -5   1   -1.07    0.36
 -12  -5   1    0.31    0.50
 -12  -5   1    1.88    0.76
 -12   5   1   -0.59    0.37
  12   5  -1    0.37    0.49
 -12   5   1    0.49    0.58
  12   5  -1   -0.05    0.46
 -12   5   1    0.01    0.50
 -11  -5   1   14.53    1.51
  11  -5  -1   13.27    1.05
 -11  -5   1   14.02    1.44
  11  -5  -1   15.45    1.43
 -11  -5   1   13.98    1.33
  11   5  -1   13.89    1.35
 -11   5   1   13.74    1.54
 -11   5   1   16.51    1.44
 -11   5   1   15.24    1.59
  11   5  -1   15.57    1.51
  10  -5  -1   39.53    2.30
 -10  -5   1   37.72    2.40
  10  -5  -1   39.84    1.92
 -10  -5   1   41.34    2.33
 -10  -5   1   38.69    2.17
 -10   5   1   36.26    2.12
 -10   5   1   39.97    2.45
  10   5  -1   37.96    2.13
  10   5  -1   37.69    2.33
 -10   5   1   37.88    2.41
  -9  -5   1    0.55    0.44
   9  -5  -1    0.40    0.32
  -9  -5   1    0.56    0.41
  -9  -5   1    0.14    0.37
   9  -5  -1    0.54    0.46
  -9   5   1    1.14    0.54
   9   5  -1    0.42    0.36
   9   5  -1    0.64    0.49
  -9   5   1    0.99    0.44
  -9   5   1    0.48    0.46
  -8  -5   1   14.14    1.24
  -8  -5   1   13.90    1.22
  -8  -5   1   14.36    1.19
   8  -5  -1   13.34    1.15
   8  -5  -1   12.78    0.98
   8   5  -1   15.15    1.13
  -8   5   1   13.01    1.23
  -8   5   1   13.30    1.24
  -8   5   1   13.62    1.11
   8   5  -1   14.16    1.24
  -7  -5   1    9.72    0.97
   7  -5  -1    9.80    0.93
  -7  -5   1    9.10    0.44
   7  -5  -1    9.79    0.82
  -7  -5   1    8.75    0.89
  -7  -5   1    7.36    0.87
   7   5  -1    8.52    0.96
  -7   5   1    8.05    0.96
  -7   5   1    9.13    0.86
   7   5  -1    9.59    0.92
  -7   5   1    9.36    1.01
   7   5  -1    9.30    0.85
   6  -5  -1   29.17    1.60
  -6  -5   1   30.37    1.66
  -6  -5   1   33.73    1.17
  -6  -5   1   30.36    1.66
  -6  -5   1   28.61    1.61
  -6   5   1   27.45    1.54
   6   5  -1   31.85    1.67
   6   5  -1   28.21    1.70
   6   5  -1   28.38    1.53
  -6   5   1   30.36    1.68
  -6   5   1   29.60    1.73
   5  -5  -1   68.48    2.72
  -5  -5   1   69.46    2.76
   5  -5  -1   65.30    2.59
  -5  -5   1   68.67    2.32
  -5  -5   1   65.31    2.76
  -5  -5   1   68.60    2.81
   5  -5  -1   65.33    2.61
  -5   5   1   70.65    2.92
  -5   5   1   68.91    2.72
   5   5  -1   69.15    2.68
  -5   5   1   68.15    2.78
  -5   5   1   65.18    2.68
   5   5  -1   67.77    2.77
   5   5  -1   64.61    2.80
  -4  -5   1    4.36    0.59
   4  -5  -1    5.02    0.55
  -4  -5   1    5.23    0.43
   4  -5  -1    4.51    0.56
  -4  -5   1    5.33    0.58
   4  -5  -1    4.50    0.58
  -4  -5   1    4.82    0.64
  -4   5   1    4.27    0.63
  -4   5   1    4.93    0.59
  -4   5   1    4.09    0.58
   4   5  -1    5.30    0.65
   4   5  -1    5.16    0.58
   4   5  -1    4.39    0.64
  -4   5   1    4.68    0.56
  -3  -5   1   27.70    1.24
  -3  -5   1   26.25    1.37
   3  -5  -1   27.34    0.98
  -3  -5   1   25.48    1.35
  -3  -5   1   27.39    1.17
   3  -5  -1   27.27    1.29
   3  -5  -1   26.47    1.29
   3  -5  -1   26.70    1.30
   3   5  -1   25.37    1.38
  -3   5   1   25.46    1.28
  -3   5   1   25.96    1.32
   3   5  -1   26.83    1.37
   3   5  -1   28.14    1.30
  -3   5   1   26.45    1.32
  -3   5   1   26.65    1.42
   2  -5  -1   25.99    1.26
  -2  -5   1   27.86    1.34
  -2  -5   1   27.29    1.13
  -2  -5   1   27.16    1.19
   2  -5  -1   26.84    1.06
  -2   5   1   27.70    1.39
   2   5  -1   25.95    1.24
   2   5  -1   26.74    1.37
  -2   5   1   26.27    1.24
  -2   5   1   25.84    1.30
  -2   5   1   25.37    1.22
   2   5  -1   27.57    1.35
   1  -5  -1   65.15    2.42
   1  -5  -1   69.24    2.48
  -1  -5   1   67.66    2.46
  -1  -5   1   65.82    2.42
  -1  -5   1   64.42    2.38
   1  -5  -1   64.92    2.28
  -1   5   1   68.19    2.50
   1   5  -1   63.56    2.46
  -1   5   1   65.17    2.56
   1   5  -1   63.91    2.42
  -1   5   1   64.27    2.35
   1   5  -1   57.62    2.48
   0  -5  -1    5.59    0.51
   0  -5   1    5.42    0.51
   0  -5   1    5.06    0.49
   0  -5  -1    5.01    0.48
   0  -5   1    4.49    0.49
   0  -5  -1    4.96    0.53
   0   5   1    5.00    0.47
   0   5  -1    4.92    0.50
   0   5   1    5.80    0.55
   0   5   1    4.91    0.43
   0   5  -1    4.45    0.30
   0   5  -1    4.82    0.55
   0   5   1    5.06    0.59
   0   5  -1    4.14    0.50
   1  -5   1  160.86    5.34
  -1  -5  -1  166.74    5.26
  -1  -5  -1  171.62    5.43
   1  -5   1  163.54    5.19
  -1  -5  -1  160.09    5.33
   1  -5   1  143.40    5.22
  -1   5  -1  166.43    5.38
  -1   5  -1  165.30    5.34
  -1   5  -1  162.95    5.30
   1   5   1  168.43    5.18
  -1   5  -1  164.45    5.47
   1   5   1  154.35    5.46
   1   5   1  154.58    5.38
   1   5   1  161.99    5.30
  -1   5  -1  169.83    5.04
  -2  -5  -1   27.06    1.37
   2  -5   1   30.66    1.33
  -2  -5  -1   29.12    1.21
   2  -5   1   26.85    1.32
  -2  -5  -1   28.62    1.34
  -2  -5  -1   28.52    1.36
   2  -5   1   28.65    1.12
  -2   5  -1   27.05    1.37
  -2   5  -1   29.81    1.28
  -2   5  -1   28.26    1.44
  -2   5  -1   28.55    1.29
  -2   5  -1   27.88    1.15
   2   5   1   25.91    1.41
   2   5   1   28.29    1.36
   2   5   1   28.75    1.18
  -3  -5  -1   16.94    1.05
   3  -5   1   18.08    1.03
  -3  -5  -1   19.08    1.08
   3  -5   1   17.92    0.75
  -3  -5  -1   18.68    1.08
   3   5   1   18.59    0.90
  -3   5  -1   18.53    1.10
  -3   5  -1   16.81    0.94
  -3   5  -1   16.79    1.11
   3   5   1   16.55    1.11
  -3   5  -1   18.11    0.97
  -3   5  -1   18.62    0.94
   3   5   1   16.58    1.02
  -4  -5  -1   19.86    1.23
   4  -5   1   22.61    0.82
   4  -5   1   20.61    1.15
  -4  -5  -1   21.32    1.25
  -4  -5  -1   22.76    0.95
  -4  -5  -1   20.68    1.26
  -4   5  -1   21.83    1.29
   4   5   1   21.99    1.25
   4   5   1   21.66    1.33
   4   5   1   20.44    1.06
  -4   5  -1   26.25    1.17
  -4   5  -1   20.12    1.32
  -4   5  -1   22.81    1.13
  -5  -5  -1   10.12    0.90
  -5  -5  -1    9.20    0.83
  -5  -5  -1    8.71    0.49
   5  -5   1    8.89    0.81
  -5  -5  -1    8.81    0.80
   5  -5   1    8.89    0.74
  -5   5  -1    9.40    0.91
   5   5   1    8.28    0.77
   5   5   1   10.17    0.93
  -5   5  -1    7.85    0.68
  -5   5  -1    9.21    0.71
  -5   5  -1    8.88    0.72
   5   5   1    8.73    0.68
  -5   5  -1    9.64    0.79
  -6  -5  -1   12.78    1.02
  -6  -5  -1   12.52    0.55
  -6  -5  -1   11.44    1.04
   6  -5   1   12.28    0.89
   6  -5   1   13.32    1.03
  -6  -5  -1   12.48    1.02
  -6   5  -1   11.49    0.86
   6   5   1   13.18    0.97
  -6   5  -1   13.90    1.06
   6   5   1   12.13    1.09
  -6   5  -1   14.36    0.94
  -6   5  -1   12.01    1.09
  -6   5  -1   13.40    0.90
   6   5   1   12.82    0.88
   7  -5   1    9.72    0.82
  -7  -5  -1   10.87    0.98
   7  -5   1    8.97    0.91
  -7  -5  -1    9.71    0.95
  -7  -5  -1    9.33    1.02
  -7   5  -1   10.16    1.07
  -7   5  -1    9.62    0.82
   7   5   1    9.97    0.89
   7   5   1   10.32    0.85
   7   5   1    8.40    0.98
  -7   5  -1   10.15    0.81
  -7   5  -1   11.20    1.05
  -8  -5  -1   17.54    1.30
   8  -5   1   16.82    1.30
   8  -5   1   17.03    1.11
  -8  -5  -1   17.66    1.34
  -8  -5  -1   18.18    1.46
  -8   5  -1   19.24    1.53
  -8   5  -1   16.49    1.35
   8   5   1   17.48    1.44
  -8   5  -1   16.38    1.15
  -9  -5  -1    3.87    0.76
   9  -5   1    1.71    0.63
  -9  -5  -1    3.14    0.79
   9  -5   1    3.76    0.59
  -9   5  -1    4.10    0.69
   9   5   1    3.54    0.69
   9   5   1    4.21    0.92
  -9   5  -1    3.69    0.81
  -9   5  -1    3.30    0.85
  10  -5   1   22.92    1.68
 -10  -5  -1   18.62    1.58
  10  -5   1   28.32    1.45
 -10  -5  -1   21.81    1.81
 -10  -5  -1   21.38    1.59
 -10   5  -1   23.05    1.79
 -10   5  -1   23.86    1.89
  10   5   1   22.66    1.56
  10   5   1   21.87    1.79
 -10   5  -1   23.20    1.52
 -11  -5  -1    0.76    0.58
 -11  -5  -1    0.60    0.59
  11  -5   1    1.03    0.57
 -11  -5  -1    0.50    0.50
 -11   5  -1    0.60    0.52
  11   5   1    0.31    0.55
 -11   5  -1    1.16    0.51
 -11   5  -1   -0.19    0.60
  11   5   1    1.81    0.63
 -12  -5  -1    7.47    1.03
  12  -5   1    6.34    1.19
 -12  -5  -1    7.35    1.21
 -12  -5  -1    5.55    1.22
  12   5   1    6.98    1.21
 -12   5  -1    6.50    1.03
 -12   5  -1    5.20    1.17
  12   5   1    6.45    0.98
 -12   5  -1    6.39    1.14
  13  -5   1    4.20    1.02
 -13  -5  -1    3.37    1.00
 -13  -5  -1    3.58    0.85
 -13  -5  -1    4.42    1.21
 -13   5  -1    4.48    0.92
 -13   5  -1    3.48    1.04
 -13   5  -1    3.35    1.02
  13   5   1    3.92    0.93
  13   5   1    5.54    1.24
  14  -5   1    2.64    0.98
 -14  -5  -1    1.84    0.71
 -14  -5  -1    2.37    0.98
  14   5   1    1.64    0.81
  14   5   1    2.11    0.77
 -14   5  -1    1.03    0.79
 -14   5  -1    3.05    1.06
 -14   5  -1    2.25    0.75
 -15  -5  -1    1.14    0.80
  15  -5   1    0.12    0.60
 -15  -5  -1    0.58    0.71
 -15   5  -1    0.09    0.64
  15   5   1   -0.66    0.34
  15   5   1    0.15    0.77
 -15   5  -1   -0.71    0.79
 -15   5  -1    0.09    0.45
  16  -5   1   -0.66    0.64
 -16  -5  -1    0.84    0.85
 -16  -5  -1    2.31    1.14
 -16   5  -1    0.00    0.59
  16   5   1   -0.35    0.61
 -16   5  -1   -0.22    0.66
  16   5   1    0.61    0.59
 -16   5  -1   -1.77    0.58
  16  -6  -1    1.61    0.82
 -16  -6   1    0.68    1.06
 -16   6   1    1.39    0.83
 -16   6   1    1.05    1.01
  16   6  -1    3.02    1.15
 -16   6   1    1.29    0.93
 -15  -6   1    0.40    0.73
 -15  -6   1    0.19    0.85
  15  -6  -1    0.76    0.74
  15   6  -1    1.24    0.71
  15   6  -1    0.17    0.75
 -15   6   1    0.35    0.67
 -15   6   1    0.22    0.70
 -15   6   1    0.38    0.83
  14  -6  -1    1.17    0.80
 -14  -6   1    0.88    0.84
 -14  -6   1    3.06    0.87
 -14  -6   1   -0.30    0.77
  14   6  -1    1.74    0.73
 -14   6   1    1.28    0.81
 -14   6   1    3.26    1.15
 -14   6   1    2.64    0.92
  14   6  -1    2.10    0.97
  13  -6  -1    7.51    1.35
 -13  -6   1   10.30    1.51
 -13  -6   1   10.21    1.51
 -13  -6   1    7.55    1.19
 -13   6   1    6.40    1.32
 -13   6   1    7.91    1.22
  13   6  -1   10.23    1.30
 -13   6   1    6.89    1.35
  13   6  -1    7.84    1.31
 -12  -6   1    1.61    0.70
 -12  -6   1    1.87    0.85
 -12  -6   1    2.46    0.76
  12  -6  -1    1.83    0.70
  12   6  -1    2.00    0.82
  12   6  -1    2.38    0.76
 -12   6   1    1.15    0.79
 -12   6   1    1.71    0.67
 -12   6   1    2.58    0.88
 -11  -6   1   -0.09    0.58
 -11  -6   1    0.46    0.44
 -11  -6   1    1.41    0.58
  11  -6  -1   -0.04    0.47
 -11   6   1    0.03    0.43
  11   6  -1    0.22    0.51
 -11   6   1   -0.18    0.41
  11   6  -1    1.45    0.53
 -11   6   1    0.31    0.51
 -10  -6   1    0.74    0.55
 -10  -6   1    1.03    0.54
  10  -6  -1    0.81    0.42
 -10  -6   1   -0.19    0.44
  10  -6  -1    0.69    0.50
  10   6  -1   -0.09    0.44
  10   6  -1    0.52    0.51
 -10   6   1    1.00    0.50
 -10   6   1    1.37    0.61
 -10   6   1    0.72    0.53
  -9  -6   1    5.93    0.87
   9  -6  -1    7.73    0.97
  -9  -6   1    5.35    0.97
  -9  -6   1    6.10    0.93
   9  -6  -1    6.30    0.75
  -9   6   1    6.20    0.95
  -9   6   1    6.76    1.11
  -9   6   1    6.58    0.88
   9   6  -1    6.30    0.83
   9   6  -1    5.62    0.94
  -8  -6   1    4.51    0.75
   8  -6  -1    3.27    0.62
   8  -6  -1    3.49    0.69
  -8  -6   1    3.87    0.81
  -8  -6   1    5.17    0.79
  -8   6   1    4.21    0.85
  -8   6   1    3.12    0.64
   8   6  -1    4.42    0.74
  -8   6   1    3.41    0.75
   8   6  -1    2.75    0.72
  -7  -6   1   14.01    1.16
  -7  -6   1   14.31    1.19
  -7  -6   1   13.39    0.66
   7  -6  -1   15.51    1.06
  -7  -6   1   15.21    1.20
   7  -6  -1   12.60    1.10
  -7   6   1   13.60    1.23
   7   6  -1   14.32    1.07
  -7   6   1   13.38    1.10
  -7   6   1   13.73    1.18
   7   6  -1   14.92    1.27
   7   6  -1   13.22    1.11
   6  -6  -1   41.52    1.92
  -6  -6   1   42.04    1.57
   6  -6  -1   39.98    1.99
  -6  -6   1   40.30    2.08
  -6  -6   1   40.51    2.06
  -6  -6   1   39.32    2.02
  -6   6   1   44.57    2.05
  -6   6   1   41.44    2.07
   6   6  -1   40.79    2.04
  -6   6   1   42.18    2.19
  -6   6   1   39.77    1.96
   6   6  -1   39.21    2.10
  -5  -6   1   32.87    1.35
   5  -6  -1   34.85    1.66
  -5  -6   1   33.28    1.75
  -5  -6   1   31.06    1.62
   5  -6  -1   31.80    1.56
  -5  -6   1   32.72    1.73
   5  -6  -1   33.91    1.66
  -5   6   1   32.49    1.66
   5   6  -1   31.88    1.71
   5   6  -1   32.34    1.59
   5   6  -1   30.85    1.74
  -5   6   1   31.25    1.67
  -5   6   1   32.75    1.66
  -5   6   1   34.07    1.84
  -4  -6   1    0.63    0.31
  -4  -6   1    0.62    0.24
   4  -6  -1    0.74    0.31
  -4  -6   1    0.41    0.32
   4  -6  -1    0.76    0.13
  -4  -6   1    0.69    0.34
   4  -6  -1    0.86    0.35
   4  -6  -1    0.77    0.33
  -4   6   1    0.91    0.41
   4   6  -1    0.49    0.33
  -4   6   1    0.68    0.32
  -4   6   1    0.71    0.33
   4   6  -1    0.41    0.28
   4   6  -1    1.19    0.44
  -4   6   1    0.61    0.33
   3  -6  -1    2.19    0.46
  -3  -6   1    2.63    0.40
  -3  -6   1    2.11    0.47
  -3  -6   1    3.24    0.41
  -3  -6   1    2.55    0.50
   3  -6  -1    3.12    0.30
   3  -6  -1    3.05    0.48
   3   6  -1    2.01    0.48
  -3   6   1    2.31    0.44
  -3   6   1    2.76    0.51
  -3   6   1    2.50    0.55
  -3   6   1    3.00    0.52
   3   6  -1    2.05    0.42
   3   6  -1    2.67    0.53
  -2  -6   1    1.14    0.38
   2  -6  -1    1.00    0.25
  -2  -6   1    0.89    0.24
   2  -6  -1    1.39    0.37
   2  -6  -1    1.27    0.36
  -2  -6   1    1.13    0.35
  -2  -6   1    1.29    0.34
  -2   6   1    1.61    0.47
   2   6  -1    0.67    0.35
   2   6  -1    1.01    0.32
  -2   6   1    1.04    0.35
  -2   6   1    1.27    0.37
   2   6  -1    0.98    0.38
  -2   6   1    1.24    0.33
  -1  -6   1   18.87    1.03
   1  -6  -1   18.73    1.06
   1  -6  -1   19.35    1.10
   1  -6  -1   19.32    0.95
   1   6  -1   17.71    1.02
   1   6  -1   19.66    0.84
   1   6  -1   19.16    1.18
  -1   6   1   19.66    1.21
  -1   6   1   19.18    1.13
   1   6  -1   17.86    1.10
  -1   6   1   18.67    1.00
   0  -6  -1    7.60    0.68
   0  -6  -1    7.36    0.59
   0  -6   1    6.38    0.61
   0  -6   1    6.71    0.56
   0  -6   1    6.19    0.63
   0  -6  -1    6.94    0.61
   0   6   1    6.75    0.58
   0   6   1    6.82    0.55
   0   6  -1    5.89    0.66
   0   6   1    7.15    0.69
   0   6   1    7.11    0.74
   0   6  -1    6.49    0.61
   0   6  -1    7.09    0.71
   1  -6   1    0.50    0.23
  -1  -6  -1    0.27    0.24
   1  -6   1    0.40    0.23
  -1  -6  -1   -0.05    0.25
  -1  -6  -1    0.03    0.24
   1  -6   1    0.30    0.28
  -1   6  -1    0.24    0.31
  -1   6  -1    0.36    0.26
   1   6   1    0.14    0.28
   1   6   1    0.46    0.28
  -1   6  -1    0.23    0.16
   1   6   1    0.19    0.23
  -1   6  -1    0.27    0.27
   1   6   1    0.24    0.19
  -2  -6  -1   34.14    1.64
  -2  -6  -1   36.08    1.48
   2  -6   1   32.96    1.46
   2  -6   1   33.22    1.35
  -2  -6  -1   34.20    1.55
   2  -6   1   32.43    1.57
  -2  -6  -1   33.37    1.59
  -2   6  -1   34.49    1.56
   2   6   1   34.78    1.42
  -2   6  -1   33.39    1.34
  -2   6  -1   34.36    1.64
  -2   6  -1   33.64    1.70
   2   6   1   36.45    1.77
  -2   6  -1   31.92    1.51
   2   6   1   33.34    1.62
  -3  -6  -1   52.10    2.02
   3  -6   1   53.87    1.90
   3  -6   1   53.88    2.25
  -3  -6  -1   55.07    2.33
  -3  -6  -1   54.16    2.30
  -3  -6  -1   55.75    2.28
  -3   6  -1   54.11    2.07
   3   6   1   55.17    2.08
  -3   6  -1   54.45    2.40
  -3   6  -1   52.56    2.30
  -3   6  -1   56.55    2.19
   3   6   1   53.85    2.29
  -3   6  -1   52.31    2.17
   3   6   1   54.50    2.43
  -4  -6  -1   13.29    0.74
  -4  -6  -1   13.02    0.99
  -4  -6  -1   12.73    0.96
  -4  -6  -1   12.41    0.99
   4  -6   1   13.19    0.59
  -4   6  -1   13.46    1.02
  -4   6  -1   13.90    0.89
   4   6   1   13.58    1.07
   4   6   1   14.01    0.99
  -4   6  -1   12.53    0.88
  -4   6  -1   13.22    0.88
   4   6   1   13.63    0.82
  -4   6  -1   11.72    1.04
  -5  -6  -1   16.30    1.15
  -5  -6  -1   14.99    1.13
   5  -6   1   16.04    1.05
  -5  -6  -1   15.42    0.77
   5  -6   1   15.12    1.10
   5  -6   1   15.48    0.57
  -5  -6  -1   13.62    1.08
   5   6   1   14.99    1.09
  -5   6  -1   15.10    1.03
   5   6   1   14.17    1.19
   5   6   1   15.63    0.94
  -5   6  -1   13.52    0.95
  -5   6  -1   14.30    1.19
  -6  -6  -1   16.82    1.22
   6  -6   1   15.12    1.06
  -6  -6  -1   15.44    1.24
  -6  -6  -1   15.40    1.18
   6  -6   1   15.70    1.17
  -6  -6  -1   16.19    0.73
   6   6   1   15.63    1.01
   6   6   1   14.83    1.13
  -6   6  -1   15.90    1.04
  -6   6  -1   15.47    1.14
  -6   6  -1   15.33    1.04
   6   6   1   15.52    1.27
  -6   6  -1   15.72    1.05
  -6   6  -1   13.58    1.22
   7  -6   1   12.45    1.08
  -7  -6  -1   13.34    1.13
  -7  -6  -1   11.35    1.14
   7  -6   1   13.00    0.98
  -7  -6  -1   12.40    1.11
  -7   6  -1   12.97    0.99
  -7   6  -1   12.15    1.23
  -7   6  -1   13.85    1.00
  -7   6  -1   11.67    1.05
   7   6   1   13.31    0.97
  -8  -6  -1   14.56    1.22
  -8  -6  -1   14.32    1.27
  -8  -6  -1   16.48    1.42
   8  -6   1   13.02    1.01
   8  -6   1   11.89    1.14
  -8   6  -1   13.94    1.09
   8   6   1   15.43    1.11
  -8   6  -1   11.74    1.29
  -8   6  -1   14.34    1.24
   8   6   1   15.26    1.39
  -9  -6  -1    9.91    1.13
   9  -6   1   10.56    0.95
  -9  -6  -1   10.57    1.10
   9  -6   1    9.04    1.06
  -9  -6  -1   11.13    1.25
   9   6   1   10.09    0.99
  -9   6  -1   10.28    1.15
  -9   6  -1   11.94    1.33
   9   6   1   11.32    1.31
  -9   6  -1   11.13    1.01
 -10  -6  -1    3.48    0.80
  10  -6   1    3.09    0.63
  10  -6   1    3.56    0.84
 -10  -6  -1    3.60    0.95
 -10  -6  -1    3.94    0.85
  10   6   1    3.87    0.72
 -10   6  -1    3.87    1.01
  10   6   1    3.46    0.91
 -10   6  -1    4.44    0.75
 -10   6  -1    3.31    0.84
 -11  -6  -1    7.55    1.13
  11  -6   1    7.95    1.06
 -11  -6  -1    8.28    1.16
  11  -6   1    7.83    1.12
 -11  -6  -1    7.07    1.21
 -11   6  -1    7.03    1.21
  11   6   1    9.86    1.04
  11   6   1    8.45    1.25
 -11   6  -1    8.72    1.25
 -11   6  -1    7.49    1.01
 -12  -6  -1    1.96    0.83
 -12  -6  -1    3.13    0.85
 -12  -6  -1    1.76    0.68
  12  -6   1    2.35    0.77
 -12   6  -1    3.65    0.85
 -12   6  -1    0.80    0.78
 -12   6  -1    1.34    0.73
  12   6   1    3.07    0.74
  12   6   1    2.86    0.93
 -13  -6  -1    2.88    0.93
  13  -6   1    1.14    0.68
 -13  -6  -1    2.11    0.77
 -13  -6  -1    2.26    0.89
 -13   6  -1    2.32    0.72
 -13   6  -1    1.98    0.82
  13   6   1    2.66    0.79
 -13   6  -1    1.54    0.90
  13   6   1    2.35    0.94
 -14  -6  -1    8.25    1.37
 -14  -6  -1    4.94    1.28
 -14  -6  -1    4.93    1.10
  14  -6   1    4.24    1.04
  14   6   1    6.49    1.05
 -14   6  -1    3.71    0.92
 -14   6  -1    3.53    1.27
 -14   6  -1    4.83    1.20
  14   6   1    4.31    1.17
 -15  -6  -1   -0.30    0.59
  15  -6   1    0.58    0.73
 -15  -6  -1    1.60    0.98
  15   6   1    0.02    0.49
 -15   6  -1   -0.19    0.58
 -15   6  -1    0.37    0.55
  15   6   1    0.12    0.73
 -15   6  -1    1.18    0.95
 -16  -6  -1    7.50    1.81
  16  -6   1    5.02    1.26
 -16  -6  -1    5.34    1.30
 -16   6  -1    4.55    1.50
 -16   6  -1    6.96    1.60
 -16   6  -1    2.65    1.01
  16   6   1    7.30    1.61
 -16  -7   1   10.13    1.96
  16  -7  -1    9.77    1.62
 -16   7   1   10.15    1.96
 -16   7   1    6.29    1.58
  16   7  -1    8.74    1.73
 -16   7   1    6.95    1.41
 -15  -7   1    1.31    0.92
  15  -7  -1   -0.39    0.67
 -15  -7   1    0.10    0.58
  15   7  -1   -0.54    0.57
 -15   7   1    0.99    0.71
 -15   7   1    1.15    0.87
  15   7  -1   -0.43    0.61
 -15   7   1    0.10    0.87
  14  -7  -1    0.08    0.61
 -14  -7   1   -0.16    0.50
 -14  -7   1    0.96    0.68
 -14  -7   1    0.36    0.75
  14   7  -1   -0.83    0.48
 -14   7   1    0.75    0.73
 -14   7   1    0.32    0.64
  14   7  -1    0.14    0.70
 -14   7   1   -0.04    0.57
 -13  -7   1   -0.33    0.43
 -13  -7   1    0.64    0.78
  13  -7  -1    0.33    0.57
 -13  -7   1    0.04    0.56
  13   7  -1    0.50    0.57
 -13   7   1    0.27    0.58
 -13   7   1    0.13    0.49
 -13   7   1   -0.18    0.63
  13   7  -1   -0.31    0.56
 -12  -7   1    4.02    0.95
  12  -7  -1    2.65    0.86
 -12  -7   1    3.80    1.10
 -12  -7   1    3.71    0.93
  12   7  -1    1.68    0.80
 -12   7   1    3.87    0.92
 -12   7   1    3.68    1.04
  12   7  -1    4.39    0.92
 -12   7   1    3.76    1.03
 -11  -7   1    0.31    0.56
  11  -7  -1    1.01    0.56
 -11  -7   1    0.52    0.51
  11  -7  -1    0.75    0.47
 -11  -7   1   -0.23    0.51
 -11   7   1    0.28    0.59
 -11   7   1    0.19    0.53
  11   7  -1    1.23    0.68
  11   7  -1   -0.32    0.36
 -11   7   1    1.13    0.58
  10  -7  -1    3.72    0.86
  10  -7  -1    3.78    0.75
 -10  -7   1    4.25    0.98
 -10  -7   1    3.05    0.77
 -10  -7   1    3.70    0.84
  10   7  -1    4.20    1.01
 -10   7   1    4.25    0.84
  10   7  -1    5.69    0.89
 -10   7   1    3.14    0.87
 -10   7   1    3.66    0.93
   9  -7  -1    0.13    0.43
  -9  -7   1    1.18    0.53
  -9  -7   1    0.48    0.45
   9  -7  -1   -0.10    0.29
  -9  -7   1    1.45    0.63
   9   7  -1    0.17    0.44
  -9   7   1    0.16    0.49
   9   7  -1    0.10    0.40
  -9   7   1    0.23    0.48
  -9   7   1    0.78    0.45
  -8  -7   1   -0.20    0.35
  -8  -7   1    0.09    0.39
   8  -7  -1    0.23    0.37
  -8  -7   1    0.42    0.39
   8  -7  -1   -0.11    0.33
   8   7  -1    0.13    0.40
  -8   7   1   -0.10    0.39
   8   7  -1    0.08    0.34
  -8   7   1   -0.03    0.40
  -8   7   1    0.18    0.37
   7  -7  -1    2.11    0.52
   7  -7  -1    1.35    0.50
  -7  -7   1    1.84    0.31
  -7  -7   1    1.33    0.51
  -7  -7   1    1.99    0.61
  -7  -7   1    2.00    0.55
   7   7  -1    1.97    0.66
   7   7  -1    2.32    0.63
  -7   7   1    1.08    0.45
   7   7  -1    1.57    0.47
  -7   7   1    1.68    0.60
  -7   7   1    1.79    0.56
  -6  -7   1   21.67    1.41
  -6  -7   1   21.74    1.46
  -6  -7   1   20.14    1.01
   6  -7  -1   21.03    1.34
   6  -7  -1   21.72    1.39
  -6  -7   1   22.60    1.51
  -6   7   1   19.83    1.34
  -6   7   1   20.59    1.57
   6   7  -1   21.81    1.44
  -6   7   1   21.42    1.41
   6   7  -1   21.14    1.30
   6   7  -1   22.78    1.55
  -6   7   1   22.11    1.41
   5  -7  -1    0.91    0.36
  -5  -7   1    1.31    0.48
  -5  -7   1    1.60    0.49
  -5  -7   1    1.51    0.42
   5  -7  -1    1.09    0.41
   5  -7  -1    1.49    0.48
  -5   7   1    1.25    0.42
  -5   7   1    1.33    0.46
  -5   7   1    1.31    0.44
  -5   7   1    0.87    0.48
   5   7  -1    1.50    0.44
   5   7  -1    1.42    0.48
   5   7  -1    1.39    0.46
   4  -7  -1    0.26    0.14
  -4  -7   1    0.05    0.29
   4  -7  -1   -0.07    0.27
  -4  -7   1    0.11    0.23
   4  -7  -1    0.09    0.23
   4  -7  -1   -0.16    0.27
  -4  -7   1    0.11    0.30
  -4  -7   1    0.09    0.21
  -4   7   1    0.02    0.23
   4   7  -1    0.08    0.33
  -4   7   1    0.08    0.29
  -4   7   1    0.03    0.25
   4   7  -1   -0.29    0.23
  -4   7   1    0.03    0.31
   4   7  -1   -0.06    0.30
   3  -7  -1   10.35    0.60
  -3  -7   1   10.19    0.88
   3  -7  -1   10.15    0.81
  -3  -7   1   11.36    0.92
   3  -7  -1   10.88    0.87
  -3  -7   1   11.28    0.76
  -3  -7   1   10.91    0.74
  -3   7   1   11.90    0.86
   3   7  -1   11.08    0.83
   3   7  -1   10.93    0.92
  -3   7   1   11.15    0.89
   3   7  -1   12.04    0.99
  -3   7   1   11.09    0.90
  -3   7   1    9.76    0.94
  -2  -7   1   69.52    2.82
  -2  -7   1   74.46    2.53
   2  -7  -1   68.68    2.80
  -2  -7   1   73.26    2.72
   2  -7  -1   69.07    2.53
  -2  -7   1   73.03    2.88
   2  -7  -1   72.91    2.82
  -2   7   1   65.57    2.81
   2   7  -1   66.96    2.73
  -2   7   1   74.65    3.02
   2   7  -1   69.88    2.88
  -2   7   1   71.74    2.76
  -2   7   1   73.08    2.70
   2   7  -1   74.10    2.99
  -1  -7   1    0.42    0.27
   1  -7  -1    0.79    0.34
   1  -7  -1    0.44    0.31
   1  -7  -1    0.47    0.24
  -1  -7   1    0.63    0.31
  -1  -7   1    0.86    0.33
   1   7  -1    0.84    0.38
   1   7  -1    0.51    0.28
  -1   7   1    0.74    0.40
  -1   7   1    0.45    0.28
   1   7  -1    0.71    0.21
  -1   7   1    0.86    0.37
   1   7  -1    0.49    0.35
  -1   7   1    0.33    0.26
   0  -7  -1    3.56    0.54
   0  -7   1    4.01    0.52
   0  -7  -1    3.40    0.50
   0  -7   1    3.31    0.53
   0  -7  -1    3.25    0.46
   0  -7   1    3.59    0.52
   0   7   1    3.98    0.49
   0   7   1    3.58    0.64
   0   7   1    3.90    0.48
   0   7  -1    3.92    0.59
   0   7   1    3.78    0.56
   0   7  -1    3.68    0.32
   0   7  -1    3.99    0.63
   0   7  -1    3.82    0.54
  -1  -7  -1   18.71    1.17
   1  -7   1   18.67    1.00
   1  -7   1   20.09    1.11
  -1  -7  -1   20.21    1.13
  -1  -7  -1   20.28    1.09
   1  -7   1   18.00    1.12
   1   7   1   18.88    1.04
   1   7   1   19.72    1.01
  -1   7  -1   18.55    1.24
  -1   7  -1   17.28    1.12
  -1   7  -1   18.78    1.13
   1   7   1   18.31    1.17
   1   7   1   18.34    1.26
  -1   7  -1   17.97    0.82
  -2  -7  -1   58.09    2.27
   2  -7   1   57.75    2.15
   2  -7   1   58.23    2.42
  -2  -7  -1   59.00    2.43
  -2  -7  -1   56.94    2.47
   2  -7   1   60.86    2.33
   2   7   1   57.92    2.22
   2   7   1   56.29    2.31
  -2   7  -1   60.40    2.60
  -2   7  -1   55.77    2.44
  -2   7  -1   56.39    2.09
   2   7   1   58.26    2.47
   2   7   1   56.56    2.56
  -2   7  -1   59.72    2.42
  -3  -7  -1    3.62    0.54
   3  -7   1    4.56    0.41
   3  -7   1    3.99    0.58
  -3  -7  -1    3.63    0.58
  -3  -7  -1    3.38    0.46
  -3  -7  -1    2.96    0.57
   3   7   1    4.05    0.67
  -3   7  -1    4.56    0.63
  -3   7  -1    3.93    0.52
  -3   7  -1    4.10    0.46
   3   7   1    3.31    0.58
  -3   7  -1    4.07    0.57
  -3   7  -1    3.81    0.65
   3   7   1    4.29    0.48
   4  -7   1    0.24    0.14
  -4  -7  -1    0.48    0.36
  -4  -7  -1    0.40    0.31
  -4  -7  -1    0.19    0.29
  -4  -7  -1    0.30    0.22
   4  -7   1    0.37    0.31
   4   7   1    0.07    0.33
   4   7   1    0.16    0.28
   4   7   1    0.43    0.26
  -4   7  -1    0.42    0.29
  -4   7  -1    0.44    0.27
  -4   7  -1    0.49    0.38
  -4   7  -1    0.47    0.35
  -4   7  -1    0.13    0.23
  -5  -7  -1    4.10    0.67
   5  -7   1    3.20    0.60
  -5  -7  -1    3.39    0.66
  -5  -7  -1    3.28    0.65
  -5  -7  -1    3.87    0.43
   5  -7   1    3.83    0.26
  -5   7  -1    3.44    0.72
   5   7   1    3.95    0.52
  -5   7  -1    4.61    0.60
  -5   7  -1    3.82    0.57
  -5   7  -1    3.14    0.67
   5   7   1    4.89    0.81
   5   7   1    3.74    0.65
  -5   7  -1    3.31    0.55
  -6  -7  -1    2.48    0.62
   6  -7   1    2.95    0.64
  -6  -7  -1    3.59    0.72
  -6  -7  -1    3.03    0.37
   6  -7   1    3.31    0.62
  -6  -7  -1    2.68    0.64
   6   7   1    3.41    0.68
   6   7   1    2.46    0.49
  -6   7  -1    2.59    0.67
   6   7   1    2.87    0.69
  -6   7  -1    2.98    0.61
  -6   7  -1    2.58    0.54
  -6   7  -1    3.14    0.57
   7  -7   1    4.90    0.77
   7  -7   1    4.08    0.73
  -7  -7  -1    5.27    0.87
  -7  -7  -1    5.35    0.83
  -7  -7  -1    4.75    0.79
  -7   7  -1    4.38    0.65
   7   7   1    5.16    0.67
  -7   7  -1    3.40    0.63
  -7   7  -1    5.23    0.77
   7   7   1    5.02    0.89
  -7   7  -1    4.54    0.88
  -8  -7  -1    6.92    0.99
  -8  -7  -1    8.04    1.02
  -8  -7  -1    6.06    0.90
   8  -7   1    7.17    0.93
   8  -7   1    7.26    0.81
  -8   7  -1    7.24    1.12
   8   7   1    6.84    0.80
  -8   7  -1    7.19    0.96
  -8   7  -1    7.87    0.85
   8   7   1    6.65    1.09
  -9  -7  -1    4.49    0.85
  -9  -7  -1    3.61    0.79
  -9  -7  -1    3.21    0.86
   9  -7   1    3.71    0.68
   9  -7   1    3.96    0.85
  -9   7  -1    3.58    0.84
  -9   7  -1    6.55    1.13
   9   7   1    3.24    0.86
   9   7   1    3.76    0.70
  -9   7  -1    3.37    0.66
  10  -7   1    0.42    0.39
 -10  -7  -1    0.78    0.53
 -10  -7  -1    0.56    0.59
  10  -7   1    0.70    0.54
 -10  -7  -1    0.35    0.58
 -10   7  -1    1.76    0.69
 -10   7  -1    0.48    0.42
  10   7   1    0.72    0.48
  10   7   1    0.36    0.52
 -10   7  -1    0.65    0.55
 -11  -7  -1   -0.22    0.55
  11  -7   1    0.25    0.52
 -11  -7  -1    0.28    0.63
 -11  -7  -1   -0.30    0.49
 -11   7  -1    0.16    0.51
 -11   7  -1    0.56    0.68
 -11   7  -1    0.68    0.48
  11   7   1   -0.37    0.49
  11   7   1   -0.53    0.33
 -12  -7  -1    1.69    0.74
  12  -7   1    2.46    0.86
 -12  -7  -1    0.92    0.86
 -12  -7  -1    1.63    0.75
  12   7   1    1.63    0.90
 -12   7  -1    1.27    0.71
  12   7   1    1.05    0.50
 -12   7  -1    2.56    0.73
 -13  -7  -1    0.37    0.53
  13  -7   1   -0.95    0.41
 -13  -7  -1    0.43    0.63
 -13  -7  -1   -0.05    0.67
  13   7   1    0.10    0.48
  13   7   1    0.29    0.73
 -13   7  -1    0.01    0.53
 -13   7  -1    0.31    0.56
 -13   7  -1    0.53    0.76
 -14  -7  -1   -0.42    0.49
 -14  -7  -1    0.99    0.95
 -14  -7  -1    0.07    0.59
  14  -7   1    0.82    0.67
  14   7   1    0.27    0.53
 -14   7  -1    1.36    0.75
 -14   7  -1    0.40    0.71
  14   7   1   -0.39    0.69
 -14   7  -1    0.72    0.62
 -15  -7  -1   12.03    1.77
 -15  -7  -1   14.53    1.64
  15  -7   1   11.16    1.64
 -15  -7  -1   12.77    1.91
 -15   7  -1   12.02    1.85
 -15   7  -1   12.92    1.53
 -15   7  -1   11.84    1.91
  15   7   1    8.09    1.75
 -16  -7  -1   -1.42    0.75
  16  -7   1   -0.02    0.79
 -16  -7  -1    1.82    1.09
 -16   7  -1    0.20    0.74
  16   7   1    0.46    0.92
 -16   7  -1    2.27    1.21
 -16   7  -1   -0.19    0.70
 -16  -8   1    4.98    1.46
  16   8  -1    7.33    1.67
 -16   8   1    4.61    1.33
 -16   8   1    4.42    1.83
 -16   8   1    5.52    1.32
  15  -8  -1    6.00    1.35
 -15  -8   1    4.62    1.15
 -15  -8   1    6.52    1.45
 -15   8   1    6.85    1.52
 -15   8   1    4.08    1.39
  15   8  -1    6.88    1.37
  15   8  -1    5.01    1.39
 -15   8   1    7.14    1.40
 -14  -8   1    5.58    1.27
  14  -8  -1    5.10    1.19
 -14  -8   1    4.51    1.28
 -14   8   1    5.31    1.38
 -14   8   1    6.40    1.34
  14   8  -1    5.37    1.36
 -14   8   1    4.89    1.21
  14   8  -1    3.80    1.15
 -13  -8   1    1.73    0.95
 -13  -8   1    2.03    0.85
  13  -8  -1    3.20    0.95
 -13  -8   1    2.19    1.00
  13   8  -1    3.77    0.90
 -13   8   1    2.68    0.89
  13   8  -1    2.25    0.99
 -13   8   1    2.30    0.95
 -13   8   1    2.84    1.02
 -12  -8   1    0.73    0.66
 -12  -8   1    1.00    0.70
  12  -8  -1    0.14    0.50
 -12  -8   1    0.12    0.54
 -12   8   1   -0.88    0.45
 -12   8   1    0.11    0.54
  12   8  -1   -0.20    0.46
  12   8  -1    2.41    0.75
 -12   8   1   -0.14    0.49
 -11  -8   1    6.63    1.13
 -11  -8   1    7.15    1.12
 -11  -8   1    8.01    1.26
  11  -8  -1    6.22    0.92
  11  -8  -1    8.25    1.17
  11   8  -1    6.87    1.20
 -11   8   1    6.21    1.10
 -11   8   1    7.24    1.14
 -11   8   1    7.15    1.25
  11   8  -1    7.73    1.07
 -10  -8   1   11.56    1.33
 -10  -8   1    9.77    1.24
  10  -8  -1    8.88    1.17
  10  -8  -1    9.68    1.01
 -10  -8   1    9.54    1.22
 -10   8   1    9.92    1.28
  10   8  -1    8.68    1.05
 -10   8   1    8.61    1.27
 -10   8   1    7.87    1.10
  10   8  -1    9.76    1.33
  -9  -8   1    5.66    0.99
   9  -8  -1    4.76    0.77
  -9  -8   1    3.93    0.85
   9  -8  -1    5.34    0.87
   9   8  -1    4.63    0.85
  -9   8   1    5.52    0.87
  -9   8   1    3.30    0.79
   9   8  -1    4.08    0.94
  -9   8   1    5.20    1.05
   8  -8  -1    1.09    0.47
  -8  -8   1    1.47    0.57
  -8  -8   1    1.88    0.64
   8  -8  -1    0.95    0.52
  -8  -8   1    1.89    0.65
  -8   8   1    1.05    0.56
   8   8  -1    1.91    0.57
   8   8  -1    1.03    0.57
  -8   8   1    1.33    0.61
  -8   8   1    2.04    0.57
  -7  -8   1    2.29    0.66
  -7  -8   1    1.90    0.53
  -7  -8   1    2.24    0.42
  -7  -8   1    2.05    0.65
   7  -8  -1    0.89    0.45
   7  -8  -1    2.10    0.63
  -7   8   1    2.71    0.73
  -7   8   1    2.21    0.58
   7   8  -1    2.19    0.55
  -7   8   1    2.41    0.63
  -7   8   1    1.50    0.55
   7   8  -1    2.91    0.76
  -6  -8   1   44.56    2.17
  -6  -8   1   43.75    2.30
  -6  -8   1   45.56    1.83
   6  -8  -1   44.64    2.19
   6  -8  -1   41.10    2.11
  -6  -8   1   42.16    2.27
  -6   8   1   45.78    2.47
  -6   8   1   42.78    2.19
   6   8  -1   44.54    2.30
  -6   8   1   42.11    2.17
   6   8  -1   44.06    2.40
   6   8  -1   40.67    2.07
  -6   8   1   44.19    2.22
  -5  -8   1   14.20    1.05
   5  -8  -1   15.42    1.14
  -5  -8   1   14.15    0.92
  -5  -8   1   14.50    1.18
   5  -8  -1   15.17    0.58
  -5  -8   1   14.98    1.21
   5  -8  -1   17.20    1.17
   5  -8  -1   15.76    1.15
   5   8  -1   15.89    1.14
   5   8  -1   14.99    1.25
   5   8  -1   14.88    1.20
  -5   8   1   15.85    1.19
  -5   8   1   15.36    1.20
  -5   8   1   14.52    1.28
  -5   8   1   15.74    1.15
  -4  -8   1   -0.05    0.20
   4  -8  -1   -0.09    0.25
  -4  -8   1    0.27    0.26
  -4  -8   1    0.23    0.33
  -4  -8   1    0.26    0.34
   4  -8  -1    0.18    0.16
   4  -8  -1    0.16    0.33
   4  -8  -1    0.57    0.34
  -4   8   1    0.21    0.29
   4   8  -1   -0.10    0.29
  -4   8   1   -0.02    0.35
   4   8  -1    0.29    0.29
  -4   8   1    0.09    0.30
   4   8  -1    0.28    0.36
  -3  -8   1    2.37    0.41
  -3  -8   1    2.85    0.59
   3  -8  -1    2.05    0.34
   3  -8  -1    1.73    0.45
  -3  -8   1    2.41    0.44
  -3  -8   1    2.27    0.53
   3  -8  -1    2.52    0.54
  -3   8   1    2.82    0.67
   3   8  -1    2.25    0.47
  -3   8   1    3.06    0.60
  -3   8   1    2.50    0.50
   3   8  -1    2.32    0.53
   3   8  -1    2.35    0.59
  -3   8   1    2.52    0.54
   2  -8  -1    7.43    0.76
   2  -8  -1    7.27    0.75
   2  -8  -1    6.80    0.57
  -2  -8   1    7.43    0.79
  -2  -8   1    6.35    0.65
  -2  -8   1    6.81    0.72
  -2   8   1    6.71    0.68
   2   8  -1    7.09    0.70
  -2   8   1    6.01    0.76
  -2   8   1    6.43    0.83
  -2   8   1    6.41    0.64
   2   8  -1    7.29    0.55
   2   8  -1    6.39    0.77
  -1  -8   1  105.20    3.91
   1  -8  -1  115.21    4.05
  -1  -8   1  105.33    3.89
   1  -8  -1  103.95    3.93
  -1  -8   1  105.07    3.97
   1  -8  -1  109.78    3.79
  -1   8   1  111.08    4.07
  -1   8   1  109.76    3.78
   1   8  -1   95.33    3.50
  -1   8   1   97.60    4.12
   1   8  -1  112.76    4.11
   1   8  -1  107.81    4.15
   1   8  -1  113.85    3.95
   0  -8  -1    4.59    0.56
   0  -8   1    5.59    0.67
   0  -8   1    5.01    0.60
   0  -8  -1    4.89    0.61
   0  -8   1    4.82    0.63
   0  -8  -1    4.99    0.67
   0   8   1    3.92    0.64
   0   8  -1    5.31    0.63
   0   8   1    5.02    0.57
   0   8  -1    4.86    0.64
   0   8  -1    5.05    0.39
   0   8   1    5.23    0.57
   0   8   1    5.32    0.74
   0   8  -1    4.85    0.72
  -1  -8  -1   38.46    1.82
   1  -8   1   38.35    1.70
  -1  -8  -1   38.74    1.79
   1  -8   1   38.66    1.84
  -1  -8  -1   38.68    1.93
   1  -8   1   41.89    1.84
   1   8   1   38.04    1.72
  -1   8  -1   38.36    2.03
  -1   8  -1   38.03    1.89
   1   8   1   38.68    2.04
   1   8   1   38.18    1.93
  -1   8  -1   41.22    1.90
  -1   8  -1   37.15    1.45
  -2  -8  -1    7.54    0.76
  -2  -8  -1    7.08    0.66
   2  -8   1    7.54    0.77
  -2  -8  -1    8.35    0.82
   2  -8   1    6.33    0.58
   2  -8   1    7.64    0.71
  -2   8  -1    6.64    0.72
   2   8   1    7.21    0.64
   2   8   1    7.49    0.87
  -2   8  -1    8.41    0.57
  -2   8  -1    7.71    0.80
   2   8   1    8.01    0.72
   2   8   1    7.21    0.81
  -2   8  -1    7.32    0.86
   3  -8   1   17.60    1.19
   3  -8   1   15.79    0.86
  -3  -8  -1   16.17    1.16
  -3  -8  -1   16.12    1.19
  -3  -8  -1   16.53    1.09
  -3  -8  -1   17.04    1.00
  -3   8  -1   16.71    1.13
   3   8   1   15.91    0.98
  -3   8  -1   16.71    1.21
  -3   8  -1   15.95    1.30
   3   8   1   15.39    1.25
  -3   8  -1   16.66    0.92
   3   8   1   16.06    1.19
  -4  -8  -1    5.79    0.77
  -4  -8  -1    6.44    0.76
  -4  -8  -1    6.92    0.84
   4  -8   1    5.83    0.74
   4  -8   1    6.78    0.48
  -4  -8  -1    7.75    0.64
  -4   8  -1    6.75    0.71
  -4   8  -1    5.52    0.77
  -4   8  -1    6.88    0.89
   4   8   1    5.57    0.83
   4   8   1    6.33    0.80
  -4   8  -1    6.66    0.64
   4   8   1    6.41    0.63
  -4   8  -1    6.43    0.73
   5  -8   1   14.83    1.14
  -5  -8  -1   14.55    1.22
  -5  -8  -1   14.55    1.15
  -5  -8  -1   14.96    0.90
   5  -8   1   14.60    0.64
  -5  -8  -1   14.01    1.17
  -5   8  -1   12.97    1.25
   5   8   1   14.76    1.17
   5   8   1   13.78    1.27
   5   8   1   13.98    0.97
  -5   8  -1   14.46    1.09
  -5   8  -1   14.58    1.04
  -5   8  -1   14.14    1.25
   6  -8   1    0.27    0.40
   6  -8   1    0.20    0.38
  -6  -8  -1    0.72    0.44
  -6  -8  -1    0.67    0.43
  -6  -8  -1    0.16    0.38
  -6  -8  -1    0.48    0.24
  -6   8  -1    1.13    0.51
  -6   8  -1    0.71    0.37
  -6   8  -1    0.16    0.32
  -6   8  -1    0.09    0.29
   6   8   1    0.54    0.47
   6   8   1    0.52    0.33
  -7  -8  -1   11.15    1.19
   7  -8   1   14.77    1.16
   7  -8   1   14.85    1.27
  -7  -8  -1   15.15    1.32
  -7  -8  -1   14.62    1.31
   7   8   1   14.88    1.08
  -7   8  -1   13.91    1.17
  -7   8  -1   14.75    1.40
   7   8   1   15.70    1.48
  -7   8  -1   13.02    1.11
  -7   8  -1   13.73    1.10
   8  -8   1   21.57    1.52
  -8  -8  -1   25.82    1.80
  -8  -8  -1   20.87    1.70
   8  -8   1   20.75    1.58
  -8  -8  -1   21.88    1.66
  -8   8  -1   22.88    1.84
   8   8   1   22.73    1.43
  -8   8  -1   21.80    1.61
  -8   8  -1   21.22    1.48
   8   8   1   23.70    1.83
  -8   8  -1   26.53    1.58
  -9  -8  -1    6.08    1.06
   9  -8   1    7.96    0.91
  -9  -8  -1    6.83    1.08
  -9  -8  -1    6.61    1.01
   9  -8   1    5.97    0.97
  -9   8  -1    6.35    1.20
  -9   8  -1    5.48    0.88
   9   8   1    7.87    0.91
   9   8   1    4.83    1.08
  -9   8  -1    6.75    1.02
 -10  -8  -1    1.29    0.69
  10  -8   1    1.85    0.59
 -10  -8  -1    0.84    0.62
  10  -8   1    0.48    0.53
 -10  -8  -1    1.57    0.66
 -10   8  -1    1.53    0.83
 -10   8  -1    1.11    0.62
  10   8   1    2.58    0.62
  10   8   1    1.61    0.80
 -10   8  -1    0.86    0.52
 -11  -8  -1   -0.46    0.38
 -11  -8  -1    0.17    0.65
  11  -8   1   -0.10    0.50
  11   8   1   -0.08    0.59
 -11   8  -1   -0.28    0.35
 -11   8  -1   -0.02    0.43
  11   8   1    0.09    0.42
 -11   8  -1    1.28    0.78
 -12  -8  -1    4.80    1.08
 -12  -8  -1    5.25    1.23
 -12  -8  -1    4.69    0.98
  12  -8   1    5.77    1.17
  12   8   1    4.60    1.22
 -12   8  -1    6.31    1.25
 -12   8  -1    4.39    1.21
  12   8   1    6.61    1.00
 -13  -8  -1    0.56    0.76
  13  -8   1    1.72    0.87
 -13  -8  -1    2.51    0.83
 -13  -8  -1    2.11    0.89
 -13   8  -1    1.17    0.98
  13   8   1    1.14    0.72
 -13   8  -1    1.43    0.76
 -13   8  -1    1.35    0.72
 -14  -8  -1    2.52    0.85
 -14  -8  -1    0.47    0.67
  14  -8   1    0.97    0.77
 -14  -8  -1    0.37    0.89
 -14   8  -1    0.00    0.60
 -14   8  -1    0.35    0.73
 -14   8  -1    0.05    0.55
  14   8   1    0.43    0.74
 -15  -8  -1    0.86    0.84
 -15  -8  -1    2.47    1.08
 -15  -8  -1    0.27    0.74
  15  -8   1    0.32    0.65
 -15   8  -1    0.40    0.83
 -15   8  -1   -0.90    0.50
 -15   8  -1    2.08    1.01
  15   8   1    0.24    0.82
 -16   8  -1    0.05    0.76
 -15  -9   1    0.87    0.80
  15  -9  -1    1.62    0.88
 -15  -9   1   -0.58    0.92
  15   9  -1    1.58    1.06
 -15   9   1    1.45    0.93
 -15   9   1    1.90    0.92
 -15   9   1    2.34    1.07
 -14  -9   1    2.27    1.03
 -14  -9   1    4.10    1.22
  14  -9  -1    2.05    0.90
  14   9  -1    3.85    0.93
 -14   9   1    1.41    1.06
  14   9  -1    2.18    1.03
 -14   9   1    2.84    1.12
 -14   9   1    2.56    1.00
  13  -9  -1    2.34    0.90
 -13  -9   1    3.28    1.09
 -13  -9   1    3.78    1.06
 -13   9   1    3.07    1.01
 -13   9   1    2.05    0.92
 -13   9   1    1.11    0.94
  13   9  -1    1.43    0.64
  13   9  -1    1.06    0.87
  12  -9  -1    2.00    0.89
 -12  -9   1    1.67    0.83
 -12  -9   1    0.42    0.53
 -12   9   1    2.95    0.99
  12   9  -1    2.77    0.85
  12   9  -1    2.80    0.97
 -12   9   1    4.13    1.14
 -12   9   1    3.40    0.95
 -11  -9   1    2.67    0.78
  11  -9  -1    3.49    0.83
  11  -9  -1    4.47    0.99
 -11  -9   1    3.30    0.93
 -11   9   1    2.94    0.91
  11   9  -1    4.10    1.11
 -11   9   1    2.86    1.06
  11   9  -1    4.20    0.88
 -11   9   1    3.69    0.93
  10  -9  -1    4.29    0.89
  10  -9  -1    5.36    1.05
 -10  -9   1    3.92    0.92
 -10  -9   1    4.18    1.01
 -10  -9   1    4.91    1.02
 -10   9   1    5.37    0.99
  10   9  -1    5.54    0.89
  10   9  -1    4.63    1.06
 -10   9   1    3.32    0.99
 -10   9   1    4.15    0.95
  -9  -9   1    4.10    0.90
   9  -9  -1    4.66    0.91
  -9  -9   1    5.17    0.90
  -9  -9   1    4.95    1.01
   9  -9  -1    4.15    0.80
  -9   9   1    4.19    0.90
   9   9  -1    5.52    1.11
  -9   9   1    4.45    1.03
   9   9  -1    4.78    0.80
  -9   9   1    5.16    1.00
  -8  -9   1   19.52    1.54
   8  -9  -1   20.02    1.47
   8  -9  -1   19.50    1.53
  -8  -9   1   20.72    1.65
  -8  -9   1   22.91    1.68
  -8   9   1   18.59    1.68
  -8   9   1   18.46    1.50
   8   9  -1   19.21    1.45
  -8   9   1   20.02    1.53
   8   9  -1   19.25    1.68
  -7  -9   1   30.54    1.97
   7  -9  -1   30.30    1.88
  -7  -9   1   29.66    1.85
   7   9  -1   32.03    1.81
  -7   9   1   31.62    2.15
  -7   9   1   30.12    1.88
   7   9  -1   30.46    2.10
  -7   9   1   29.98    1.88
  -7   9   1   30.45    1.88
  -6  -9   1   13.82    1.14
  -6  -9   1   15.23    0.95
  -6  -9   1   14.47    1.29
   6  -9  -1   14.58    1.20
   6  -9  -1   14.91    1.20
  -6  -9   1   14.82    1.30
  -6   9   1   12.80    1.37
  -6   9   1   14.59    1.19
   6   9  -1   14.03    1.17
  -6   9   1   13.67    1.19
   6   9  -1   12.54    1.30
  -6   9   1   16.67    1.30
   6   9  -1   16.59    1.34
  -5  -9   1   12.72    1.01
  -5  -9   1   14.14    1.22
   5  -9  -1   13.68    1.14
   5  -9  -1   12.46    1.09
  -5  -9   1   11.93    1.14
  -5  -9   1   13.52    0.93
  -5   9   1   13.63    1.09
   5   9  -1   12.51    1.02
  -5   9   1   13.44    1.17
  -5   9   1   13.28    1.29
   5   9  -1   12.42    1.22
   5   9  -1   15.10    1.27
  -5   9   1   13.18    1.15
  -4  -9   1    1.31    0.51
   4  -9  -1    1.98    0.59
  -4  -9   1    1.54    0.42
  -4  -9   1    1.82    0.44
   4  -9  -1    1.96    0.33
   4  -9  -1    1.79    0.51
  -4  -9   1    1.20    0.51
  -4   9   1    1.51    0.45
  -4   9   1    1.18    0.46
   4   9  -1    1.62    0.53
   4   9  -1    1.54    0.46
  -4   9   1    1.32    0.57
   4   9  -1    1.26    0.52
  -4   9   1    1.58    0.52
  -3  -9   1    2.20    0.55
   3  -9  -1    2.38    0.39
  -3  -9   1    1.57    0.50
   3  -9  -1    1.75    0.50
   3  -9  -1    2.66    0.58
  -3  -9   1    2.48    0.51
   3   9  -1    2.46    0.61
  -3   9   1    1.95    0.52
  -3   9   1    2.15    0.52
   3   9  -1    2.62    0.65
  -3   9   1    2.27    0.62
   3   9  -1    2.32    0.54
  -3   9   1    2.41    0.49
   2  -9  -1    0.31    0.33
   2  -9  -1    0.29    0.31
  -2  -9   1    0.59    0.34
   2  -9  -1    0.41    0.26
  -2  -9   1    0.02    0.28
  -2  -9   1    0.43    0.32
  -2   9   1    0.14    0.30
  -2   9   1    0.14    0.33
  -2   9   1    0.17    0.24
   2   9  -1    0.14    0.34
   2   9  -1    0.14    0.35
   2   9  -1    0.02    0.27
  -2   9   1   -0.09    0.34
   2   9  -1    0.21    0.21
  -1  -9   1   -0.26    0.23
   1  -9  -1    0.07    0.28
  -1  -9   1    0.18    0.30
  -1  -9   1    0.48    0.32
   1  -9  -1   -0.11    0.28
   1  -9  -1    0.15    0.24
  -1   9   1    0.08    0.28
  -1   9   1    0.00    0.23
  -1   9   1    0.02    0.34
   1   9  -1    0.06    0.34
   1   9  -1    0.14    0.31
  -1   9   1    0.22    0.23
   1   9  -1    0.07    0.33
   1   9  -1    0.31    0.19
   0  -9  -1    9.41    0.83
   0  -9  -1   11.50    0.99
   0  -9   1   10.44    0.86
   0  -9   1   10.73    0.91
   0  -9  -1   10.63    0.92
   0   9  -1   11.37    1.01
   0   9  -1   11.02    1.07
   0   9   1   10.95    0.80
   0   9  -1   10.72    0.60
   0   9   1    9.45    1.01
   0   9   1    9.75    0.81
   0   9  -1    9.91    0.88
   0   9   1   11.18    0.98
   1  -9   1    4.97    0.68
   1  -9   1    6.74    0.66
   1  -9   1    5.37    0.67
  -1  -9  -1    5.17    0.72
  -1  -9  -1    5.58    0.71
  -1  -9  -1    6.06    0.71
  -1   9  -1    5.65    0.45
   1   9   1    5.35    0.81
   1   9   1    5.73    0.63
   1   9   1    5.88    0.78
  -1   9  -1    5.35    0.69
  -1   9  -1    5.73    0.77
  -1   9  -1    5.43    0.81
   1   9   1    6.08    0.63
  -2  -9  -1    0.83    0.39
  -2  -9  -1    1.01    0.41
   2  -9   1    1.23    0.39
   2  -9   1    1.09    0.32
   2  -9   1    1.04    0.42
  -2  -9  -1    1.05    0.38
  -2   9  -1    1.91    0.33
   2   9   1    1.48    0.38
  -2   9  -1    1.55    0.49
   2   9   1    1.14    0.37
  -2   9  -1    1.15    0.50
   2   9   1    1.00    0.51
  -2   9  -1    1.90    0.52
   2   9   1    1.45    0.50
   3  -9   1    0.96    0.44
  -3  -9  -1    0.72    0.34
   3  -9   1    0.86    0.28
  -3  -9  -1    1.01    0.44
  -3  -9  -1    0.73    0.42
   3   9   1    0.74    0.42
   3   9   1    0.70    0.35
   3   9   1    0.49    0.42
  -3   9  -1    0.70    0.40
  -3   9  -1    0.85    0.28
  -3   9  -1    0.86    0.50
   3   9   1    0.79    0.33
  -3   9  -1    0.62    0.39
  -4  -9  -1    3.24    0.50
   4  -9   1    2.76    0.38
   4  -9   1    2.94    0.63
  -4  -9  -1    3.12    0.70
  -4  -9  -1    2.67    0.56
  -4  -9  -1    2.74    0.65
  -4   9  -1    3.21    0.66
  -4   9  -1    3.10    0.49
  -4   9  -1    2.71    0.65
   4   9   1    2.50    0.50
   4   9   1    2.88    0.68
  -4   9  -1    3.42    0.74
   4   9   1    3.11    0.75
  -5  -9  -1    2.95    0.51
  -5  -9  -1    2.72    0.65
  -5  -9  -1    2.83    0.63
  -5  -9  -1    2.73    0.71
   5  -9   1    3.21    0.37
   5  -9   1    3.09    0.68
   5   9   1    2.76    0.54
  -5   9  -1    2.44    0.66
  -5   9  -1    3.10    0.54
  -5   9  -1    2.88    0.75
   5   9   1    3.23    0.78
  -5   9  -1    2.61    0.58
   5   9   1    2.95    0.69
  -6  -9  -1    0.42    0.28
  -6  -9  -1    0.58    0.45
   6  -9   1    0.87    0.48
  -6  -9  -1    0.69    0.46
   6  -9   1    1.12    0.52
  -6  -9  -1    1.19    0.49
   6   9   1    1.28    0.60
  -6   9  -1    1.04    0.61
  -6   9  -1    0.86    0.45
  -6   9  -1    0.63    0.39
  -6   9  -1    1.11    0.43
   6   9   1    1.22    0.43
   7  -9   1    1.38    0.57
  -7  -9  -1    1.49    0.61
   7  -9   1    0.34    0.49
  -7  -9  -1    0.44    0.50
  -7  -9  -1    1.87    0.62
  -7   9  -1    0.83    0.48
   7   9   1    1.62    0.50
  -7   9  -1    1.32    0.50
   7   9   1    1.18    0.66
  -7   9  -1    2.13    0.59
  -7   9  -1    1.72    0.70
  -8  -9  -1    9.42    1.14
   8  -9   1    7.90    1.05
   8  -9   1    8.70    1.02
  -8  -9  -1    9.05    1.16
  -8  -9  -1    9.90    1.18
   8   9   1    9.36    1.31
  -8   9  -1    9.34    1.27
  -8   9  -1    8.49    1.00
  -8   9  -1    7.63    1.02
  -8   9  -1   10.10    1.10
   8   9   1    9.25    0.95
  -9  -9  -1   14.55    1.43
   9  -9   1   11.76    1.30
  -9  -9  -1   15.07    1.44
  -9  -9  -1   12.81    1.38
   9  -9   1   12.78    1.22
   9   9   1   12.68    1.49
  -9   9  -1   15.50    1.68
   9   9   1   15.26    1.19
  -9   9  -1   11.81    1.21
  -9   9  -1   12.99    1.33
  10  -9   1   14.37    1.47
 -10  -9  -1   15.00    1.51
  10  -9   1   14.69    1.31
 -10  -9  -1   12.88    1.49
 -10  -9  -1   13.56    1.49
 -10   9  -1   14.13    1.33
  10   9   1   16.11    1.69
  10   9   1   12.49    1.19
 -10   9  -1   13.08    1.64
 -10   9  -1   13.72    1.44
  11  -9   1    0.15    0.44
 -11  -9  -1   -0.69    0.42
  11  -9   1   -0.10    0.47
 -11  -9  -1   -0.46    0.49
 -11  -9  -1   -0.08    0.55
  11   9   1    0.44    0.42
 -11   9  -1    0.89    0.74
  11   9   1   -0.44    0.55
 -11   9  -1    0.60    0.56
 -11   9  -1    0.02    0.44
 -12  -9  -1    6.13    1.28
 -12  -9  -1    5.81    1.32
 -12  -9  -1    6.75    1.31
  12  -9   1    5.31    1.20
 -12   9  -1   13.43    1.86
 -12   9  -1    6.42    1.28
 -12   9  -1    6.72    1.22
  12   9   1    7.26    1.44
 -13  -9  -1    2.79    1.12
  13  -9   1    4.11    1.09
 -13  -9  -1    5.30    1.24
 -13  -9  -1    3.97    1.08
 -13   9  -1    2.92    0.91
 -13   9  -1    2.97    0.99
  13   9   1    5.62    1.41
 -13   9  -1    4.24    1.42
 -14  -9  -1    2.71    0.90
 -14  -9  -1    1.09    0.79
  14  -9   1    1.14    0.81
 -14  -9  -1   -0.74    0.63
 -14   9  -1    0.90    0.70
  14   9   1    0.62    0.80
 -14   9  -1    0.73    0.78
 -15  -9  -1    0.43    0.72
 -15  -9  -1   -1.06    0.72
  15  -9   1    0.66    0.80
 -15   9  -1   -0.37    0.68
  15   9   1    0.53    0.82
 -15   9  -1   -0.13    0.65
 -15   9  -1    1.46    0.90
 -15 -10   1    0.93    0.82
  15 -10  -1   -0.31    0.72
 -15  10   1   -0.57    0.83
 -15  10   1    0.85    0.81
 -15  10   1    0.03    0.81
  15  10  -1    1.38    1.04
 -14 -10   1    0.00    0.70
 -14 -10   1    0.62    0.77
  14 -10  -1   -0.37    0.53
  14  10  -1    0.61    0.88
 -14  10   1   -0.60    0.65
 -14  10   1    0.55    0.69
 -14  10   1    3.55    1.18
 -13 -10   1    2.89    1.05
 -13 -10   1    2.85    0.98
  13 -10  -1    1.38    0.83
 -13  10   1    3.13    1.02
 -13  10   1    1.51    0.97
 -13  10   1    2.63    1.04
  13  10  -1    3.87    0.93
  13  10  -1    2.14    1.02
 -12 -10   1    2.86    0.93
  12 -10  -1    3.41    0.96
 -12 -10   1    2.71    0.98
 -12  10   1    2.90    1.01
 -12  10   1    1.48    0.98
  12  10  -1    2.83    1.09
 -12  10   1    3.80    1.07
  12  10  -1    3.12    0.77
 -11 -10   1   -0.61    0.45
  11 -10  -1   -0.23    0.43
  11 -10  -1    0.50    0.46
 -11 -10   1   -0.16    0.47
  11  10  -1    0.17    0.51
  11  10  -1    0.09    0.64
 -11  10   1   -0.41    0.55
 -11  10   1   -0.29    0.46
 -11  10   1    0.14    0.56
  10 -10  -1    0.29    0.51
  10 -10  -1   -0.23    0.36
 -10 -10   1    0.28    0.53
 -10 -10   1   -0.12    0.51
 -10  10   1    0.82    0.69
  10  10  -1   -0.05    0.54
 -10  10   1    0.19    0.57
  10  10  -1   -0.24    0.33
 -10  10   1    0.70    0.59
  -9 -10   1    4.76    1.02
   9 -10  -1    5.20    1.01
  -9 -10   1    5.52    1.00
   9 -10  -1    7.06    0.97
   9  10  -1    6.45    1.24
   9  10  -1    6.18    0.94
  -9  10   1    4.68    0.97
  -9  10   1    5.77    1.03
  -9  10   1    7.36    1.29
  -8 -10   1    0.11    0.74
   8 -10  -1   -0.18    0.37
   8 -10  -1    0.20    0.45
  -8 -10   1    0.88    0.46
  -8 -10   1    0.43    0.48
   8  10  -1    1.25    0.47
   8  10  -1    0.50    0.61
  -8  10   1    0.62    0.48
  -8  10   1    0.85    0.55
  -8  10   1    0.00    0.52
  -8  10   1    1.22    0.56
  -7 -10   1    4.46    0.92
  -7 -10   1    3.20    0.74
   7 -10  -1    1.52    0.55
  -7 -10   1    4.14    0.87
   7 -10  -1    3.86    0.79
  -7  10   1    2.65    0.74
  -7  10   1    3.45    0.80
   7  10  -1    3.28    0.69
  -7  10   1    3.16    0.87
  -7  10   1    3.27    0.76
   7  10  -1    3.19    0.84
   6 -10  -1    1.18    0.52
  -6 -10   1    2.58    0.70
  -6 -10   1    1.22    0.46
  -6 -10   1    1.21    0.56
   6 -10  -1    0.64    0.50
  -6 -10   1    1.20    0.39
  -6  10   1    0.51    0.51
  -6  10   1    1.33    0.57
   6  10  -1    1.29    0.59
   6  10  -1    0.95    0.49
  -6  10   1    0.86    0.55
  -6  10   1    0.48    0.40
   6  10  -1    0.75    0.60
  -5 -10   1    3.06    0.60
  -5 -10   1    2.91    0.55
  -5 -10   1    4.04    0.81
  -5 -10   1    3.37    0.76
   5 -10  -1    4.04    0.77
   5 -10  -1    3.78    0.72
   5  10  -1    4.33    0.88
  -5  10   1    3.15    0.73
  -5  10   1    2.22    0.63
   5  10  -1    2.94    0.62
   5  10  -1    3.08    0.79
  -5  10   1    3.05    0.80
  -5  10   1    3.81    0.67
  -4 -10   1   60.44    2.94
   4 -10  -1   64.39    2.32
  -4 -10   1   61.77    2.55
  -4 -10   1   61.13    2.62
   4 -10  -1   59.85    2.83
  -4 -10   1   60.65    2.90
  -4  10   1   63.92    3.14
   4  10  -1   66.03    3.09
  -4  10   1   59.84    2.64
  -4  10   1   63.81    2.92
   4  10  -1   62.63    2.76
  -4  10   1   63.61    2.93
  -3 -10   1   12.68    0.99
  -3 -10   1   13.47    1.17
   3 -10  -1   12.02    0.81
  -3 -10   1   12.44    1.13
   3 -10  -1   11.14    1.04
  -3  10   1   12.18    0.94
   3  10  -1   12.22    1.20
   3  10  -1   12.30    1.01
  -3  10   1   12.36    1.05
   3  10  -1    9.83    1.14
   3  10  -1   12.25    0.85
  -3  10   1   12.81    1.27
  -3  10   1   12.67    1.15
   2 -10  -1   19.77    1.38
  -2 -10   1   22.48    1.47
   2 -10  -1   19.08    1.36
  -2 -10   1   20.09    1.39
   2 -10  -1   20.16    1.15
  -2 -10   1   19.93    1.30
   2  10  -1   20.41    1.46
   2  10  -1   20.86    1.34
  -2  10   1   18.55    1.15
   2  10  -1   20.10    1.53
  -2  10   1   19.54    1.31
  -2  10   1   19.70    1.44
   2  10  -1   20.86    1.06
  -2  10   1   20.71    1.57
  -1 -10   1    2.13    0.54
   1 -10  -1    2.34    0.57
   1 -10  -1    2.38    0.58
  -1 -10   1    2.43    0.58
  -1 -10   1    3.11    0.64
   1 -10  -1    2.82    0.53
  -1  10   1    3.15    0.50
   1  10  -1    3.30    0.40
   1  10  -1    3.41    0.71
   1  10  -1    2.23    0.55
   1  10  -1    2.91    0.70
  -1  10   1    3.35    0.61
  -1  10   1    2.84    0.70
  -1  10   1    1.91    0.57
   0 -10   1    0.23    0.34
   0 -10   1    0.98    0.41
   0 -10  -1    1.21    0.44
   0 -10  -1    0.05    0.33
   0 -10   1    1.00    0.38
   0 -10  -1    0.82    0.36
   0  10  -1    1.22    0.44
   0  10  -1    1.37    0.27
   0  10  -1    0.96    0.49
   0  10   1    1.49    0.42
   0  10   1    1.17    0.37
   0  10   1    0.28    0.35
   0  10  -1    0.71    0.41
   0  10   1    0.58    0.46
   1 -10   1   26.21    1.53
  -1 -10  -1   25.88    1.49
   1 -10   1   26.25    1.60
  -1 -10  -1   28.24    1.70
  -1 -10  -1   25.91    1.52
   1 -10   1   24.82    1.39
   1  10   1   24.85    1.73
  -1  10  -1   26.77    1.58
  -1  10  -1   24.47    1.58
   1  10   1   25.06    1.64
   1  10   1   25.92    1.41
   1  10   1   25.58    1.38
  -1  10  -1   26.58    1.77
  -1  10  -1   24.60    1.11
  -2 -10  -1    4.57    0.70
  -2 -10  -1    3.26    0.70
   2 -10   1    3.79    0.71
  -2 -10  -1    3.93    0.67
   2 -10   1    3.23    0.50
   2  10   1    3.87    0.56
  -2  10  -1    3.20    0.69
   2  10   1    3.66    0.84
   2  10   1    3.84    0.59
  -2  10  -1    3.30    0.76
  -2  10  -1    3.44    0.68
   2  10   1    3.65    0.75
  -2  10  -1    3.75    0.45
   3 -10   1    1.19    0.50
  -3 -10  -1    0.77    0.42
  -3 -10  -1    0.94    0.46
   3 -10   1    1.32    0.34
  -3 -10  -1    0.93    0.40
   3  10   1    1.52    0.61
   3  10   1    1.38    0.51
  -3  10  -1    1.13    0.55
   3  10   1    0.52    0.35
  -3  10  -1    1.02    0.45
  -3  10  -1    1.34    0.34
  -3  10  -1    1.16    0.50
   3  10   1    0.74    0.33
  -4 -10  -1    0.24    0.41
   4 -10   1    0.22    0.22
   4 -10   1   -0.11    0.29
  -4 -10  -1    0.19    0.30
  -4 -10  -1   -0.34    0.30
  -4  10  -1    0.53    0.46
  -4  10  -1    0.51    0.38
   4  10   1    0.05    0.35
   4  10   1    0.01    0.33
   4  10   1    0.21    0.47
  -4  10  -1   -0.59    0.28
   4  10   1    0.55    0.30
  -4  10  -1    0.19    0.27
  -5 -10  -1    0.89    0.37
  -5 -10  -1    2.06    0.62
  -5 -10  -1    1.32    0.49
   5 -10   1    0.96    0.48
  -5 -10  -1    1.42    0.56
   5  10   1    0.74    0.57
  -5  10  -1    1.22    0.61
  -5  10  -1    0.81    0.37
  -5  10  -1    1.96    0.62
  -5  10  -1    0.95    0.44
   5  10   1    1.24    0.44
  -6 -10  -1    0.48    0.41
  -6 -10  -1    0.63    0.48
  -6 -10  -1    0.32    0.29
   6 -10   1   -0.06    0.39
  -6 -10  -1    0.14    0.41
   6 -10   1   -0.27    0.36
  -6  10  -1   -0.19    0.44
  -6  10  -1    0.16    0.34
  -6  10  -1   -0.02    0.33
   6  10   1   -0.14    0.42
   6  10   1    0.23    0.36
  -7 -10  -1    3.24    0.76
  -7 -10  -1    1.45    0.60
   7 -10   1    1.38    0.57
   7 -10   1    1.39    0.59
  -7 -10  -1    1.41    0.60
   7  10   1    0.87    0.63
   7  10   1    1.77    0.54
  -7  10  -1    1.62    0.55
  -7  10  -1    1.25    0.66
  -7  10  -1    1.18    0.50
  -7  10  -1    1.16    0.53
   8 -10   1   18.14    1.46
  -8 -10  -1   22.43    1.73
  -8 -10  -1   18.92    1.69
   8 -10   1   18.78    1.57
  -8 -10  -1   19.95    1.68
   8  10   1   16.76    1.71
  -8  10  -1   15.75    1.39
   8  10   1   18.32    1.34
  -8  10  -1   20.98    1.55
  -8  10  -1   18.68    1.48
  -8  10  -1   19.96    1.82
   9 -10   1    6.99    1.04
  -9 -10  -1    6.47    1.06
  -9 -10  -1    6.97    1.12
   9 -10   1    7.88    1.13
  -9 -10  -1   10.16    1.30
  -9  10  -1    6.56    1.02
   9  10   1    6.13    1.27
  -9  10  -1    9.01    1.39
  -9  10  -1    6.23    0.97
   9  10   1    9.11    0.95
  -9  10  -1    9.11    1.08
  10 -10   1    0.68    0.58
 -10 -10  -1    0.00    0.50
 -10 -10  -1    2.11    0.72
  10 -10   1    1.88    0.63
 -10 -10  -1   -0.03    0.54
  10  10   1    0.61    0.67
 -10  10  -1    0.01    0.67
 -10  10  -1   -0.06    0.48
  10  10   1   -0.12    0.43
 -10  10  -1    0.69    0.53
 -11 -10  -1    0.78    0.71
 -11 -10  -1    2.29    0.82
  11 -10   1    1.01    0.60
 -11 -10  -1   -0.69    0.60
  11 -10   1    0.47    0.61
 -11  10  -1   -1.48    0.62
 -11  10  -1    0.58    0.57
  11  10   1    0.62    0.72
 -11  10  -1    0.98    0.61
 -12 -10  -1    1.42    0.83
 -12 -10  -1    0.94    0.66
 -12 -10  -1    0.73    0.71
  12 -10   1    1.92    0.77
 -12  10  -1    1.03    0.69
 -12  10  -1    2.04    0.75
 -12  10  -1    2.06    1.03
  12  10   1    2.37    0.97
 -13 -10  -1   12.41    1.69
 -13 -10  -1   10.60    1.73
  13 -10   1   10.37    1.52
  13  10   1   10.70    1.83
 -13  10  -1   10.75    1.43
 -13  10  -1   14.53    2.04
  14 -10   1    0.79    0.77
 -14 -10  -1   -0.34    0.63
 -14 -10  -1    1.88    1.09
 -14  10  -1   -0.42    0.59
  14  10   1   -0.07    0.75
 -14  10  -1    0.41    0.97
 -15 -10  -1    4.05    1.37
 -15 -10  -1    2.17    0.99
  15  10   1    2.05    1.27
 -14 -11   1    5.22    1.46
  14 -11  -1    6.25    1.37
 -14 -11   1    9.18    1.69
  14  11  -1    6.34    1.68
 -14  11   1    4.91    1.55
 -14  11   1    9.79    1.65
 -13 -11   1    7.31    1.47
 -13 -11   1    7.09    1.53
  13 -11  -1    9.75    1.46
  13  11  -1    9.16    1.77
 -13  11   1    7.18    1.49
 -13  11   1   10.31    1.77
 -12 -11   1    6.43    1.34
  12 -11  -1    5.18    1.23
 -12 -11   1    7.13    1.42
 -12  11   1    6.82    1.33
 -12  11   1    4.48    1.27
 -12  11   1    5.22    1.30
  12  11  -1    6.47    1.45
  12  11  -1    5.78    1.30
  11 -11  -1    4.30    1.05
  11 -11  -1    6.01    1.24
 -11 -11   1    6.68    1.18
 -11 -11   1    6.32    1.30
 -11  11   1    7.00    1.49
  11  11  -1    6.76    1.43
  11  11  -1    7.24    1.03
 -11  11   1    8.10    1.29
 -11  11   1    5.47    1.23
  10 -11  -1    4.75    1.01
 -10 -11   1    6.26    1.01
 -10 -11   1    6.10    1.22
  10 -11  -1    6.15    1.14
  10  11  -1    7.34    1.06
 -10  11   1    6.15    1.30
 -10  11   1    5.37    1.09
  10  11  -1    5.32    1.20
 -10  11   1    4.92    1.11
  -9 -11   1    1.82    0.67
   9 -11  -1    1.34    0.66
   9 -11  -1    2.14    0.74
  -9 -11   1    1.72    0.79
  -9  11   1    0.47    0.67
  -9  11   1    0.61    0.56
   9  11  -1    0.07    0.44
   9  11  -1    1.32    0.71
  -9  11   1    0.30    0.56
   8 -11  -1    7.70    1.14
  -8 -11   1    3.54    0.90
   8 -11  -1    8.44    1.10
  -8 -11   1    8.11    1.02
  -8  11   1    7.36    1.10
   8  11  -1    7.25    1.27
  -8  11   1    7.44    1.23
  -8  11   1    8.80    1.09
   8  11  -1    7.04    1.07
  -8  11   1    8.53    1.21
  -7 -11   1    0.19    0.36
  -7 -11   1    0.62    0.55
  -7 -11   1   -0.08    0.41
   7 -11  -1    0.33    0.41
   7 -11  -1   -0.34    0.35
  -7  11   1    0.77    0.62
  -7  11   1    0.08    0.41
   7  11  -1    0.68    0.37
  -7  11   1   -0.21    0.37
   7  11  -1   -0.18    0.44
  -7  11   1   -0.51    0.35
  -6 -11   1    0.89    0.41
   6 -11  -1    1.29    0.55
  -6 -11   1    1.53    0.64
   6 -11  -1    1.82    0.61
  -6 -11   1    1.05    0.47
  -6 -11   1    0.85    0.52
  -6  11   1    1.48    0.67
   6  11  -1    0.32    0.56
  -6  11   1    1.01    0.47
   6  11  -1   -0.70    0.37
  -6  11   1    2.21    0.62
   5 -11  -1    7.44    0.95
  -5 -11   1    6.59    0.76
  -5 -11   1    5.20    0.96
  -5 -11   1    7.66    0.82
  -5 -11   1    8.53    1.10
   5 -11  -1    7.97    0.98
   5  11  -1    5.85    1.00
   5  11  -1    6.13    1.00
   5  11  -1    6.80    0.90
  -5  11   1    6.63    0.82
  -5  11   1    5.49    0.96
  -5  11   1    5.92    1.06
  -5  11   1    5.85    0.89
   4 -11  -1    2.06    0.65
  -4 -11   1    2.18    0.62
  -4 -11   1    1.57    0.51
  -4 -11   1    1.51    0.58
  -4  11   1    2.52    0.56
  -4  11   1    1.28    0.56
   4  11  -1    2.18    0.70
  -4  11   1    1.80    0.61
   4  11  -1    2.06    0.49
  -4  11   1    0.77    0.61
   4  11  -1    1.65    0.53
   4  11  -1    1.67    0.68
   3 -11  -1   48.79    2.02
  -3 -11   1   46.92    2.28
  -3 -11   1   44.27    2.42
   3 -11  -1   46.71    2.43
  -3 -11   1   44.37    2.39
  -3  11   1   48.28    2.51
  -3  11   1   46.91    2.35
   3  11  -1   50.99    2.36
   3  11  -1   46.99    2.54
   3  11  -1   45.32    2.46
   3  11  -1   48.47    2.65
  -3  11   1   49.17    2.17
  -3  11   1   46.02    2.63
  -2 -11   1   18.45    1.36
   2 -11  -1   18.18    1.14
  -2 -11   1   18.64    1.32
  -2 -11   1   17.49    1.38
   2 -11  -1   17.40    1.35
   2  11  -1   17.41    1.41
  -2  11   1   17.15    1.25
   2  11  -1   18.19    1.29
  -2  11   1   19.31    1.48
   2  11  -1   18.99    1.55
  -2  11   1   17.69    1.54
   1 -11  -1    0.32    0.44
  -1 -11   1    0.38    0.37
   1 -11  -1    0.23    0.30
   1 -11  -1    0.46    0.41
  -1 -11   1    0.13    0.31
  -1  11   1    0.27    0.45
  -1  11   1    0.32    0.29
   1  11  -1    0.14    0.36
  -1  11   1    0.28    0.35
   1  11  -1    0.21    0.48
  -1  11   1    0.16    0.35
   1  11  -1    0.03    0.33
   0 -11  -1    0.48    0.38
   0 -11   1    0.02    0.34
   0 -11  -1    0.34    0.38
   0 -11  -1    0.45    0.38
   0 -11   1    0.71    0.39
   0  11   1    0.57    0.34
   0  11   1    0.29    0.38
   0  11  -1    0.41    0.37
   0  11  -1    0.58    0.45
   0  11  -1    0.77    0.51
   0  11   1    0.45    0.35
   0  11   1    0.76    0.51
  -1 -11  -1    0.30    0.35
   1 -11   1    0.36    0.31
   1 -11   1   -0.09    0.39
  -1 -11  -1    0.36    0.35
  -1 -11  -1    0.34    0.41
   1  11   1    0.93    0.38
   1  11   1    0.25    0.38
  -1  11  -1    0.34    0.43
   1  11   1    0.63    0.35
  -1  11  -1    0.32    0.41
   1  11   1    0.39    0.48
  -1  11  -1    0.23    0.44
   2 -11   1   13.91    1.01
   2 -11   1   13.96    1.23
  -2 -11  -1   14.39    1.28
  -2 -11  -1   15.27    1.15
  -2 -11  -1   14.65    1.23
   2  11   1   15.67    1.09
  -2  11  -1   15.07    1.26
  -2  11  -1   14.54    1.24
   2  11   1   17.21    1.38
  -2  11  -1   14.96    1.40
   2  11   1   16.15    1.12
   2  11   1   15.89    1.45
   3 -11   1   63.98    3.06
   3 -11   1   69.67    2.67
  -3 -11  -1   67.78    3.11
  -3 -11  -1   68.69    2.88
  -3 -11  -1   69.05    3.19
  -3  11  -1   55.50    2.95
   3  11   1   70.23    2.88
   3  11   1   70.09    3.23
  -3  11  -1   66.92    3.33
   3  11   1   66.69    2.79
  -3  11  -1   70.53    3.15
   3  11   1   69.12    3.40
   4 -11   1    0.76    0.54
  -4 -11  -1    0.23    0.41
  -4 -11  -1    0.36    0.35
   4 -11   1    0.16    0.27
  -4 -11  -1    0.01    0.40
  -4  11  -1    0.52    0.44
   4  11   1    0.15    0.45
   4  11   1    0.39    0.41
   4  11   1    0.59    0.37
  -4  11  -1    0.08    0.45
  -4  11  -1   -0.32    0.36
   4  11   1    0.13    0.30
  -5 -11  -1    6.70    0.76
  -5 -11  -1    8.26    1.05
  -5 -11  -1    7.28    1.02
   5 -11   1    6.83    0.94
   5  11   1    6.78    1.11
   5  11   1    6.76    0.89
  -5  11  -1    7.06    0.98
   5  11   1    7.01    0.83
  -5  11  -1    7.34    0.94
  -5  11  -1    6.71    1.10
  -6 -11  -1    1.89    0.59
  -6 -11  -1    3.03    0.63
  -6 -11  -1    2.25    0.72
  -6 -11  -1    2.15    0.74
   6 -11   1    2.13    0.66
   6 -11   1    2.29    0.69
  -6  11  -1    2.58    0.65
  -6  11  -1    1.73    0.75
   6  11   1    1.80    0.75
   6  11   1    2.34    0.59
  -7 -11  -1    3.31    0.80
   7 -11   1    1.68    0.60
   7 -11   1    1.13    0.57
  -7 -11  -1    1.27    0.57
  -7 -11  -1    0.32    0.55
  -7  11  -1    0.68    0.50
  -7  11  -1    0.46    0.46
   7  11   1    1.50    0.52
   7  11   1    1.26    0.71
  -7  11  -1    1.28    0.69
  -8 -11  -1    0.19    0.40
  -8 -11  -1    0.70    0.51
   8 -11   1    0.06    0.51
   8 -11   1    1.04    0.55
  -8 -11  -1    0.09    0.49
  -8  11  -1    0.10    0.55
  -8  11  -1   -0.66    0.29
   8  11   1   -0.14    0.43
   8  11   1   -0.23    0.48
  -8  11  -1    0.84    0.39
  -9 -11  -1   -0.55    0.46
  -9 -11  -1    0.60    0.59
  -9 -11  -1    1.68    0.75
   9 -11   1    0.17    0.55
   9 -11   1    0.24    0.51
   9  11   1    0.16    0.66
  -9  11  -1    0.46    0.61
  -9  11  -1    0.03    0.37
  -9  11  -1   -0.41    0.31
  10 -11   1    0.68    0.59
 -10 -11  -1    2.53    0.87
  10 -11   1    0.45    0.60
 -10 -11  -1    2.00    0.79
 -10  11  -1    1.20    0.88
 -10  11  -1    2.89    0.77
  10  11   1    0.61    0.78
 -11 -11  -1    0.25    0.77
  11 -11   1    1.25    0.72
 -11 -11  -1    1.69    0.79
  11 -11   1    1.04    0.68
 -11  11  -1    1.01    0.67
  11  11   1    1.26    0.83
 -11  11  -1    1.72    0.97
 -12 -11  -1   21.51    2.15
 -12 -11  -1   19.49    1.97
  12 -11   1   18.98    1.94
 -12  11  -1   24.68    2.47
  12  11   1   20.45    2.24
 -12  11  -1   21.10    1.91
  13 -11   1    2.90    1.01
 -13 -11  -1   -1.55    0.55
 -13 -11  -1    0.62    0.74
 -13  11  -1   -0.45    0.66
  13  11   1    1.29    0.97
 -14 -11  -1    1.00    0.85
  14 -11   1    0.65    0.71
  14  11   1    0.20    0.82
 -14  11  -1    0.19    0.66
 -14  11  -1   -0.13    1.09
 -14 -12   1    0.38    0.83
  14 -12  -1    0.66    1.19
 -14  12   1    0.79    0.92
  14  12  -1    0.43    0.96
 -14  12   1    0.03    1.53
  13 -12  -1    5.37    1.23
 -13 -12   1    5.10    1.32
 -13  12   1    4.43    1.48
  13  12  -1    5.32    1.49
 -13  12   1    3.90    1.25
  12 -12  -1   11.13    1.57
  12 -12  -1   13.86    1.60
 -12 -12   1   14.20    1.76
  12  12  -1   22.38    2.20
 -12  12   1   12.72    1.91
 -12  12   1   13.12    1.78
 -11 -12   1    1.53    0.85
  11 -12  -1    0.85    0.69
  11 -12  -1    1.35    0.73
 -11  12   1    0.84    1.00
  11  12  -1    0.87    0.86
 -11  12   1   -0.48    0.57
 -10 -12   1   10.33    1.49
  10 -12  -1   11.67    1.32
  10 -12  -1   13.03    1.47
 -10  12   1   12.08    1.72
  10  12  -1   11.04    1.35
 -10  12   1    9.06    1.46
  10  12  -1    9.42    1.56
   9 -12  -1   -0.55    0.49
  -9 -12   1    0.03    0.61
   9 -12  -1    0.22    0.56
  -9  12   1    0.08    0.62
  -9  12   1   -0.75    0.51
   9  12  -1    0.52    0.39
   9  12  -1    0.03    0.58
   8 -12  -1    1.07    0.69
  -8 -12   1    1.17    0.63
   8 -12  -1    1.80    0.66
  -8  12   1    0.98    0.62
  -8  12   1    3.32    0.92
   8  12  -1    2.10    0.68
   8  12  -1    1.29    0.73
  -8  12   1    2.60    0.89
   7 -12  -1    3.78    0.87
   7 -12  -1    2.63    0.77
  -7 -12   1    0.90    0.65
  -7  12   1    2.88    0.80
  -7  12   1    0.80    0.59
  -7  12   1    2.50    0.90
   7  12  -1    3.05    0.91
   7  12  -1    3.04    0.78
  -6 -12   1    1.84    0.54
   6 -12  -1    3.10    0.79
  -6 -12   1    2.10    0.66
   6 -12  -1    2.90    0.76
   6  12  -1    1.85    0.67
  -6  12   1    2.92    0.77
  -6  12   1    3.06    0.89
   6  12  -1    1.90    0.82
  -6  12   1    1.69    0.81
   5 -12  -1    0.46    0.44
  -5 -12   1    0.50    0.47
   5 -12  -1   -0.09    0.37
  -5 -12   1   -0.07    0.33
  -5  12   1   -0.14    0.45
   5  12  -1   -0.29    0.44
  -5  12   1   -0.06    0.49
  -5  12   1    1.75    0.71
   5  12  -1    0.71    0.50
   4 -12  -1   26.41    1.80
  -4 -12   1   27.07    1.64
  -4 -12   1   26.88    1.84
  -4  12   1   24.61    1.82
   4  12  -1   25.69    1.67
   4  12  -1   28.77    1.97
  -4  12   1   24.23    1.79
   4  12  -1   25.70    1.97
   3 -12  -1   20.66    1.55
   3 -12  -1   21.67    1.25
  -3 -12   1   21.54    1.58
  -3 -12   1   22.66    1.51
   3  12  -1   21.26    1.47
  -3  12   1   20.90    1.65
   3  12  -1   20.96    1.65
  -3  12   1   20.75    1.76
   3  12  -1   21.08    1.76
  -3  12   1   20.94    1.55
  -2 -12   1    4.77    0.80
   2 -12  -1    5.82    0.89
  -2 -12   1    5.26    0.79
   2 -12  -1    4.63    0.69
   2  12  -1    6.21    0.88
  -2  12   1    4.93    0.94
  -2  12   1    5.69    1.08
   2  12  -1    5.50    0.91
   2  12  -1    4.15    0.94
  -2  12   1    5.41    0.82
   1 -12  -1    2.24    0.65
  -1 -12   1    3.46    0.73
   1 -12  -1    3.04    0.63
  -1 -12   1    3.26    0.71
  -1  12   1    3.04    0.79
   1  12  -1    2.85    0.66
  -1  12   1    3.08    0.68
  -1  12   1    4.04    0.92
   1  12  -1    2.61    0.78
   1  12  -1    2.47    0.70
   0 -12   1    5.09    0.78
   0 -12  -1    5.89    0.83
   0 -12  -1    5.07    0.73
   0 -12   1    5.16    0.82
   0  12  -1    4.85    0.87
   0  12   1    6.33    0.96
   0  12   1    6.06    0.76
   0  12   1    5.00    0.77
   0  12  -1    6.07    0.97
   0  12  -1    6.25    1.03
   0  12   1    5.17    1.04
   1 -12   1    2.92    0.70
  -1 -12  -1    3.87    0.75
  -1 -12  -1    3.58    0.72
   1 -12   1    2.72    0.59
   1  12   1    2.93    0.72
   1  12   1    1.85    0.52
  -1  12  -1    3.75    0.86
  -1  12  -1    3.07    0.76
   1  12   1    2.41    0.77
  -1  12  -1    2.84    0.75
   1  12   1    3.52    0.63
  -2 -12  -1    8.47    1.02
   2 -12   1    7.04    0.76
   2 -12   1    8.45    1.03
  -2 -12  -1    6.63    0.99
  -2 -12  -1    7.27    0.88
  -2  12  -1    6.63    0.97
  -2  12  -1    8.18    1.15
   2  12   1    6.93    0.80
  -2  12  -1    7.13    1.02
   2  12   1    7.51    0.81
   2  12   1    7.10    1.00
   2  12   1    7.63    1.15
  -3 -12  -1    0.62    0.41
   3 -12   1   -0.34    0.21
   3 -12   1    0.03    0.38
  -3 -12  -1   -0.11    0.37
  -3 -12  -1    0.49    0.41
   3  12   1    0.08    0.47
   3  12   1    0.02    0.32
  -3  12  -1    0.44    0.42
   3  12   1    0.03    0.41
   3  12   1    0.05    0.31
  -3  12  -1   -0.51    0.37
  -3  12  -1    0.37    0.42
  -4 -12  -1   15.54    1.45
  -4 -12  -1   11.69    1.10
   4 -12   1   14.37    1.35
  -4 -12  -1   17.64    1.46
   4  12   1   16.32    1.28
  -4  12  -1   16.01    1.58
   4  12   1   16.63    1.19
  -4  12  -1   13.67    1.35
  -4  12  -1   16.82    1.53
   4  12   1   15.43    1.57
  -5 -12  -1    1.60    0.52
  -5 -12  -1    1.64    0.63
  -5 -12  -1    0.99    0.58
   5 -12   1    1.18    0.58
  -5  12  -1    1.09    0.58
   5  12   1    2.03    0.60
   5  12   1    1.99    0.85
  -5  12  -1    1.31    0.68
  -5  12  -1    2.45    0.86
   5  12   1    2.17    0.56
   6 -12   1    1.70    0.63
   6 -12   1    1.63    0.63
  -6 -12  -1    2.16    0.68
  -6  12  -1    2.45    0.70
   6  12   1    1.79    0.54
  -6  12  -1    0.83    0.73
   6  12   1    1.67    0.77
   6  12   1    1.00    0.54
   7 -12   1   16.87    1.54
   7 -12   1   16.13    1.50
  -7 -12  -1   15.19    1.56
  -7 -12  -1   16.33    1.42
  -7  12  -1   15.75    1.75
   7  12   1   15.04    1.68
  -7  12  -1   18.68    1.59
  -7  12  -1   18.21    1.54
  -8 -12  -1    2.99    0.91
   8 -12   1    2.65    0.81
  -8 -12  -1    3.72    0.89
   8 -12   1    3.97    0.94
  -8  12  -1    2.01    0.91
  -8  12  -1    3.55    0.85
   8  12   1    2.95    0.97
  -8  12  -1    4.08    0.86
   9 -12   1    0.77    0.61
  -9 -12  -1    0.61    0.63
  -9 -12  -1   -0.06    0.40
   9 -12   1    0.79    0.63
   9  12   1    0.52    0.69
  -9  12  -1    0.51    0.43
  -9  12  -1   -0.53    0.41
  -9  12  -1    0.38    0.66
 -10 -12  -1    0.28    0.56
  10 -12   1   -0.32    0.46
  10 -12   1    0.82    0.64
 -10 -12  -1   -0.42    0.53
 -10  12  -1    0.08    0.89
  10  12   1   -0.65    0.55
  11 -12   1    0.14    0.53
  11 -12   1    0.15    0.57
 -11 -12  -1    0.44    0.67
 -11 -12  -1    0.70    0.65
 -11  12  -1   -0.29    0.45
  11  12   1    0.58    0.74
 -11  12  -1    0.88    0.89
 -12 -12  -1    1.75    0.85
 -12 -12  -1    1.64    0.90
  12 -12   1    1.96    0.87
  12  12   1    3.02    1.15
 -12  12  -1    0.34    1.00
 -12  12  -1    0.85    0.67
 -13 -12  -1   21.44    2.21
 -13 -12  -1   19.97    2.17
  13 -12   1   19.78    2.12
 -13  12  -1   17.99    2.39
 -13  12  -1   28.28    2.28
  13  12   1   22.08    2.58
 -14 -12  -1    1.47    1.04
 -14 -12  -1    0.89    1.10
  13 -13  -1   10.24    1.56
 -13 -13   1   11.13    1.83
 -13  13   1   13.22    2.24
 -13  13   1    9.32    1.72
  13  13  -1    8.94    1.90
  12 -13  -1    1.50    0.83
 -12 -13   1    0.78    0.86
  12 -13  -1    1.28    0.67
 -12  13   1   -1.11    0.75
  12  13  -1    0.64    0.83
 -12  13   1    1.37    0.88
  11 -13  -1    6.19    1.24
 -11 -13   1    6.11    1.38
  11 -13  -1    5.62    1.22
 -11  13   1    6.11    1.36
 -11  13   1   13.09    1.86
  11  13  -1    7.59    1.62
  10 -13  -1    1.49    0.68
 -10 -13   1    0.43    0.72
  10 -13  -1    1.87    0.78
  10  13  -1    1.40    0.93
 -10  13   1   -0.53    0.71
 -10  13   1    1.53    0.78
   9 -13  -1    0.06    0.55
  -9 -13   1    0.67    0.69
   9 -13  -1    0.45    0.56
  -9  13   1    0.91    0.72
   9  13  -1    0.91    0.75
  -9  13   1   -0.07    0.71
   9  13  -1    2.64    0.75
  -9  13   1   -0.22    0.61
   8 -13  -1   -0.06    0.59
   8 -13  -1    1.23    0.67
  -8 -13   1    0.74    0.64
   8  13  -1    0.00    0.40
  -8  13   1   -0.40    0.57
  -8  13   1    0.42    0.64
  -8  13   1    0.53    0.77
   8  13  -1    0.52    0.70
  -7 -13   1    4.24    0.99
   7 -13  -1    5.48    1.03
   7 -13  -1    4.18    0.95
   7  13  -1    3.57    1.04
   7  13  -1    4.57    0.90
  -7  13   1    2.20    0.93
  -7  13   1    4.19    0.98
  -7  13   1    2.10    0.89
  -6 -13   1    1.05    0.60
   6 -13  -1    2.81    0.74
   6 -13  -1    1.21    0.59
  -6  13   1    1.91    0.73
   6  13  -1    2.03    0.79
  -6  13   1    1.85    0.70
  -6  13   1    3.19    0.99
  -5 -13   1    4.46    0.92
  -5 -13   1    5.37    0.89
   5 -13  -1    5.50    1.03
   5 -13  -1    5.87    0.92
  -5  13   1    9.69    1.33
  -5  13   1    3.80    0.99
  -5  13   1    5.56    1.06
   5  13  -1    4.58    0.77
   5  13  -1    6.72    1.16
  -4 -13   1    0.92    0.59
   4 -13  -1    0.88    0.55
  -4 -13   1    0.57    0.47
   4  13  -1    0.94    0.65
  -4  13   1   -0.55    0.51
   4  13  -1    1.45    0.50
   4  13  -1    0.32    0.54
  -4  13   1    0.16    0.45
  -4  13   1    1.46    0.60
  -3 -13   1   61.74    2.92
  -3 -13   1   63.36    3.11
   3 -13  -1   62.30    3.10
   3  13  -1   66.58    3.01
  -3  13   1   64.41    3.23
   3  13  -1   65.56    3.31
  -3  13   1   64.70    3.46
   3  13  -1   57.61    3.28
  -3  13   1   62.21    3.03
  -2 -13   1    8.85    1.02
   2 -13  -1   10.09    1.19
  -2 -13   1    7.55    1.06
   2 -13  -1    8.64    0.90
   2  13  -1    8.79    1.22
  -2  13   1    9.04    1.26
  -2  13   1    8.19    0.98
   2  13  -1    9.39    1.06
  -2  13   1   11.74    1.27
   2  13  -1    9.91    1.25
   1 -13  -1    2.03    0.56
   1 -13  -1    2.00    0.62
  -1 -13   1    3.07    0.71
  -1 -13   1    2.36    0.64
  -1  13   1    1.89    0.75
   1  13  -1    1.51    0.64
   1  13  -1    1.81    0.58
  -1  13   1    2.06    0.59
  -1  13   1    2.03    0.74
   1  13  -1    1.88    0.82
   0 -13   1    0.45    0.45
   0 -13   1    0.03    0.32
   0 -13  -1   -0.44    0.27
   0 -13  -1   -0.51    0.35
   0  13   1    0.43    0.41
   0  13   1    0.49    0.49
   0  13   1   -0.23    0.49
   0  13  -1    0.54    0.64
   0  13  -1    0.25    0.50
   0  13  -1    0.47    0.44
   1 -13   1    4.42    0.88
  -1 -13  -1    5.47    0.84
  -1 -13  -1    3.69    0.82
   1 -13   1    4.26    0.70
  -1  13  -1    5.11    1.07
   1  13   1    4.57    0.75
   1  13   1    4.20    0.99
  -1  13  -1    5.49    1.01
  -1  13  -1    4.18    0.90
   1  13   1    4.11    0.90
  -2 -13  -1    6.79    0.93
   2 -13   1    7.53    1.03
  -2 -13  -1    5.80    0.97
   2  13   1    6.67    1.15
  -2  13  -1    5.30    0.99
  -2  13  -1    6.60    1.14
   2  13   1    7.65    0.86
  -2  13  -1    6.03    1.02
   2  13   1    5.84    1.07
   3 -13   1   24.77    1.80
  -3 -13  -1   23.62    1.77
  -3  13  -1   26.17    2.06
   3  13   1   24.37    1.54
   3  13   1   23.81    2.00
  -3  13  -1   24.43    1.85
  -3  13  -1   26.49    1.83
  -4 -13  -1   20.89    1.47
  -4 -13  -1   21.83    1.69
   4 -13   1   19.43    1.63
  -4  13  -1   19.48    1.66
  -4  13  -1   20.48    1.87
  -4  13  -1   21.39    1.75
   4  13   1   21.00    1.42
   4  13   1   20.43    1.88
   5 -13   1   -0.01    0.39
  -5 -13  -1   -0.25    0.32
  -5 -13  -1   -0.03    0.44
   5  13   1    0.20    0.37
  -5  13  -1   -0.06    0.50
   5  13   1   -0.15    0.54
  -5  13  -1    0.09    0.52
  -5  13  -1    0.18    0.54
   6 -13   1    0.63    0.52
   6 -13   1    0.70    0.52
  -6 -13  -1   -0.68    0.35
   6  13   1    0.89    0.75
  -6  13  -1    0.11    0.60
  -6  13  -1    0.50    0.57
   7 -13   1    0.53    0.55
   7 -13   1    0.16    0.50
  -7 -13  -1   -0.76    0.45
  -7  13  -1    0.66    0.61
  -7  13  -1    0.95    0.77
   7  13   1    0.25    0.64
  -7  13  -1   -0.64    0.44
  -8 -13  -1    1.84    0.69
   8 -13   1    1.92    0.78
   8 -13   1    0.14    0.68
   8  13   1    0.88    0.72
  -8  13  -1    1.97    0.90
  -8  13  -1    0.31    0.56
  -8  13  -1   -0.20    0.37
   9 -13   1    3.23    0.93
  -9 -13  -1    1.78    0.82
   9 -13   1    2.89    0.90
  -9  13  -1    2.30    0.98
  -9  13  -1    1.98    0.76
   9  13   1    3.32    1.12
  -9  13  -1    2.06    0.77
  10 -13   1    2.19    0.81
 -10 -13  -1    4.82    1.22
  10 -13   1    4.70    1.15
 -10  13  -1    6.21    1.25
  10  13   1    6.03    1.49
 -10  13  -1    5.48    1.40
  11 -13   1    0.97    0.78
  11 -13   1    1.39    0.86
 -11 -13  -1    2.70    1.05
 -11  13  -1    2.53    0.98
 -11  13  -1    1.82    1.12
  11  13   1    2.17    1.04
 -12 -13  -1    1.34    0.84
  12 -13   1    2.41    0.99
  12  13   1    0.89    0.93
 -12  13  -1    2.48    0.85
 -12  13  -1    1.96    1.41
  13 -13   1   -1.02    0.62
 -13 -13  -1    0.37    0.69
 -13  13  -1    1.42    0.79
 -13  13  -1    3.31    1.82
  13  13   1    0.41    0.90
 -12 -14   1    3.57    1.21
  12 -14  -1    2.16    1.02
  12 -14  -1    4.47    1.11
 -12  14   1    3.57    1.24
 -12  14   1    1.23    1.09
  12  14  -1    2.21    1.08
 -11 -14   1    0.27    0.84
  11 -14  -1    2.13    0.87
  11 -14  -1    0.78    0.86
  11  14  -1    2.91    1.13
 -11  14   1    1.86    0.83
 -11  14   1    2.07    1.00
 -10 -14   1    3.00    1.06
  10 -14  -1    2.68    0.86
  10 -14  -1    2.41    0.95
 -10  14   1    0.42    0.86
 -10  14   1    5.37    1.44
  10  14  -1    2.64    1.11
   9 -14  -1    0.42    0.57
  -9 -14   1   -0.51    0.58
   9 -14  -1   -0.54    0.47
   9  14  -1   -0.36    0.59
  -9  14   1   -0.96    0.64
  -9  14   1    1.66    0.80
  -9  14   1    0.39    0.60
   8 -14  -1    7.71    1.34
   8 -14  -1    7.91    1.22
  -8 -14   1    9.38    1.55
  -8  14   1    9.73    1.37
   8  14  -1    9.32    1.56
  -8  14   1   13.01    1.57
  -8  14   1    9.14    1.57
   7 -14  -1    0.17    0.55
   7 -14  -1   -0.23    0.44
  -7 -14   1   -0.17    0.49
   7  14  -1   -0.25    0.57
  -7  14   1    0.81    0.54
  -7  14   1   -1.28    0.36
  -7  14   1   -0.42    0.60
   6 -14  -1    6.78    1.22
   6 -14  -1    6.65    1.04
  -6 -14   1    7.16    1.27
  -6  14   1    6.02    1.20
   6  14  -1    5.40    1.22
  -6  14   1    5.66    1.12
   6  14  -1    5.18    0.96
  -6  14   1    6.69    1.36
  -5 -14   1   -0.38    0.48
   5 -14  -1    0.61    0.59
  -5 -14   1    0.48    0.46
   5 -14  -1    0.96    0.63
   5  14  -1    0.37    0.59
  -5  14   1    0.64    0.61
  -5  14   1   -0.18    0.40
   5  14  -1   -0.33    0.46
  -5  14   1    1.46    0.70
  -4 -14   1    0.43    0.52
   4 -14  -1    0.53    0.52
  -4 -14   1    0.85    0.53
   4  14  -1    0.94    0.68
   4  14  -1    0.85    0.51
  -4  14   1    0.41    0.58
  -4  14   1   -0.07    0.45
  -4  14   1   -0.78    0.50
  -3 -14   1    5.64    0.88
   3 -14  -1    5.09    1.02
  -3  14   1    5.42    1.10
   3  14  -1    4.45    1.54
   3  14  -1    4.22    0.88
   3  14  -1    7.31    1.20
  -3  14   1    6.03    1.04
  -3  14   1    6.52    1.26
  -2 -14   1   16.81    1.39
   2 -14  -1   16.11    1.46
  -2 -14   1   15.52    1.43
   2 -14  -1   15.98    1.24
  -2  14   1   17.60    1.75
   2  14  -1   14.98    1.60
   2  14  -1   17.62    1.44
  -2  14   1   16.48    1.55
  -2  14   1   14.56    1.33
   1 -14  -1    0.52    0.47
  -1 -14   1   -0.04    0.39
   1 -14  -1    2.06    0.51
  -1 -14   1    0.23    0.45
   1  14  -1   -0.27    0.46
   1  14  -1    1.16    0.68
  -1  14   1    0.50    0.39
  -1  14   1   -0.86    0.32
   1  14  -1    0.72    0.45
  -1  14   1    0.47    0.67
   0 -14   1   10.15    1.20
   0 -14  -1   10.36    1.07
   0 -14  -1   10.94    1.16
   0  14  -1   10.40    1.19
   0  14  -1    9.18    1.28
   0  14   1   10.74    1.08
   0  14   1    9.18    1.34
   0  14  -1   10.40    1.40
   1 -14   1    3.82    0.86
  -1 -14  -1    6.65    0.93
   1 -14   1    4.06    0.75
  -1 -14  -1    4.56    0.91
  -1  14  -1    4.04    0.91
  -1  14  -1    5.00    1.13
   1  14   1    3.42    0.99
   1  14   1    4.74    0.98
   1  14   1    4.42    0.79
  -1  14  -1    3.68    0.85
   2 -14   1   11.25    1.25
  -2 -14  -1   13.85    1.33
   2 -14   1    9.47    0.97
  -2  14  -1    8.77    1.20
   2  14   1   10.43    1.03
  -2  14  -1   10.74    1.43
  -2  14  -1   10.49    1.30
   2  14   1    9.09    1.42
  -3 -14  -1   13.83    1.32
   3 -14   1   15.98    1.48
  -3 -14  -1   15.00    1.47
   3  14   1   14.93    1.66
  -3  14  -1   16.23    1.72
  -3  14  -1   16.49    1.50
   3  14   1   15.40    1.23
  -3  14  -1   13.11    1.46
  -4 -14  -1    4.71    0.88
   4 -14   1    4.89    1.00
  -4 -14  -1    5.29    1.04
   4  14   1    5.17    1.18
  -4  14  -1    6.81    1.11
  -4  14  -1    6.78    1.22
  -4  14  -1    4.71    1.13
  -5 -14  -1    4.60    1.03
  -5 -14  -1    3.89    0.78
   5 -14   1    6.40    1.14
  -5  14  -1    5.02    1.18
  -5  14  -1    4.10    1.00
  -5  14  -1    7.37    1.15
   5  14   1    4.41    1.13
  -6 -14  -1    1.50    0.80
   6 -14   1    2.38    0.85
   6 -14   1    3.48    0.94
  -6  14  -1    4.08    1.14
  -6  14  -1    4.52    1.05
   6  14   1    4.01    1.13
   7 -14   1    0.12    0.60
  -7 -14  -1    1.67    0.74
   7 -14   1    0.87    0.62
  -7  14  -1    0.55    0.77
   7  14   1    1.40    0.85
  -7  14  -1    2.69    0.82
  -7  14  -1    0.40    0.57
   8 -14   1   -0.31    0.58
   8 -14   1    0.41    0.66
  -8 -14  -1    0.58    0.65
  -8  14  -1   -0.77    0.48
   8  14   1    0.19    0.67
  -8  14  -1    0.31    0.63
  -8  14  -1    1.48    0.91
   9 -14   1    4.10    1.07
   9 -14   1    3.10    0.95
  -9  14  -1    3.49    1.00
   9  14   1    0.48    0.84
  -9  14  -1    3.64    1.02
  -9  14  -1    1.93    1.07
  10 -14   1   -0.18    0.60
 -10 -14  -1   -0.32    0.68
  10 -14   1    0.69    0.57
 -10  14  -1    1.04    0.72
  10  14   1    1.41    0.89
 -10  14  -1    1.92    1.01
 -10  14  -1    0.61    0.68
  11 -14   1    1.04    0.75
 -11 -14  -1    0.07    0.72
  11 -14   1   -0.33    0.56
 -11  14  -1   -1.22    0.83
 -11  14  -1   -0.05    0.73
  11  14   1    0.11    0.84
 -12 -14  -1    1.19    0.92
  12 -14   1    2.50    0.99
  12  14   1    1.12    1.07
 -12  14  -1    3.73    1.48
 -12  14  -1    1.53    0.95
  12 -15  -1   13.44    2.13
  12 -15  -1   18.72    1.91
  12  15  -1   16.05    2.27
 -12  15   1   16.64    2.15
  11 -15  -1    0.93    0.83
 -11 -15   1    0.88    0.74
  11 -15  -1    0.44    0.75
 -11  15   1    2.61    1.11
 -11  15   1   -1.63    0.65
  11  15  -1    0.31    0.84
  10 -15  -1    5.56    1.26
 -10 -15   1    5.42    1.36
  10 -15  -1    7.84    1.48
  10  15  -1    4.49    1.34
 -10  15   1    6.65    1.61
 -10  15   1    7.87    1.63
  -9 -15   1    1.00    0.90
   9 -15  -1    0.92    0.68
   9 -15  -1    2.17    0.86
  -9  15   1    2.21    1.07
  -9  15   1    2.55    0.94
   9  15  -1    0.88    0.90
  -9  15   1    2.19    1.01
   8 -15  -1    3.83    1.00
  -8 -15   1    2.27    0.99
   8 -15  -1    2.15    0.94
  -8  15   1    3.02    0.99
   8  15  -1    2.80    1.14
  -8  15   1    3.16    1.16
   7 -15  -1    3.38    1.02
   7 -15  -1    2.30    0.85
  -7 -15   1    0.43    0.67
  -7  15   1    0.42    0.82
  -7  15   1    1.19    0.77
  -7  15   1    1.83    0.81
   7  15  -1    1.80    0.95
   6 -15  -1    6.37    1.19
   6 -15  -1    3.41    0.95
  -6 -15   1    5.24    1.12
  -6  15   1    4.46    1.26
  -6  15   1    6.90    1.32
  -6  15   1    4.99    1.17
   6  15  -1    4.67    1.16
  -5 -15   1    0.36    0.46
   5 -15  -1   -0.73    0.42
   5 -15  -1    0.29    0.56
  -5  15   1    2.63    0.96
  -5  15   1   -0.47    0.50
   5  15  -1    1.64    0.54
   5  15  -1    0.79    0.77
  -5  15   1    0.28    0.62
   4 -15  -1    2.78    0.79
   4 -15  -1    0.57    0.57
  -4 -15   1    3.53    0.89
  -4 -15   1    3.80    0.84
   4  15  -1    2.77    0.93
   4  15  -1    5.46    0.89
  -4  15   1    2.16    0.91
  -4  15   1    2.90    0.88
  -3 -15   1    3.03    0.84
  -3 -15   1    3.37    0.81
   3 -15  -1    2.84    0.83
  -3  15   1    3.73    0.92
  -3  15   1    2.94    0.99
   3  15  -1    3.14    0.74
   3  15  -1    3.99    1.09
  -3  15   1    2.97    0.89
  -2 -15   1    1.69    0.63
   2 -15  -1    2.32    0.79
  -2 -15   1    2.76    0.77
   2  15  -1    2.20    0.90
   2  15  -1    2.09    0.74
  -2  15   1    2.99    0.99
  -2  15   1    2.62    0.78
  -1 -15   1   -0.11    0.43
   1 -15  -1    0.97    0.42
   1 -15  -1   -0.08    0.40
  -1 -15   1   -1.00    0.38
   1  15  -1    0.95    0.55
   1  15  -1   -0.09    0.59
  -1  15   1    0.46    0.63
  -1  15   1   -0.29    0.30
   0 -15   1    3.00    0.79
   0 -15   1    5.57    0.90
   0 -15  -1    3.71    0.83
   0  15  -1    3.10    0.87
   0  15   1    3.08    0.70
   0  15  -1    2.90    0.85
   0  15  -1    2.20    0.86
   0  15   1    3.89    1.10
  -1 -15  -1   -0.70    0.35
   1 -15   1    0.18    0.51
  -1 -15  -1   -0.16    0.43
  -1  15  -1    0.63    0.63
   1  15   1   -0.24    0.54
   1  15   1    0.20    0.35
  -1  15  -1    0.04    0.54
  -1  15  -1    0.41    0.54
  -2 -15  -1    0.00    0.50
  -2 -15  -1   -0.77    0.30
   2 -15   1    0.29    0.51
  -2  15  -1    0.35    0.62
   2  15   1    0.80    0.65
  -2  15  -1   -0.29    0.50
  -2  15  -1   -0.11    0.41
  -3 -15  -1    0.55    0.54
   3 -15   1    0.84    0.65
  -3 -15  -1    0.54    0.62
  -3  15  -1    2.31    0.80
   3  15   1    1.00    0.74
  -3  15  -1    1.19    0.69
  -3  15  -1    0.72    0.73
  -4 -15  -1    1.11    0.70
   4 -15   1    1.28    0.67
  -4 -15  -1    0.29    0.57
   4  15   1    1.34    0.82
  -4  15  -1    1.33    0.78
  -4  15  -1    1.22    0.73
  -4  15  -1    1.46    0.78
   5 -15   1    1.66    0.75
  -5 -15  -1    2.01    0.82
  -5  15  -1    2.38    0.96
   5  15   1    1.92    0.89
  -5  15  -1    2.35    0.83
  -5  15  -1    0.15    0.69
   6 -15   1    9.01    1.34
   6 -15   1    6.75    1.25
  -6 -15  -1    6.43    1.25
  -6  15  -1    6.65    1.44
  -6  15  -1    5.61    1.27
   6  15   1    5.51    1.30
  -6  15  -1    8.08    1.34
  -7 -15  -1    5.19    1.21
   7 -15   1    4.13    1.05
   7 -15   1    3.91    1.05
  -7  15  -1    5.53    1.18
  -7  15  -1    5.30    1.41
   7  15   1    2.99    1.13
  -7  15  -1    2.56    1.00
   8 -15   1    0.42    0.65
   8 -15   1   -0.59    0.51
   8  15   1   -0.76    0.53
  -8  15  -1    1.69    1.04
  -8  15  -1   -1.05    0.51
   9 -15   1    5.06    1.20
  -9 -15  -1    2.20    1.17
   9 -15   1    2.29    0.86
  -9  15  -1    4.19    1.38
  -9  15  -1    9.07    1.51
  -9  15  -1    3.06    1.06
   9  15   1    6.00    1.41
  10 -15   1   14.46    1.67
  10 -15   1   15.40    1.77
 -10 -15  -1   14.59    1.86
 -10  15  -1   14.57    2.10
 -10  15  -1   17.14    1.92
  10  15   1   13.70    1.97
  11 -15   1    0.07    0.58
  11 -15   1    1.37    0.83
 -11 -15  -1    0.58    0.87
 -11  15  -1    1.11    0.82
 -11  15  -1    2.27    1.35
  11  15   1   -0.37    0.74
  11 -16  -1    2.18    0.91
  11 -16  -1    3.31    1.14
  11  16  -1    2.69    1.13
 -11  16   1    5.08    1.40
  10 -16  -1   -0.01    0.68
  10 -16  -1    1.78    0.91
 -10  16   1   -0.57    0.77
 -10  16   1    1.38    1.13
  10  16  -1    0.33    0.73
   9 -16  -1    1.33    0.88
  -9 -16   1    3.21    1.18
   9 -16  -1    1.45    0.89
  -9  16   1    1.20    0.92
  -9  16   1    0.31    0.91
  -9  16   1   -0.08    0.85
   9  16  -1    1.74    1.11
   8 -16  -1   12.43    1.64
  -8 -16   1   14.98    1.86
   8 -16  -1   16.34    1.75
  -8  16   1   14.04    1.80
  -8  16   1   17.99    2.14
   8  16  -1   15.75    2.02
   7 -16  -1    5.34    1.12
  -7 -16   1    4.48    1.12
   7 -16  -1    3.77    1.13
  -7  16   1    3.56    1.33
  -7  16   1    4.80    1.21
   7  16  -1    5.22    1.36
  -7  16   1    4.48    1.14
   6 -16  -1    5.68    1.14
  -6 -16   1    5.97    1.26
   6 -16  -1    6.01    1.21
  -6  16   1    5.10    1.21
  -6  16   1    6.39    1.47
  -6  16   1    5.14    1.22
   6  16  -1    6.35    1.41
   5 -16  -1    3.26    0.95
  -5 -16   1    0.52    0.75
   5 -16  -1    1.57    0.72
  -5  16   1   -0.36    0.67
  -5  16   1    2.99    0.87
  -5  16   1    2.01    0.88
   5  16  -1    1.50    0.95
  -4 -16   1    3.33    0.86
  -4 -16   1    4.43    1.13
   4 -16  -1    3.36    0.95
   4 -16  -1    3.32    1.00
   4  16  -1    2.91    1.00
   4  16  -1    2.57    0.85
  -4  16   1    3.00    1.04
  -3 -16   1    5.32    1.06
  -3 -16   1    3.74    0.93
   3 -16  -1    4.59    1.06
   3  16  -1    4.10    0.87
   3  16  -1    4.35    1.11
  -3  16   1    3.41    1.08
  -3  16   1    4.70    0.99
  -2 -16   1   -0.59    0.37
   2 -16  -1   -0.52    0.37
  -2 -16   1    1.40    0.61
  -2  16   1    0.72    0.72
   2  16  -1    0.15    0.35
  -2  16   1    1.76    0.61
   2  16  -1   -0.22    0.56
  -1 -16   1    3.01    0.85
  -1 -16   1    4.69    0.92
   1 -16  -1    0.44    0.54
   1  16  -1    3.23    1.04
  -1  16   1    2.42    0.71
  -1  16   1    3.49    1.07
   1  16  -1    2.42    0.76
   0 -16  -1    0.21    0.58
   0 -16   1    1.03    0.56
   0 -16   1    1.45    0.68
   0 -16  -1    1.43    0.55
   0  16  -1    0.97    0.77
   0  16   1    0.87    0.74
   0  16   1    1.44    0.81
   0  16  -1    0.18    0.51
  -1 -16  -1    2.78    0.70
   1 -16   1    0.37    0.55
  -1 -16  -1    1.17    0.69
  -1  16  -1    0.60    0.56
   1  16   1    0.21    0.67
  -1  16  -1    2.86    0.86
  -1  16  -1    1.46    0.83
  -2 -16  -1    0.95    0.59
  -2 -16  -1   -0.70    0.46
   2 -16   1    0.01    0.51
  -2  16  -1    0.07    0.74
  -2  16  -1   -0.08    0.47
  -2  16  -1    0.44    0.65
   2  16   1    0.59    0.71
  -3 -16  -1    3.41    0.90
   3 -16   1    2.46    0.87
  -3 -16  -1    1.54    0.69
   3  16   1    1.08    0.84
  -3  16  -1    2.90    0.83
  -3  16  -1    2.88    1.03
  -3  16  -1    2.82    0.89
  -4 -16  -1    1.53    0.67
   4 -16   1    0.01    0.58
  -4 -16  -1   -0.73    0.62
   4  16   1    1.28    0.83
  -4  16  -1    0.63    0.65
  -4  16  -1    1.93    0.85
  -4  16  -1    1.17    0.89
   5 -16   1    0.90    0.70
   5  16   1    0.54    0.78
  -5  16  -1   -0.67    0.52
  -5  16  -1    1.65    0.88
  -5  16  -1    0.82    0.62
  -6 -16  -1    0.42    0.70
   6 -16   1   -1.02    0.46
   6 -16   1    0.40    0.62
   6  16   1    0.27    0.70
  -6  16  -1   -0.54    0.50
  -6  16  -1    0.03    0.73
  -6  16  -1    0.52    0.72
  -7 -16  -1    9.12    1.58
   7 -16   1   15.04    1.79
   7 -16   1   17.21    1.77
  -7  16  -1   15.45    1.82
  -7  16  -1   17.11    1.88
   7  16   1   18.22    2.20
  -7  16  -1   15.75    2.06
   8 -16   1    1.55    0.83
   8 -16   1    0.66    0.85
  -8  16  -1   -0.63    0.63
  -8  16  -1    1.70    1.01
   8  16   1    1.81    1.01
  -9 -16  -1    1.51    0.89
   9 -16   1    2.07    0.94
   9 -16   1    2.08    0.92
  -9  16  -1    1.53    0.98
  -9  16  -1   -0.12    1.02
   9  16   1    1.91    0.98
  10 -16   1   -0.10    0.66
  10 -16   1   -0.24    0.61
 -10 -16  -1    0.53    0.88
 -10  16  -1    0.49    0.86
 -10  16  -1   -0.26    0.80
  10  16   1   -0.34    0.74
 -10  16  -1   -1.04    0.73
  -9 -17   1    0.17    0.86
   9 -17  -1   -0.59    0.68
   9 -17  -1    0.72    0.90
  -9  17   1    2.05    0.97
  -9  17   1    2.15    1.19
   9  17  -1    1.42    1.16
  -8 -17   1   -1.08    0.55
   8 -17  -1    1.30    0.80
   8 -17  -1    1.69    0.87
  -8  17   1    1.22    0.93
  -8  17   1    3.23    1.08
  -8  17   1    1.53    0.99
   8  17  -1   -0.16    0.77
  -7 -17   1    8.15    1.54
   7 -17  -1   12.35    1.66
   7 -17  -1    6.74    1.34
  -7  17   1    5.50    1.59
   7  17  -1    5.29    1.39
   6 -17  -1   -0.41    0.54
   6 -17  -1   -0.01    0.57
  -6 -17   1    0.72    0.76
  -6  17   1    0.83    0.90
   6  17  -1    0.57    0.82
   5 -17  -1    2.12    0.97
  -5 -17   1    2.53    0.96
   5 -17  -1    2.57    0.87
  -5  17   1    2.02    1.03
   5  17  -1    2.40    0.97
  -4 -17   1   -0.94    0.42
   4 -17  -1    0.87    0.68
   4 -17  -1    0.19    0.68
  -4 -17   1    0.75    0.70
  -4  17   1    0.29    0.69
   4  17  -1   -0.08    0.59
   3 -17  -1    2.42    0.86
  -3 -17   1    1.54    0.75
  -3 -17   1    1.08    0.72
   3  17  -1    1.33    0.91
  -3  17   1    0.88    0.93
  -3  17   1    1.92    0.69
   2 -17  -1   -0.09    0.51
  -2 -17   1   -0.35    0.55
  -2 -17   1   -0.38    0.46
  -2  17   1    0.41    0.81
   2  17  -1    0.33    0.64
  -2  17   1   -0.14    0.69
   2  17  -1   -0.59    0.42
  -1 -17   1    7.02    1.08
  -1 -17   1    9.20    1.34
   1 -17  -1    7.54    1.23
  -1  17   1    6.65    1.46
   1  17  -1    7.36    1.55
   1  17  -1    6.84    1.09
   0 -17   1    1.31    0.67
   0 -17  -1    0.27    0.51
   0  17  -1   -0.10    0.67
   0  17   1   -0.55    0.64
   0  17  -1    0.45    0.40
  -1 -17  -1    0.40    0.41
   1 -17   1    0.96    0.62
  -1 -17  -1    0.27    0.61
  -1  17  -1    1.51    0.86
  -1  17  -1    0.48    0.62
   1  17   1    0.70    0.83
  -2 -17  -1   -0.98    0.41
  -2 -17  -1   -0.19    0.41
   2 -17   1   -0.91    0.40
  -2  17  -1   -0.19    0.68
  -2  17  -1   -0.68    0.51
   2  17   1   -0.46    0.71
  -3 -17  -1    2.61    0.75
   3 -17   1   -0.43    0.56
  -3 -17  -1    0.24    0.65
  -3  17  -1    0.18    0.60
  -3  17  -1    1.41    0.73
   3  17   1    1.36    0.96
  -3  17  -1   -0.69    0.62
  -4 -17  -1    2.31    0.78
  -4 -17  -1    0.38    0.52
   4 -17   1    0.54    0.70
  -4  17  -1    0.56    0.81
  -4  17  -1    0.00    0.63
   4  17   1    0.01    0.74
  -4  17  -1   -1.10    0.50
   5 -17   1    0.48    0.75
  -5  17  -1    0.12    0.58
  -5  17  -1    0.57    0.88
  -5  17  -1   -0.16    0.65
   5  17   1    0.89    0.93
   6 -17   1    3.06    0.94
  -6 -17  -1    4.12    1.08
   6 -17   1    0.86    0.86
  -6  17  -1    1.19    0.87
  -6  17  -1    1.78    1.08
   6  17   1    2.42    1.09
  -6  17  -1    1.09    0.85
   7 -17   1    3.32    1.03
  -7 -17  -1    3.28    1.06
   7 -17   1    1.92    0.92
  -7  17  -1    2.60    1.25
  -7  17  -1    0.79    0.94
   7  17   1    2.95    1.13
  -7  17  -1    2.60    0.84
   8 -17   1   -0.05    0.72
  -8 -17  -1    0.28    0.68
   8 -17   1   -1.34    0.47
  -8  17  -1   -0.19    0.57
   8  17   1    0.01    0.75
  -8  17  -1    0.21    0.88
   9 -17   1    0.42    0.71
  -9 -17  -1   -1.15    0.65
   9 -17   1   -0.45    0.76
  -9  17  -1    0.28    0.68
  -9  17  -1   -0.63    0.92
   9  17   1    0.32    0.88
  -9  17  -1    1.09    0.67
   8 -18  -1   18.52    1.92
   8 -18  -1   13.04    2.11
  -8 -18   1   16.58    2.32
   8  18  -1   15.44    2.24
   7 -18  -1    2.26    0.97
  -7 -18   1    6.29    1.43
   7 -18  -1    3.47    1.03
   7  18  -1    2.78    1.25
  -7  18   1    0.16    1.13
   6 -18  -1    1.44    0.90
  -6 -18   1    0.45    0.82
  -6  18   1    0.22    0.93
   6  18  -1    0.24    0.87
   5 -18  -1   -0.30    0.64
  -5 -18   1    0.24    0.61
  -5  18   1    1.79    0.93
   5  18  -1   -0.79    0.72
  -4 -18   1    3.41    1.01
   4 -18  -1    1.46    0.89
   4  18  -1    3.39    1.23
  -4  18   1    3.83    1.27
  -3 -18   1    2.60    0.86
  -3 -18   1    2.45    0.81
   3 -18  -1    0.66    0.78
   3  18  -1    2.51    1.08
  -3  18   1    2.03    1.07
   2 -18  -1   -1.02    0.55
  -2 -18   1    0.69    0.73
  -2 -18   1    0.60    0.56
  -2  18   1    0.71    0.80
   2  18  -1    1.17    0.93
   1 -18  -1    5.43    1.19
  -1 -18   1    2.05    0.80
  -1 -18   1    1.74    0.89
   1  18  -1    6.02    1.43
  -1  18   1    4.10    1.33
   0 -18   1    0.69    0.83
   0 -18  -1    2.40    0.87
   0  18  -1    2.27    1.06
   0  18   1    1.38    0.94
   0  18  -1   -0.20    0.60
   1 -18   1    5.39    1.26
  -1 -18  -1    8.23    1.34
  -1 -18  -1    3.93    1.00
  -1  18  -1    5.98    1.43
   1  18   1    6.05    1.49
  -1  18  -1    5.36    1.19
  -2 -18  -1   -0.80    0.49
  -2 -18  -1    2.91    0.84
  -2  18  -1   -0.07    0.66
  -2  18  -1    1.11    0.62
   2  18   1    1.08    0.95
  -3 -18  -1    1.89    0.81
   3 -18   1    3.01    0.90
  -3 -18  -1    0.99    0.66
  -3  18  -1    2.35    0.83
   3  18   1    0.13    0.83
  -3  18  -1    1.85    1.03
   4 -18   1   12.37    1.61
  -4 -18  -1   11.02    1.50
  -4  18  -1   18.27    1.92
   4  18   1   14.90    1.99
  -4  18  -1   11.87    1.82
  -5 -18  -1   -0.96    0.51
   5 -18   1   -0.17    0.68
   5 -18   1   -1.66    0.51
   5  18   1    0.02    0.88
  -5  18  -1    0.05    0.84
  -5  18  -1   -0.72    0.60
   6 -18   1   -0.68    0.63
  -6 -18  -1   -1.90    0.62
  -6  18  -1    0.48    0.81
  -6  18  -1    1.01    0.85
  -6  18  -1    2.20    0.97
   6  18   1   -0.03    0.87
   7 -18   1   -0.70    0.58
  -7 -18  -1    0.99    0.89
   7  18   1   -0.35    0.75
  -7  18  -1   -0.09    0.81
  -7  18  -1    0.15    0.98
   8 -18   1    1.46    0.88
  -8  18  -1    1.11    0.95
  -8  18  -1    4.36    1.16
  -6 -19   1    1.88    0.92
   6  19  -1    0.74    1.10
   5 -19  -1    2.05    1.02
   5  19  -1    0.96    1.06
  -5  19   1    2.14    1.20
   4 -19  -1    0.38    0.79
  -4  19   1    0.26    0.86
   4  19  -1    0.16    0.86
  -3 -19   1    4.81    1.25
   3 -19  -1    7.08    1.39
  -3  19   1    5.77    1.59
   3  19  -1    6.08    1.52
   2 -19  -1    0.96    0.75
  -2 -19   1   -0.72    0.68
   2  19  -1    1.09    0.92
  -2  19   1    0.63    0.97
   1 -19  -1   -0.18    0.67
  -1 -19   1    0.55    0.69
  -1  19   1    0.59    0.95
   1  19  -1    0.46    0.91
   0 -19   1    2.05    0.93
   0 -19  -1    3.47    1.12
   0  19  -1    3.83    1.23
   0  19   1    2.82    1.19
  -1 -19  -1    1.92    0.81
  -1  19  -1    0.22    0.82
   1  19   1    0.76    0.92
  -2 -19  -1   19.20    1.83
  -2 -19  -1    9.01    1.46
   2 -19   1   12.37    1.61
  -2  19  -1   14.43    2.04
  -2  19  -1   16.75    2.71
   2  19   1   17.99    2.35
  -3 -19  -1    1.61    0.77
   3 -19   1    2.46    1.03
  -3 -19  -1    3.87    1.02
   3  19   1    1.71    1.16
  -3  19  -1    1.78    1.06
  -3  19  -1    1.70    0.89
  -4 -19  -1   -1.29    0.49
   4 -19   1   -0.53    0.68
   4  19   1    0.25    0.84
  -4  19  -1    1.74    0.76
  -4  19  -1    0.84    0.94
   5 -19   1   -0.13    0.65
   5 -19   1   -0.11    0.65
  -5 -19  -1   -0.53    0.52
   5  19   1   -0.95    0.80
  -5  19  -1   -0.19    0.72
   6 -19   1    0.08    0.81
  -4 -20   1    4.70    1.10
   3  20  -1    1.80    1.13
   2 -20  -1   -0.25    0.71
  -2 -20   1   -0.14    0.72
  -2  20   1   -0.06    0.98
   2  20  -1    1.10    1.02
   1 -20  -1    2.10    1.04
  -1 -20   1    2.47    0.97
   1  20  -1    1.98    1.04
  -1  20   1    2.40    1.35
   0 -20  -1   -0.25    0.60
   0 -20   1    0.19    0.76
   0  20   1   -0.33    0.87
   0  20  -1    0.63    0.83
   1 -20   1   -1.12    0.58
  -1 -20  -1    0.18    0.73
   1  20   1   -0.01    0.95
  -1  20  -1    1.12    0.95
  -2 -20  -1    0.73    0.84
   2  20   1   -0.62    1.03
  -2  20  -1    1.01    1.13
  -3 -20  -1   23.69    2.11
 -17   0   2   -0.40    0.75
  17   0  -2    0.41    0.85
  17   0  -2    1.53    0.97
 -17   0   2    0.73    0.80
 -16   0   2   57.10    3.38
 -16   0   2   50.72    3.63
  16   0  -2   51.83    3.44
  16   0  -2   52.51    3.30
  15   0  -2    0.86    0.63
 -15   0   2    0.21    0.63
 -15   0   2    0.88    0.75
  15   0  -2   -0.78    0.48
  14   0  -2    2.93    0.96
 -14   0   2    2.31    0.94
  14   0  -2    2.72    0.82
 -14   0   2    0.46    0.63
  13   0  -2   -0.20    0.43
  13   0  -2    0.30    0.58
 -13   0   2    0.09    0.45
 -13   0   2   -0.24    0.51
  12   0  -2    2.34    0.74
  12   0  -2    3.61    0.93
 -12   0   2    3.74    0.89
 -12   0   2    3.52    0.96
  11   0  -2    0.25    0.39
  11   0  -2   -0.51    0.29
 -11   0   2   -0.08    0.29
 -11   0   2    0.31    0.44
 -11   0   2   -0.09    0.45
  10   0  -2    0.13    0.43
 -10   0   2    1.90    0.70
  10   0  -2    1.67    0.57
 -10   0   2    2.32    0.48
 -10   0   2    1.54    0.54
  -9   0   2    0.38    0.41
   9   0  -2   -0.01    0.16
  -9   0   2   -0.26    0.36
   9   0  -2    0.30    0.34
  -9   0   2   -0.21    0.28
  -9   0   2    0.16    0.26
   8   0  -2   19.67    1.26
  -8   0   2   20.18    1.48
  -8   0   2   20.92    1.35
  -8   0   2   20.77    1.13
   8   0  -2   20.26    0.93
  -8   0   2   20.08    1.41
   8   0  -2   21.75    1.39
  -7   0   2    0.09    0.22
   7   0  -2   -0.12    0.19
   7   0  -2    0.13    0.16
  -7   0   2   -0.18    0.29
   7   0  -2    0.02    0.26
  -7   0   2   -0.11    0.26
  -7   0   2   -0.02    0.27
  -6   0   2  378.43   11.32
   6   0  -2  344.51   11.53
   6   0  -2  364.21   11.52
  -6   0   2  371.29   11.59
  -6   0   2  359.82   11.76
  -6   0   2  373.94   11.65
   6   0  -2  359.27   11.15
  -5   0   2    0.01    0.25
   5   0  -2   -0.11    0.20
  -5   0   2   -0.08    0.26
  -5   0   2    0.08    0.18
  -5   0   2    0.06    0.23
   5   0  -2    0.13    0.24
   5   0  -2   -0.08    0.13
   4   0  -2  123.54    4.30
  -4   0   2  128.55    4.30
  -4   0   2  133.96    4.37
  -4   0   2  127.81    4.17
   4   0  -2  130.12    4.10
  -4   0   2  126.89    4.42
   4   0  -2  128.72    4.32
   3   0  -2    0.22    0.16
   3   0  -2    0.22    0.21
  -3   0   2   -0.03    0.22
   3   0  -2   -0.09    0.19
  -3   0   2    0.15    0.19
  -3   0   2   -0.08    0.14
  -3   0   2    0.08    0.21
   2   0  -2    0.13    0.18
   2   0  -2    0.05    0.18
  -2   0   2    0.03    0.18
  -2   0   2    0.02    0.15
  -2   0   2    0.19    0.21
   2   0  -2   -0.01    0.19
  -2   0   2    0.04    0.21
   1   0  -2   -0.14    0.12
  -1   0   2    0.04    0.05
   1   0  -2   -0.05    0.12
  -1   0   2    0.03    0.12
  -1   0   2   -0.01    0.15
  -1   0   2    0.08    0.13
   1   0  -2    0.08    0.11
   1   0  -2   -0.02    0.05
   1   0  -2    0.03    0.12
   0   0  -2  411.58   12.14
   0   0   2  406.75   12.13
   0   0   2  412.16   12.27
   0   0  -2  346.37   12.06
   0   0  -2  404.37   12.09
   0   0  -2  398.11   12.11
   0   0   2  413.42   12.11
   0   0   2  410.66   12.41
   0   0  -2  393.77   12.42
  -1   0  -2   -0.77    0.17
  -1   0  -2   -0.67    0.17
  -1   0  -2   -0.80    0.13
  -1   0  -2   -0.49    0.18
  -1   0  -2   -0.79    0.16
  -2   0  -2  149.98    5.07
  -2   0  -2  158.53    4.91
  -2   0  -2  153.37    4.97
  -2   0  -2  163.99    5.13
  -2   0  -2  164.15    5.02
  -3   0  -2   -0.12    0.18
  -3   0  -2   -0.01    0.10
  -3   0  -2   -0.02    0.10
  -3   0  -2    0.01    0.23
  -3   0  -2   -0.25    0.20
  -3   0  -2   -0.04    0.13
   3   0   2   -0.07    0.16
  -4   0  -2   70.50    2.72
  -4   0  -2   69.39    2.71
  -4   0  -2   67.94    2.34
  -4   0  -2   73.13    2.52
  -4   0  -2   69.37    2.34
   4   0   2   68.65    2.50
  -5   0  -2   -0.11    0.26
  -5   0  -2    0.08    0.28
  -5   0  -2    0.01    0.16
  -5   0  -2   -0.02    0.21
   5   0   2    0.11    0.13
   5   0   2   -0.01    0.22
  -5   0  -2    0.04    0.16
  -6   0  -2   24.41    1.52
   6   0   2   26.54    1.37
  -6   0  -2   28.62    1.26
  -6   0  -2   27.62    1.24
   6   0   2   25.87    1.02
  -6   0  -2   26.60    1.29
  -6   0  -2   26.07    1.56
  -7   0  -2    0.01    0.21
   7   0   2   -0.02    0.24
  -7   0  -2    0.12    0.34
  -7   0  -2    0.15    0.34
   7   0   2    0.00    0.11
  -7   0  -2    0.06    0.21
  -7   0  -2    0.10    0.22
  -8   0  -2    9.97    1.08
  -8   0  -2   10.33    0.82
   8   0   2    9.79    0.91
  -8   0  -2    8.82    1.03
  -8   0  -2    8.96    0.77
  -8   0  -2    8.64    0.79
  -9   0  -2    0.17    0.27
  -9   0  -2    0.20    0.41
   9   0   2   -0.02    0.30
   9   0   2    0.16    0.41
  -9   0  -2    0.21    0.30
 -10   0  -2    7.11    0.88
  10   0   2    9.03    1.12
 -10   0  -2    8.85    1.16
  10   0   2    8.68    0.99
 -10   0  -2    8.32    0.83
  11   0   2   -0.34    0.32
 -11   0  -2    0.14    0.33
 -11   0  -2    0.02    0.33
 -11   0  -2   -0.18    0.42
  11   0   2    0.20    0.49
 -12   0  -2   -0.25    0.29
  12   0   2   -0.27    0.36
  12   0   2   -0.11    0.46
 -12   0  -2    0.16    0.54
  13   0   2    0.12    0.61
 -13   0  -2    0.43    0.60
  13   0   2    0.03    0.54
 -13   0  -2   -0.34    0.42
 -14   0  -2    0.09    0.65
  14   0   2    0.11    0.63
 -14   0  -2    0.14    0.46
  14   0   2   -0.63    0.46
  15   0   2    0.14    0.68
 -15   0  -2    1.41    0.82
 -15   0  -2    0.24    0.52
  16   0   2    7.86    1.72
  16   0   2    7.52    1.48
 -16   0  -2    5.95    1.52
 -16   0  -2    4.58    1.15
  17   0   2   -0.62    0.69
  17  -1  -2    2.56    1.06
  17  -1  -2    3.01    1.16
 -17  -1   2    3.73    1.14
 -17  -1   2    3.55    1.27
  17   1  -2    2.95    1.21
 -17   1   2    1.03    0.88
 -17   1   2    2.04    1.11
 -16  -1   2   12.27    1.87
  16  -1  -2   10.55    1.61
  16  -1  -2    9.73    1.75
 -16  -1   2   10.99    1.59
 -16   1   2   11.16    1.52
 -16   1   2    6.95    1.59
  16   1  -2    9.55    1.64
  16   1  -2   12.15    1.68
  15  -1  -2    1.97    0.86
  15  -1  -2    0.96    0.69
 -15  -1   2    2.61    1.05
 -15  -1   2    2.86    0.95
  15   1  -2    1.55    0.88
 -15   1   2    2.68    1.06
  15   1  -2    2.08    0.86
 -15   1   2    2.73    0.88
  14  -1  -2   -0.31    0.46
  14  -1  -2    0.42    0.56
 -14  -1   2    0.23    0.61
 -14  -1   2    0.68    0.59
 -14   1   2    0.30    0.64
  14   1  -2    0.24    0.54
  14   1  -2    0.36    0.54
 -14   1   2   -0.30    0.50
 -13  -1   2    1.19    0.68
  13  -1  -2    0.99    0.67
  13  -1  -2    0.06    0.60
 -13  -1   2   -0.63    0.73
  13   1  -2    1.54    0.67
  13   1  -2    1.30    0.68
 -13   1   2    1.65    0.71
 -13   1   2    2.07    0.87
  12  -1  -2    0.58    0.51
 -12  -1   2   -0.05    0.40
 -12  -1   2   -0.77    0.40
  12  -1  -2   -0.06    0.40
  12   1  -2   -0.06    0.47
 -12   1   2    0.00    0.49
 -12   1   2    0.44    0.55
  12   1  -2    0.42    0.42
 -12   1   2   -0.41    0.40
 -11  -1   2    2.97    0.60
 -11  -1   2    3.00    0.81
 -11  -1   2    1.94    0.62
  11  -1  -2    2.87    0.72
 -11   1   2    2.59    0.80
  11   1  -2    3.45    0.82
 -11   1   2    2.69    0.82
  11   1  -2    3.48    0.78
 -11   1   2    3.29    0.80
  10  -1  -2    0.02    0.34
 -10  -1   2    0.41    0.33
 -10  -1   2    0.44    0.44
 -10  -1   2   -0.51    0.27
  10  -1  -2    0.03    0.34
 -10   1   2    0.07    0.49
  10   1  -2    0.06    0.36
  10   1  -2   -0.07    0.32
 -10   1   2   -0.26    0.34
 -10   1   2    0.59    0.49
 -10   1   2    0.42    0.28
  -9  -1   2   33.03    1.66
   9  -1  -2   29.21    1.36
  -9  -1   2   31.53    2.01
   9  -1  -2   32.12    1.89
  -9  -1   2   31.68    1.84
  -9   1   2   32.92    2.06
  -9   1   2   32.43    1.98
   9   1  -2   30.84    1.81
  -9   1   2   34.18    1.51
  -9   1   2   36.56    1.94
   9   1  -2   29.40    1.84
   9   1  -2   33.96    1.24
   8  -1  -2    9.26    0.62
   8  -1  -2   10.23    0.86
   8  -1  -2    9.78    0.92
  -8  -1   2    8.97    0.93
  -8  -1   2    9.07    1.00
  -8  -1   2    8.84    0.77
   8   1  -2    8.95    0.89
   8   1  -2    8.80    0.51
  -8   1   2    9.20    0.68
  -8   1   2    7.62    0.95
  -8   1   2    8.74    0.87
   8   1  -2    9.11    0.93
   8   1  -2    9.68    0.88
  -8   1   2    9.46    0.96
  -7  -1   2   12.67    1.02
   7  -1  -2   13.93    0.76
   7  -1  -2   13.81    0.96
  -7  -1   2   13.28    0.90
   7  -1  -2   13.93    1.04
  -7  -1   2   13.28    1.11
  -7   1   2   13.68    0.79
   7   1  -2   15.09    1.07
  -7   1   2   13.78    1.06
  -7   1   2   14.12    1.04
  -7   1   2   13.59    1.13
   7   1  -2   13.11    0.66
   7   1  -2   12.50    0.96
   7   1  -2   13.32    1.00
   6  -1  -2    5.70    0.47
   6  -1  -2    5.89    0.66
   6  -1  -2    7.11    0.67
  -6  -1   2    5.82    0.72
  -6  -1   2    6.28    0.70
  -6   1   2    7.10    0.50
  -6   1   2    6.49    0.71
   6   1  -2    5.12    0.61
   6   1  -2    5.62    0.40
   6   1  -2    4.96    0.61
   6   1  -2    6.04    0.66
  -6   1   2    5.97    0.74
  -6   1   2    5.24    0.61
   5  -1  -2  127.29    4.50
  -5  -1   2  128.43    4.64
   5  -1  -2  137.86    4.51
  -5  -1   2  141.05    4.59
   5  -1  -2  129.47    4.26
  -5  -1   2  131.03    4.40
  -5   1   2  130.46    4.52
  -5   1   2  132.81    4.24
   5   1  -2  131.25    4.48
   5   1  -2  128.34    4.50
  -5   1   2  128.13    4.64
   5   1  -2  129.92    4.16
  -5   1   2  133.13    4.55
   5   1  -2  126.97    4.49
  -4  -1   2  162.40    5.28
   4  -1  -2  170.84    5.36
  -4  -1   2  167.13    5.40
   4  -1  -2  165.46    5.18
   4  -1  -2  163.72    5.35
  -4  -1   2  167.04    5.46
  -4   1   2  154.19    5.32
   4   1  -2  168.42    5.10
  -4   1   2  161.70    5.49
  -4   1   2  159.08    5.11
  -4   1   2  158.34    5.36
   4   1  -2  168.86    5.39
   4   1  -2  158.61    5.34
   4   1  -2  155.14    5.27
  -3  -1   2    4.22    0.45
   3  -1  -2    4.48    0.39
   3  -1  -2    3.67    0.41
  -3  -1   2    4.47    0.47
   3  -1  -2    3.87    0.43
  -3  -1   2    3.66    0.40
   3   1  -2    3.97    0.38
   3   1  -2    4.37    0.44
   3   1  -2    4.24    0.46
  -3   1   2    4.14    0.49
  -3   1   2    3.68    0.43
  -3   1   2    4.41    0.35
   3   1  -2    4.01    0.34
  -3   1   2    3.86    0.41
  -2  -1   2  108.62    3.47
  -2  -1   2  100.36    3.46
   2  -1  -2  107.93    3.42
   2  -1  -2  107.25    3.42
  -2  -1   2  105.89    3.47
   2  -1  -2  105.34    3.48
   2   1  -2  104.48    3.34
   2   1  -2  105.78    3.38
  -2   1   2  106.08    3.39
  -2   1   2  101.80    3.34
  -2   1   2  108.86    3.49
  -2   1   2  105.89    3.55
   2   1  -2  104.86    3.47
   2   1  -2  105.58    3.46
   1  -1  -2   30.04    1.07
   1  -1  -2   28.62    1.11
   1  -1  -2   29.79    1.15
  -1  -1   2   32.27    1.14
   1  -1  -2   29.61    1.13
  -1  -1   2   29.63    1.12
   1  -1  -2   31.90    1.24
  -1  -1   2   30.43    1.17
   1   1  -2   30.27    1.15
   1   1  -2   29.36    1.13
  -1   1   2   30.80    1.07
   1   1  -2   29.57    1.00
  -1   1   2   29.16    1.15
   1   1  -2   29.36    1.13
   1   1  -2   30.35    1.13
  -1   1   2   30.86    1.23
   0  -1  -2    0.22    0.15
   0  -1   2    0.19    0.16
   0  -1  -2    0.11    0.12
   0  -1   2    0.27    0.13
   0  -1  -2    0.15    0.07
   0  -1  -2    0.16    0.12
   0  -1  -2    0.27    0.17
   0   1   2    0.22    0.07
   0   1   2    0.15    0.17
   0   1  -2    0.27    0.11
   0   1   2    0.27    0.13
   0   1  -2    0.29    0.16
   0   1  -2    0.22    0.14
   0   1  -2    0.25    0.10
   0   1   2    0.24    0.12
   0   1  -2    0.21    0.10
  -1  -1  -2    7.32    0.38
  -1  -1  -2    7.04    0.37
  -1  -1  -2    6.67    0.47
  -1  -1  -2    7.10    0.52
  -1  -1  -2    7.01    0.37
  -1  -1  -2    7.13    0.42
  -1  -1  -2    7.49    0.32
   1   1   2    6.59    0.44
  -1   1  -2    6.93    0.43
  -1   1  -2    7.17    0.45
  -1   1  -2    6.80    0.44
   1   1   2    6.85    0.31
  -1   1  -2    7.56    0.45
  -1   1  -2    7.79    0.45
  -2  -1  -2  182.37    5.92
  -2  -1  -2  188.01    5.84
  -2  -1  -2  178.49    5.65
  -2  -1  -2  188.68    5.66
  -2  -1  -2  179.85    5.64
  -2   1  -2  174.77    5.72
  -2   1  -2  189.28    5.86
  -2   1  -2  184.55    5.75
   2   1   2  182.89    5.65
   2   1   2  191.97    5.88
  -2   1  -2  186.78    5.81
  -2   1  -2  178.70    5.85
  -3  -1  -2    6.18    0.36
  -3  -1  -2    6.24    0.60
  -3  -1  -2    6.21    0.41
  -3  -1  -2    5.48    0.52
  -3  -1  -2    6.78    0.42
   3  -1   2    6.77    0.53
  -3   1  -2    5.93    0.28
   3   1   2    6.06    0.55
  -3   1  -2    5.93    0.28
  -3   1  -2    6.16    0.44
  -3   1  -2    6.17    0.46
  -3   1  -2    6.31    0.56
   3   1   2    5.60    0.42
  -3   1  -2    6.15    0.29
  -3   1  -2    6.03    0.58
  -4  -1  -2   42.82    1.64
  -4  -1  -2   52.73    1.98
  -4  -1  -2   48.91    2.12
  -4  -1  -2   46.57    1.79
   4  -1   2   51.79    1.79
   4  -1   2   48.98    1.93
  -4  -1  -2   52.06    1.83
  -4   1  -2   49.45    1.84
  -4   1  -2   52.76    1.73
  -4   1  -2   49.73    1.71
  -4   1  -2   48.57    2.09
  -4   1  -2   50.61    2.09
   4   1   2   53.45    2.12
   4   1   2   51.03    1.88
  -5  -1  -2   12.99    0.77
   5  -1   2   13.22    0.69
  -5  -1  -2   13.50    1.02
   5  -1   2   14.74    0.89
  -5  -1  -2   14.22    0.89
  -5  -1  -2   12.54    0.75
   5   1   2   14.47    0.57
   5   1   2   14.15    0.99
  -5   1  -2   13.98    0.72
   5   1   2   12.70    0.80
  -5   1  -2   13.23    1.00
  -5   1  -2   12.27    0.97
  -5   1  -2   13.86    0.78
  -5   1  -2   12.43    0.70
   6  -1   2   85.37    2.83
  -6  -1  -2   86.11    3.05
  -6  -1  -2   85.44    3.12
   6  -1   2   79.71    3.14
  -6  -1  -2   85.00    3.04
  -6  -1  -2   86.52    3.45
  -6   1  -2   88.91    2.97
  -6   1  -2   76.15    2.92
  -6   1  -2   82.26    3.41
  -6   1  -2   84.24    3.41
   6   1   2   82.29    3.34
   6   1   2   82.76    3.10
  -6   1  -2   85.37    3.00
   6   1   2   84.11    2.64
   7  -1   2    4.23    0.60
  -7  -1  -2    4.51    0.73
  -7  -1  -2    3.79    0.52
   7  -1   2    4.13    0.38
  -7  -1  -2    4.04    0.54
  -7  -1  -2    4.06    0.54
  -7   1  -2    3.88    0.50
  -7   1  -2    4.55    0.74
  -7   1  -2    3.75    0.49
  -7   1  -2    3.52    0.71
   7   1   2    3.98    0.23
   7   1   2    3.15    0.68
   7   1   2    3.63    0.54
  -8  -1  -2    2.31    0.49
  -8  -1  -2    1.66    0.43
  -8  -1  -2    1.95    0.46
   8  -1   2    1.87    0.30
  -8  -1  -2    2.07    0.63
   8  -1   2    2.18    0.53
  -8   1  -2    1.84    0.42
   8   1   2    1.36    0.51
  -8   1  -2    2.28    0.45
  -8   1  -2    1.73    0.39
   8   1   2    1.89    0.50
  -8   1  -2    1.90    0.60
  -8   1  -2    2.36    0.65
  -9  -1  -2   -0.10    0.28
   9  -1   2    1.23    0.44
  -9  -1  -2    0.71    0.48
  -9  -1  -2   -0.05    0.29
   9  -1   2    0.33    0.19
  -9   1  -2    0.59    0.48
  -9   1  -2    0.05    0.30
   9   1   2    0.02    0.32
  -9   1  -2    0.44    0.29
   9   1   2    0.17    0.40
  -9   1  -2   -0.35    0.34
 -10  -1  -2   11.19    1.00
 -10  -1  -2   12.91    1.37
 -10  -1  -2   11.06    1.02
  10  -1   2   11.90    1.13
 -10   1  -2    9.06    0.95
 -10   1  -2   13.17    1.38
 -10   1  -2    9.83    1.24
  10   1   2   11.15    1.24
 -10   1  -2   11.93    0.93
  10   1   2   13.86    1.15
 -11  -1  -2    0.06    0.33
 -11  -1  -2    0.22    0.48
 -11  -1  -2    0.20    0.36
  11  -1   2    0.05    0.49
  11   1   2    0.04    0.41
 -11   1  -2    0.35    0.58
  11   1   2   -0.19    0.48
 -11   1  -2   -0.14    0.42
 -11   1  -2    0.04    0.38
 -12  -1  -2    6.68    0.97
  12  -1   2    6.84    1.02
  12  -1   2    7.59    1.30
 -12  -1  -2    7.75    1.27
  12   1   2    5.59    1.17
 -12   1  -2    7.74    1.24
  12   1   2    9.02    1.17
 -12   1  -2    7.89    0.98
  13  -1   2    0.97    0.77
 -13  -1  -2    1.26    0.79
 -13  -1  -2    0.24    0.49
  13  -1   2    1.23    0.63
  13   1   2    1.25    0.74
  13   1   2    1.46    0.62
 -13   1  -2    1.04    0.70
 -13   1  -2    1.10    0.57
  14  -1   2    4.43    1.06
 -14  -1  -2    2.95    1.05
  14  -1   2    3.57    1.17
 -14  -1  -2    3.47    0.88
 -14   1  -2    5.12    0.97
 -14   1  -2    4.59    1.19
  14   1   2    5.46    1.06
  14   1   2    3.27    1.09
  15  -1   2    0.97    0.82
  15  -1   2    3.36    1.10
 -15  -1  -2    0.64    0.85
 -15  -1  -2    2.17    0.80
 -15   1  -2    1.42    0.68
  15   1   2    0.10    0.63
  15   1   2    1.22    0.95
 -15   1  -2    1.63    0.93
 -16  -1  -2   -1.38    0.52
  16  -1   2    1.22    0.74
  16  -1   2    0.52    0.87
 -16  -1  -2    0.44    0.61
  16   1   2   -0.21    0.65
  16   1   2    0.81    0.81
 -16   1  -2   -1.26    0.58
 -16   1  -2    0.74    0.66
  17  -1   2    2.02    1.16
  17   1   2    4.31    1.10
 -17  -2   2    2.45    1.12
  17  -2  -2   -0.29    0.65
 -17  -2   2    0.53    0.82
  17  -2  -2    0.76    0.86
  17   2  -2   -0.84    0.70
 -17   2   2    0.74    0.88
  17   2  -2    0.45    0.79
 -16  -2   2   15.20    1.81
  16  -2  -2   14.41    1.92
  16  -2  -2   13.40    1.80
 -16  -2   2   14.21    1.99
  16   2  -2   16.42    1.81
  16   2  -2   14.62    1.86
 -16   2   2   14.25    1.70
 -16   2   2   13.90    1.96
 -15  -2   2    8.08    1.35
 -15  -2   2    5.22    1.39
  15  -2  -2    5.56    1.29
  15  -2  -2    4.96    1.19
 -15   2   2    5.44    1.35
  15   2  -2    4.16    1.15
  15   2  -2    4.99    1.24
 -15   2   2    5.19    1.17
  14  -2  -2    0.51    0.67
  14  -2  -2   -0.14    0.57
 -14  -2   2    0.13    0.66
 -14  -2   2    1.28    0.63
  14   2  -2   -0.47    0.52
  14   2  -2    0.20    0.60
 -14   2   2    0.47    0.70
 -14   2   2    1.07    0.60
  13  -2  -2    3.16    0.86
 -13  -2   2    1.91    0.80
 -13  -2   2    1.98    0.74
  13   2  -2    2.34    0.89
 -13   2   2    1.88    0.71
 -13   2   2    2.89    0.98
 -13   2   2    2.41    0.88
  13   2  -2    2.74    0.80
 -12  -2   2    0.26    0.41
 -12  -2   2    0.04    0.46
  12  -2  -2    0.17    0.44
 -12   2   2   -0.14    0.53
  12   2  -2    0.01    0.44
 -12   2   2    0.43    0.53
  12   2  -2   -0.41    0.35
 -12   2   2   -0.60    0.52
 -11  -2   2    5.64    1.01
  11  -2  -2    5.19    0.97
 -11  -2   2    4.62    0.74
 -11  -2   2    4.17    1.01
  11   2  -2    5.57    0.94
  11   2  -2    5.98    0.92
 -11   2   2    6.36    1.03
 -11   2   2    6.71    1.03
 -11   2   2    5.18    1.07
 -10  -2   2   18.64    1.28
 -10  -2   2   18.27    1.58
  10  -2  -2   20.07    1.06
  10  -2  -2   19.65    1.49
 -10   2   2   15.77    1.51
 -10   2   2   18.97    1.45
  10   2  -2   18.26    1.42
  10   2  -2   17.88    1.45
 -10   2   2   18.22    1.61
  -9  -2   2   37.43    2.21
   9  -2  -2   36.73    2.04
  -9  -2   2   34.53    1.97
  -9  -2   2   37.78    1.86
   9  -2  -2   37.09    1.59
   9   2  -2   34.60    1.96
  -9   2   2   36.69    1.53
  -9   2   2   33.69    2.03
  -9   2   2   34.95    1.94
   9   2  -2   35.61    2.02
  -9   2   2   35.31    2.15
  -8  -2   2   65.20    2.94
   8  -2  -2   67.80    2.56
   8  -2  -2   70.78    2.82
  -8  -2   2   70.50    2.82
   8  -2  -2   67.64    2.96
  -8  -2   2   66.31    3.11
  -8   2   2   70.90    2.47
  -8   2   2   71.14    2.95
   8   2  -2   70.51    2.96
   8   2  -2   70.84    3.03
  -8   2   2   67.91    3.05
   8   2  -2   67.80    2.26
   8   2  -2   66.10    2.87
  -8   2   2   69.78    3.18
   7  -2  -2    9.25    0.81
   7  -2  -2    9.48    0.67
   7  -2  -2    9.18    0.86
  -7  -2   2    9.46    0.89
  -7  -2   2    8.41    0.90
  -7  -2   2   10.38    0.83
   7   2  -2    8.57    0.82
  -7   2   2    8.88    0.84
  -7   2   2    9.09    0.96
   7   2  -2    9.76    0.86
  -7   2   2    8.33    0.89
  -7   2   2    8.86    0.57
   7   2  -2    8.73    0.48
   7   2  -2   10.24    0.91
   6  -2  -2    2.44    0.51
   6  -2  -2    4.56    0.48
  -6  -2   2    3.53    0.59
  -6  -2   2    3.64    0.50
   6  -2  -2    4.58    0.56
  -6  -2   2    3.60    0.61
   6   2  -2    3.88    0.54
  -6   2   2    4.61    0.60
   6   2  -2    4.36    0.57
  -6   2   2    3.48    0.62
   6   2  -2    4.29    0.61
  -6   2   2    3.60    0.62
  -6   2   2    3.70    0.36
   6   2  -2    4.00    0.34
  -5  -2   2   49.77    2.13
   5  -2  -2   45.35    1.85
  -5  -2   2   48.86    1.99
   5  -2  -2   53.46    2.05
   5  -2  -2   47.07    2.02
  -5   2   2   49.59    1.71
   5   2  -2   48.16    2.05
  -5   2   2   47.37    2.06
   5   2  -2   49.39    2.05
  -5   2   2   49.99    2.06
   5   2  -2   49.20    1.71
   5   2  -2   49.30    2.07
  -5   2   2   48.52    2.17
   4  -2  -2    8.38    0.63
  -4  -2   2    7.01    0.58
   4  -2  -2    6.41    0.50
  -4  -2   2    6.90    0.63
   4  -2  -2    6.05    0.57
  -4  -2   2    6.09    0.59
   4   2  -2    6.19    0.56
  -4   2   2    6.47    0.40
  -4   2   2    7.08    0.62
  -4   2   2    6.12    0.64
  -4   2   2    7.02    0.62
   4   2  -2    5.26    0.56
   4   2  -2    7.28    0.63
   4   2  -2    6.49    0.42
   3  -2  -2   45.90    1.82
   3  -2  -2   46.71    1.79
  -3  -2   2   45.91    1.82
   3  -2  -2   46.19    1.74
  -3  -2   2   48.29    1.86
  -3  -2   2   46.95    1.82
   3   2  -2   46.95    1.76
   3   2  -2   47.32    1.82
  -3   2   2   46.73    1.59
   3   2  -2   46.50    1.66
  -3   2   2   47.33    1.85
   3   2  -2   48.43    1.87
  -3   2   2   46.63    1.91
  -3   2   2   46.28    1.81
   2  -2  -2   10.36    0.57
   2  -2  -2   10.10    0.59
   2  -2  -2   10.21    0.51
   2  -2  -2   10.54    0.63
  -2  -2   2    9.77    0.64
  -2  -2   2   10.29    0.58
  -2  -2   2   10.69    0.65
   2   2  -2    9.54    0.62
   2   2  -2   10.24    0.66
   2   2  -2   10.49    0.57
  -2   2   2    9.90    0.63
  -2   2   2   10.43    0.69
   2   2  -2   10.42    0.56
  -2   2   2   10.10    0.61
   1  -2  -2    0.96    0.19
  -1  -2   2    1.11    0.27
   1  -2  -2    0.39    0.21
  -1  -2   2    0.91    0.18
   1  -2  -2    0.51    0.21
   1  -2  -2    0.94    0.22
  -1  -2   2    0.84    0.22
   1   2  -2    1.01    0.24
   1   2  -2    0.80    0.22
  -1   2   2    0.83    0.24
   1   2  -2    0.95    0.20
  -1   2   2    0.80    0.24
   1   2  -2    0.92    0.26
  -1   2   2    0.92    0.23
  -1   2   2    0.84    0.28
   1   2  -2    1.05    0.25
   0  -2  -2  131.33    4.23
   0  -2  -2  129.84    4.23
   0  -2  -2  126.94    4.02
   0  -2  -2  128.92    4.21
   0  -2  -2  136.73    4.25
   0  -2   2  139.36    4.25
   0  -2   2  129.66    4.16
   0  -2  -2  150.74    4.02
   0  -2   2  133.01    4.07
   0   2   2  131.44    4.23
   0   2  -2  137.37    4.15
   0   2   2  133.37    4.23
   0   2   2  127.93    4.24
   0   2  -2  123.81    4.24
   0   2  -2  133.79    4.26
   0   2   2  132.09    4.32
   0   2  -2  128.72    4.14
   0   2  -2  133.99    4.18
  -1  -2  -2   -0.01    0.14
  -1  -2  -2   -0.01    0.16
  -1  -2  -2    0.13    0.16
   1  -2   2    0.04    0.15
  -1  -2  -2    0.18    0.20
  -1  -2  -2   -0.15    0.18
  -1   2  -2   -0.26    0.18
  -1   2  -2    0.03    0.15
   1   2   2    0.06    0.14
  -1   2  -2    0.12    0.09
  -1   2  -2   -0.09    0.08
  -1   2  -2   -0.02    0.20
   1   2   2    0.11    0.19
  -1   2  -2    0.13    0.20
  -2  -2  -2  153.10    4.80
  -2  -2  -2  147.26    4.91
  -2  -2  -2  155.79    5.02
   2  -2   2  147.48    4.83
  -2  -2  -2  151.21    4.80
  -2  -2  -2  137.77    4.70
  -2   2  -2  157.34    4.93
  -2   2  -2  161.79    4.56
   2   2   2  144.27    4.64
  -2   2  -2  167.24    4.97
  -2   2  -2  137.48    4.73
   2   2   2  158.45    4.97
  -2   2  -2  153.13    4.85
  -2   2  -2  154.33    4.56
   2   2   2  142.45    4.75
  -3  -2  -2    4.80    0.33
  -3  -2  -2    5.30    0.58
   3  -2   2    5.35    0.44
  -3  -2  -2    5.63    0.46
  -3   2  -2    5.50    0.30
  -3   2  -2    5.01    0.53
   3   2   2    4.58    0.36
  -3   2  -2    5.83    0.55
   3   2   2    5.22    0.55
  -3   2  -2    4.36    0.38
  -3   2  -2    5.40    0.30
  -3   2  -2    5.22    0.58
  -4  -2  -2    3.05    0.38
   4  -2   2    2.74    0.35
  -4  -2  -2    3.54    0.54
  -4  -2  -2    3.14    0.46
   4  -2   2    2.27    0.41
  -4  -2  -2    2.54    0.23
  -4  -2  -2    2.50    0.37
  -4   2  -2    2.92    0.34
  -4   2  -2    2.62    0.50
  -4   2  -2    2.99    0.30
   4   2   2    3.26    0.53
  -4   2  -2    2.47    0.28
  -4   2  -2    2.48    0.48
   4   2   2    2.90    0.35
  -4   2  -2    2.94    0.29
  -5  -2  -2    0.95    0.29
  -5  -2  -2    0.67    0.38
   5  -2   2    0.88    0.25
  -5  -2  -2    0.80    0.28
  -5  -2  -2    1.20    0.34
  -5  -2  -2    0.96    0.16
   5  -2   2    0.62    0.30
   5   2   2    0.89    0.27
   5   2   2    0.45    0.34
  -5   2  -2    0.58    0.34
  -5   2  -2    0.80    0.24
  -5   2  -2    0.98    0.24
  -5   2  -2    1.15    0.42
  -5   2  -2    0.96    0.23
  -6  -2  -2    9.07    0.73
  -6  -2  -2   10.34    0.76
  -6  -2  -2    9.82    0.81
  -6  -2  -2    9.29    0.94
   6  -2   2    9.64    0.64
  -6   2  -2   10.73    1.01
   6   2   2    9.52    0.91
   6   2   2    9.29    0.74
  -6   2  -2   11.00    0.99
  -6   2  -2   10.91    0.69
  -6   2  -2    9.90    0.65
  -6   2  -2    9.22    0.64
  -7  -2  -2    2.09    0.46
  -7  -2  -2    1.93    0.58
  -7  -2  -2    1.80    0.42
   7  -2   2    1.84    0.33
  -7  -2  -2    2.24    0.45
   7  -2   2    1.43    0.43
  -7   2  -2    1.69    0.55
  -7   2  -2    1.90    0.56
  -7   2  -2    1.86    0.35
   7   2   2    1.80    0.43
  -7   2  -2    1.66    0.36
   7   2   2    1.69    0.52
  -7   2  -2    1.38    0.34
  -8  -2  -2    6.54    0.74
  -8  -2  -2    7.60    0.99
  -8  -2  -2    6.96    0.78
   8  -2   2    8.27    0.86
   8  -2   2    8.14    0.60
   8   2   2    7.62    0.93
  -8   2  -2    8.42    0.66
  -8   2  -2    7.43    0.94
  -8   2  -2    8.18    0.73
  -8   2  -2    7.61    0.70
   8   2   2    8.42    0.80
  -8   2  -2    6.27    0.96
   9  -2   2   -0.40    0.25
  -9  -2  -2    0.07    0.44
  -9  -2  -2    0.01    0.26
  -9  -2  -2    0.09    0.33
   9  -2   2    0.29    0.22
   9   2   2    0.16    0.45
  -9   2  -2    0.10    0.39
   9   2   2    0.06    0.29
  -9   2  -2    0.37    0.27
  -9   2  -2   -0.23    0.42
  -9   2  -2    0.27    0.30
  10  -2   2   22.38    1.63
 -10  -2  -2   23.28    1.90
 -10  -2  -2   26.56    1.63
 -10  -2  -2   26.73    1.60
 -10   2  -2   25.26    1.55
 -10   2  -2   26.53    1.95
 -10   2  -2   24.67    1.92
  10   2   2   26.59    1.92
  10   2   2   28.07    1.69
 -11  -2  -2    2.51    0.65
 -11  -2  -2    3.13    0.71
  11  -2   2    2.35    0.74
 -11  -2  -2    3.08    0.92
 -11   2  -2    3.09    0.68
  11   2   2    1.99    0.63
 -11   2  -2    3.02    0.86
 -11   2  -2    2.28    0.82
  11   2   2    2.35    0.82
  12  -2   2    1.30    0.62
 -12  -2  -2    0.31    0.54
 -12  -2  -2    1.56    0.54
 -12  -2  -2    1.50    0.55
  12   2   2    0.93    0.51
  12   2   2    1.34    0.80
 -12   2  -2    0.88    0.68
 -12   2  -2    1.27    0.52
 -12   2  -2    2.72    0.83
 -13  -2  -2    1.30    0.70
 -13  -2  -2    0.60    0.51
  13  -2   2    1.29    0.77
  13  -2   2   -0.13    0.54
 -13   2  -2    0.15    0.49
  13   2   2    1.32    0.77
  13   2   2   -0.05    0.54
 -13   2  -2    0.82    0.71
 -14  -2  -2    4.55    0.99
 -14  -2  -2    6.09    1.35
  14  -2   2    5.08    1.13
  14  -2   2    6.47    1.39
  14   2   2    9.31    1.62
 -14   2  -2    4.90    1.29
 -14   2  -2    6.79    1.14
  14   2   2    6.37    1.15
 -15  -2  -2    3.51    0.95
  15  -2   2    2.74    1.05
 -15  -2  -2    2.27    1.17
  15  -2   2    2.61    1.08
  15   2   2    3.81    1.16
 -15   2  -2    5.07    1.29
 -15   2  -2    2.86    0.87
  15   2   2    3.07    0.94
 -16  -2  -2    2.27    0.94
 -16  -2  -2    1.52    1.02
  16  -2   2    1.43    0.98
  16  -2   2    2.42    1.04
  16   2   2    1.81    1.00
  16   2   2    1.28    0.75
 -16   2  -2    3.03    1.16
 -16   2  -2    2.33    0.78
  17  -2   2    0.65    0.72
  17  -3  -2   -0.11    0.75
 -17  -3   2    0.70    0.82
  17  -3  -2    1.76    0.94
 -17  -3   2   -1.16    0.59
 -17   3   2    0.63    0.68
  17   3  -2   -1.19    0.54
  17   3  -2   -0.17    0.79
 -17   3   2   -0.17    0.62
  16  -3  -2   10.35    1.59
  16  -3  -2    9.59    1.64
 -16  -3   2    8.90    1.62
 -16  -3   2   11.59    1.71
 -16   3   2   11.13    1.54
  16   3  -2    8.83    1.54
  16   3  -2    9.27    1.65
 -16   3   2    9.62    1.68
  15  -3  -2    0.47    0.65
  15  -3  -2    0.21    0.65
 -15  -3   2   -0.67    0.49
 -15  -3   2   -0.05    0.61
 -15   3   2    0.26    0.62
 -15   3   2    0.13    0.65
  15   3  -2   -0.24    0.62
  15   3  -2   -0.36    0.45
 -14  -3   2    2.04    0.81
 -14  -3   2    0.99    0.73
  14  -3  -2    1.67    0.75
 -14   3   2    1.12    0.68
  14   3  -2    2.52    0.83
 -14   3   2    1.69    0.85
 -14   3   2    1.88    0.91
  14   3  -2    1.54    0.77
 -13  -3   2   -0.28    0.35
 -13  -3   2    0.93    0.61
  13  -3  -2    0.85    0.61
 -13  -3   2    0.59    0.69
  13   3  -2    1.15    0.65
 -13   3   2   -0.23    0.55
 -13   3   2    0.69    0.63
  13   3  -2   -0.09    0.47
 -13   3   2   -0.16    0.42
 -12  -3   2    0.74    0.60
 -12  -3   2    0.15    0.42
 -12  -3   2    0.44    0.48
  12  -3  -2    0.34    0.51
  12   3  -2    0.46    0.55
 -12   3   2    0.42    0.57
  12   3  -2   -0.26    0.42
 -12   3   2    0.34    0.65
 -12   3   2   -0.25    0.43
 -11  -3   2   16.05    1.49
  11  -3  -2   15.63    1.45
 -11  -3   2   18.28    1.37
 -11  -3   2   17.01    1.60
  11   3  -2   15.14    1.39
 -11   3   2   16.32    1.44
 -11   3   2   16.33    1.61
  11   3  -2   18.49    1.57
 -11   3   2   18.51    1.67
 -10  -3   2    2.76    0.78
  10  -3  -2    2.19    0.64
  10  -3  -2    2.91    0.51
 -10  -3   2    1.68    0.52
 -10  -3   2    2.38    0.63
 -10   3   2    2.52    0.68
  10   3  -2    1.60    0.60
 -10   3   2    2.70    0.72
 -10   3   2    1.94    0.71
  10   3  -2    2.92    0.75
   9  -3  -2    7.38    0.89
  -9  -3   2    6.02    0.87
  -9  -3   2    6.57    0.93
  -9  -3   2    7.06    0.82
   9  -3  -2    6.58    0.65
  -9   3   2    5.75    0.88
  -9   3   2    5.23    0.91
  -9   3   2    6.58    0.85
   9   3  -2    5.99    0.89
   9   3  -2    5.29    0.77
  -8  -3   2    6.10    0.81
  -8  -3   2    5.59    0.83
   8  -3  -2    4.86    0.72
  -8  -3   2    6.55    0.76
   8  -3  -2    6.73    0.76
   8  -3  -2    5.75    0.59
   8   3  -2    5.95    0.75
   8   3  -2    4.88    0.73
  -8   3   2    4.87    0.73
  -8   3   2    5.69    0.86
  -8   3   2    5.66    0.82
   8   3  -2    4.99    0.73
  -8   3   2    5.79    0.43
   7  -3  -2    0.92    0.39
   7  -3  -2    1.13    0.33
  -7  -3   2    0.99    0.39
  -7  -3   2    0.79    0.42
  -7  -3   2    1.37    0.42
   7  -3  -2    1.21    0.37
  -7   3   2    1.09    0.20
   7   3  -2    1.44    0.46
  -7   3   2    0.46    0.36
  -7   3   2    1.44    0.45
   7   3  -2    1.15    0.43
   7   3  -2    1.09    0.20
   7   3  -2    0.77    0.38
  -7   3   2    0.75    0.45
  -6  -3   2    0.01    0.23
  -6  -3   2   -0.03    0.31
   6  -3  -2    0.11    0.28
  -6  -3   2    0.21    0.29
   6  -3  -2    0.03    0.23
   6  -3  -2    0.06    0.22
   6   3  -2    0.25    0.16
   6   3  -2   -0.03    0.25
   6   3  -2    0.19    0.29
  -6   3   2    0.12    0.28
   6   3  -2    0.20    0.30
  -6   3   2    0.17    0.28
  -6   3   2   -0.17    0.28
  -6   3   2    0.06    0.11
  -5  -3   2   56.94    2.33
  -5  -3   2   56.36    2.31
   5  -3  -2   54.58    2.20
   5  -3  -2   55.21    2.12
  -5  -3   2   52.33    2.21
   5  -3  -2   54.54    2.25
   5   3  -2   55.68    2.30
  -5   3   2   53.77    2.30
  -5   3   2   53.49    2.26
  -5   3   2   54.65    2.39
   5   3  -2   57.58    2.26
  -5   3   2   53.96    1.80
   5   3  -2   52.49    1.90
   5   3  -2   55.25    2.27
   4  -3  -2    0.14    0.23
  -4  -3   2    0.43    0.27
   4  -3  -2    0.31    0.23
   4  -3  -2    0.81    0.30
  -4  -3   2    0.28    0.25
  -4  -3   2    0.69    0.29
   4   3  -2    0.41    0.27
  -4   3   2    0.45    0.13
  -4   3   2    0.41    0.30
   4   3  -2    0.31    0.26
   4   3  -2    0.49    0.27
  -4   3   2    0.80    0.31
  -4   3   2    0.40    0.27
   4   3  -2    0.60    0.20
   3  -3  -2   37.84    1.29
  -3  -3   2   39.16    1.61
   3  -3  -2   35.52    1.55
  -3  -3   2   37.69    1.61
   3  -3  -2   38.06    1.52
   3  -3  -2   37.59    1.52
  -3  -3   2   35.31    1.49
  -3   3   2   35.89    1.58
  -3   3   2   37.73    1.59
   3   3  -2   38.03    1.54
   3   3  -2   36.67    1.56
   3   3  -2   37.03    1.60
   3   3  -2   36.10    1.41
  -3   3   2   35.72    1.62
  -2  -3   2    2.27    0.29
   2  -3  -2    2.45    0.37
  -2  -3   2    1.74    0.33
   2  -3  -2    2.37    0.27
   2  -3  -2    2.17    0.31
  -2  -3   2    2.21    0.38
   2  -3  -2    1.86    0.35
  -2   3   2    1.95    0.38
   2   3  -2    1.94    0.36
   2   3  -2    2.39    0.36
  -2   3   2    2.19    0.39
   2   3  -2    2.20    0.34
  -2   3   2    1.94    0.36
  -2   3   2    1.73    0.35
   2   3  -2    2.12    0.37
  -1  -3   2   80.91    2.72
   1  -3  -2   80.43    2.75
   1  -3  -2   78.72    2.59
   1  -3  -2   82.92    2.80
   1  -3  -2   81.84    2.66
  -1  -3   2   78.07    2.75
  -1  -3   2   80.30    2.52
  -1   3   2   79.18    2.78
   1   3  -2   80.53    2.72
  -1   3   2   81.88    2.79
   1   3  -2   76.49    2.73
   1   3  -2   80.27    2.74
   1   3  -2   76.23    2.73
   1   3  -2   77.02    2.76
  -1   3   2   78.44    2.80
  -1   3   2   84.24    2.82
   0  -3   2  372.70   11.49
   0  -3  -2  379.92   11.58
   0  -3  -2  367.76   11.57
   0  -3  -2  359.34   11.61
   0  -3   2  388.84   11.59
   0   3  -2  381.48   11.53
   0   3   2  393.88   11.63
   0   3   2  381.73   11.68
   0   3   2  389.47   11.67
   0   3  -2  375.71   11.63
   0   3  -2  352.19   11.57
   0   3  -2  379.31   11.53
   0   3   2  385.71   11.37
   0   3  -2  387.03   11.65
  -1  -3  -2   20.17    0.98
  -1  -3  -2   22.28    0.92
  -1  -3  -2   22.51    1.00
   1  -3   2   19.19    0.96
  -1  -3  -2   20.97    0.99
   1  -3   2   20.91    0.91
  -1  -3  -2   21.72    0.74
   1   3   2   20.63    1.03
   1   3   2   20.60    1.04
   1   3   2   21.54    0.96
  -1   3  -2   21.01    1.01
  -1   3  -2   19.98    0.84
   1   3   2   21.08    0.72
  -1   3  -2   19.63    0.97
  -1   3  -2   20.86    0.80
  -1   3  -2   20.48    0.85
  -2  -3  -2   69.84    2.51
  -2  -3  -2   68.69    2.56
   2  -3   2   70.08    2.52
  -2  -3  -2   73.59    2.39
  -2  -3  -2   71.75    2.52
   2  -3   2   74.23    2.40
  -2  -3  -2   68.67    2.63
  -2   3  -2   75.01    2.33
   2   3   2   68.13    2.27
  -2   3  -2   71.79    2.61
  -2   3  -2   70.53    2.61
   2   3   2   74.23    2.66
  -2   3  -2   69.72    2.32
  -2   3  -2   70.84    2.43
   2   3   2   68.18    2.47
  -3  -3  -2    1.88    0.26
  -3  -3  -2    2.01    0.37
   3  -3   2    1.96    0.28
  -3  -3  -2    1.72    0.42
   3  -3   2    1.91    0.35
  -3  -3  -2    1.56    0.37
  -3  -3  -2    1.67    0.33
   3   3   2    2.32    0.36
  -3   3  -2    1.99    0.26
  -3   3  -2    1.62    0.39
  -3   3  -2    1.69    0.41
  -3   3  -2    1.61    0.25
  -3   3  -2    1.49    0.34
   3   3   2    1.63    0.25
   3   3   2    1.32    0.38
  -4  -3  -2   37.94    1.61
  -4  -3  -2   38.18    1.33
  -4  -3  -2   39.90    1.83
  -4  -3  -2   35.75    1.66
  -4  -3  -2   38.73    1.62
   4  -3   2   40.61    1.60
   4   3   2   37.42    1.79
   4   3   2   39.39    1.49
  -4   3  -2   37.83    1.42
  -4   3  -2   37.77    1.76
  -4   3  -2   37.11    1.41
  -4   3  -2   36.90    1.41
  -4   3  -2   37.31    1.68
  -4   3  -2   35.69    1.77
  -5  -3  -2   14.78    0.96
   5  -3   2   13.57    0.94
  -5  -3  -2   12.79    0.88
  -5  -3  -2   13.44    1.05
   5  -3   2   13.82    0.82
  -5  -3  -2   14.21    0.89
  -5  -3  -2   13.89    0.56
  -5   3  -2   13.51    0.97
  -5   3  -2   13.71    0.74
  -5   3  -2   14.72    0.72
   5   3   2   13.36    1.03
  -5   3  -2   14.87    0.76
  -5   3  -2   13.64    0.74
  -5   3  -2   13.07    1.05
   5   3   2   12.54    0.78
  -6  -3  -2   24.91    1.30
   6  -3   2   25.15    1.39
  -6  -3  -2   25.23    1.33
  -6  -3  -2   24.65    1.38
   6  -3   2   23.98    1.18
  -6  -3  -2   23.74    1.53
  -6   3  -2   25.05    1.15
  -6   3  -2   25.12    1.46
  -6   3  -2   25.84    1.56
  -6   3  -2   24.48    1.16
   6   3   2   24.11    1.50
   6   3   2   25.88    1.25
  -6   3  -2   20.49    1.02
  -7  -3  -2    1.79    0.44
   7  -3   2    2.28    0.52
  -7  -3  -2    2.06    0.47
   7  -3   2    2.38    0.39
  -7  -3  -2    2.38    0.53
  -7  -3  -2    1.56    0.55
  -7   3  -2    1.75    0.32
   7   3   2    1.77    0.43
  -7   3  -2    1.91    0.38
   7   3   2    1.74    0.56
  -7   3  -2    1.53    0.51
  -7   3  -2    1.77    0.36
  -7   3  -2    1.64    0.54
   8  -3   2    2.09    0.56
  -8  -3  -2    3.25    0.62
  -8  -3  -2    2.66    0.57
  -8  -3  -2    2.45    0.66
   8  -3   2    2.82    0.43
  -8   3  -2    2.26    0.67
  -8   3  -2    2.36    0.65
   8   3   2    2.94    0.57
  -8   3  -2    3.00    0.51
  -8   3  -2    2.57    0.40
   8   3   2    2.39    0.64
  -8   3  -2    2.50    0.45
  -9  -3  -2   14.08    1.39
  -9  -3  -2   15.48    1.21
   9  -3   2   16.15    0.96
   9  -3   2   16.02    1.29
  -9   3  -2   16.37    1.46
  -9   3  -2   15.56    1.10
  -9   3  -2   15.59    1.44
  -9   3  -2   17.88    1.07
   9   3   2   15.08    1.40
   9   3   2   14.17    1.12
 -10  -3  -2    4.94    0.81
 -10  -3  -2    5.85    0.83
  10  -3   2    5.07    0.90
 -10  -3  -2    6.03    1.05
  10   3   2    4.87    1.04
 -10   3  -2    5.96    1.00
 -10   3  -2    4.90    0.75
 -10   3  -2    9.57    1.32
  10   3   2    5.55    0.78
 -11  -3  -2    0.73    0.49
 -11  -3  -2    0.55    0.58
  11  -3   2    0.54    0.46
 -11  -3  -2    0.99    0.53
 -11   3  -2    1.02    0.63
 -11   3  -2    1.33    0.48
 -11   3  -2    0.71    0.65
  11   3   2    1.24    0.63
  11   3   2    0.82    0.48
  12  -3   2    8.13    1.18
 -12  -3  -2    6.86    1.02
 -12  -3  -2    9.86    1.14
 -12  -3  -2    9.67    1.41
 -12   3  -2    8.98    1.33
  12   3   2    9.71    1.37
 -12   3  -2    9.48    1.12
 -12   3  -2    6.16    1.24
  12   3   2    8.46    1.05
 -13  -3  -2    0.84    0.53
  13  -3   2    1.13    0.61
 -13  -3  -2    0.95    0.55
 -13  -3  -2    0.37    0.65
 -13   3  -2    0.85    0.54
 -13   3  -2    2.35    0.84
  13   3   2    0.84    0.52
  13   3   2    0.63    0.69
 -13   3  -2    0.29    0.59
 -14  -3  -2    4.12    1.17
 -14  -3  -2    3.24    0.85
  14  -3   2    1.94    0.87
  14   3   2    2.73    0.80
 -14   3  -2    0.64    0.80
 -14   3  -2    1.82    0.92
  14   3   2    2.43    1.04
 -14   3  -2    1.72    0.68
  15  -3   2   -0.03    0.69
 -15  -3  -2    2.98    0.87
  15  -3   2    0.70    0.78
 -15  -3  -2   -1.30    0.64
 -15   3  -2    0.69    0.78
 -15   3  -2    0.51    0.66
  15   3   2   -0.79    0.57
  15   3   2    0.18    0.73
  16  -3   2    9.33    1.85
 -16  -3  -2    4.43    1.36
 -16  -3  -2    3.20    1.15
  16  -3   2    5.88    1.38
  16   3   2    4.97    1.09
  16   3   2    4.87    1.46
 -16   3  -2    6.39    1.21
 -16   3  -2    5.30    1.46
  17  -3   2   15.82    2.34
  17  -4  -2   11.25    1.75
 -17  -4   2   11.67    1.90
  17   4  -2   11.49    1.75
 -17   4   2   16.01    1.84
 -17   4   2    6.37    1.58
  17   4  -2   10.92    1.87
 -16  -4   2    1.26    0.88
 -16  -4   2    2.25    0.86
  16  -4  -2    0.46    0.69
 -16   4   2    0.53    0.77
  16   4  -2    0.05    0.66
 -16   4   2    1.87    0.93
 -16   4   2    1.89    0.81
  16   4  -2    3.20    1.01
 -15  -4   2   -0.66    0.64
  15  -4  -2    1.64    0.75
 -15  -4   2   -0.62    0.50
  15   4  -2    1.04    0.81
 -15   4   2    0.49    0.71
 -15   4   2   -0.19    0.59
 -15   4   2    1.24    0.75
  15   4  -2    0.28    0.70
 -14  -4   2    7.90    1.31
  14  -4  -2   11.29    1.48
 -14  -4   2    7.71    1.36
 -14   4   2    8.42    1.48
 -14   4   2    6.62    1.40
 -14   4   2    6.90    1.20
  14   4  -2    8.89    1.37
  14   4  -2    9.98    1.35
 -13  -4   2   11.48    1.27
  13  -4  -2   12.03    1.42
 -13  -4   2   11.30    1.38
 -13  -4   2   10.25    1.44
  13   4  -2    8.69    1.32
 -13   4   2   13.47    1.46
 -13   4   2    7.84    1.48
  13   4  -2   11.34    1.49
 -13   4   2   10.37    1.55
 -12  -4   2    6.24    1.13
 -12  -4   2    9.23    1.28
  12  -4  -2    6.81    1.08
 -12  -4   2    7.34    0.97
 -12   4   2    7.00    1.21
 -12   4   2    6.46    1.15
  12   4  -2    6.94    1.19
  12   4  -2    4.79    1.05
 -12   4   2    8.29    1.17
 -11  -4   2    5.79    1.07
 -11  -4   2    9.98    1.22
  11  -4  -2    9.14    1.12
  11  -4  -2   11.09    1.04
 -11   4   2    9.06    1.26
 -11   4   2   11.01    1.20
 -11   4   2    8.52    1.24
  11   4  -2    8.07    1.18
  11   4  -2    9.78    1.20
 -10  -4   2   26.73    1.75
  10  -4  -2   29.62    1.56
  10  -4  -2   31.52    1.96
 -10  -4   2   29.75    2.05
 -10  -4   2   30.16    1.96
  10   4  -2   26.86    1.86
 -10   4   2   37.17    2.05
  10   4  -2   29.91    1.98
 -10   4   2   30.77    2.14
 -10   4   2   34.72    2.15
   9  -4  -2   18.79    1.40
  -9  -4   2   18.43    1.32
   9  -4  -2   18.04    1.13
  -9  -4   2   16.15    1.37
  -9  -4   2   17.24    1.44
  -9   4   2   16.69    1.51
  -9   4   2   17.22    1.46
   9   4  -2   19.11    1.44
  -9   4   2   17.37    1.35
   8  -4  -2   37.41    1.73
  -8  -4   2   36.18    1.90
  -8  -4   2   36.66    2.02
   8  -4  -2   36.75    1.97
  -8  -4   2   35.00    2.03
  -8   4   2   36.62    1.94
  -8   4   2   35.07    2.05
   8   4  -2   36.26    2.02
  -8   4   2   34.43    2.07
   8   4  -2   36.53    1.94
   8   4  -2   36.77    1.95
  -7  -4   2   25.20    0.99
  -7  -4   2   26.10    1.55
   7  -4  -2   25.74    1.34
   7  -4  -2   24.52    1.37
   7  -4  -2   23.85    1.48
  -7  -4   2   23.89    1.53
  -7  -4   2   24.15    1.45
   7   4  -2   24.11    1.44
  -7   4   2   24.50    1.47
   7   4  -2   25.45    1.52
  -7   4   2   23.94    1.56
   7   4  -2   24.59    1.49
  -7   4   2   26.89    1.64
  -7   4   2   26.37    0.86
   6  -4  -2    3.87    0.58
  -6  -4   2    2.77    0.56
  -6  -4   2    3.07    0.32
   6  -4  -2    3.30    0.51
  -6  -4   2    3.28    0.57
   6  -4  -2    2.95    0.50
  -6  -4   2    3.81    0.59
  -6   4   2    2.82    0.17
  -6   4   2    3.55    0.65
  -6   4   2    3.13    0.63
   6   4  -2    3.81    0.58
  -6   4   2    2.75    0.54
   6   4  -2    3.56    0.64
   6   4  -2    3.66    0.55
  -5  -4   2   56.04    2.39
  -5  -4   2   55.75    2.34
   5  -4  -2   55.30    2.31
   5  -4  -2   55.59    2.29
   5  -4  -2   55.88    2.23
  -5  -4   2   51.93    2.29
  -5  -4   2   58.03    2.00
   5   4  -2   55.04    2.37
   5   4  -2   56.43    2.32
   5   4  -2   54.92    2.37
  -5   4   2   62.16    1.80
  -5   4   2   56.47    2.43
  -5   4   2   55.89    2.35
  -5   4   2   56.48    1.76
  -5   4   2   53.36    2.41
  -4  -4   2   23.19    1.28
  -4  -4   2   23.20    1.26
   4  -4  -2   23.75    1.19
   4  -4  -2   24.74    1.23
   4  -4  -2   24.12    1.22
  -4  -4   2   22.75    1.02
  -4  -4   2   22.16    1.19
   4   4  -2   23.11    1.23
   4   4  -2   23.29    1.25
   4   4  -2   23.68    1.28
  -4   4   2   22.69    1.30
  -4   4   2   24.61    0.85
  -4   4   2   24.25    1.28
  -4   4   2   24.32    1.33
  -3  -4   2    6.40    0.49
   3  -4  -2    5.49    0.53
   3  -4  -2    5.70    0.36
   3  -4  -2    5.28    0.56
  -3  -4   2    5.57    0.58
  -3  -4   2    5.99    0.60
  -3  -4   2    5.66    0.51
   3  -4  -2    5.09    0.53
  -3   4   2    5.76    0.59
  -3   4   2    5.90    0.58
   3   4  -2    5.26    0.56
  -3   4   2    5.29    0.58
   3   4  -2    6.00    0.56
   3   4  -2    5.86    0.62
  -3   4   2    5.87    0.60
  -2  -4   2   38.44    1.66
   2  -4  -2   39.96    1.68
   2  -4  -2   40.42    1.46
  -2  -4   2   39.86    1.47
   2  -4  -2   40.47    1.66
   2  -4  -2   41.89    1.56
  -2  -4   2   40.47    1.70
  -2  -4   2   40.20    1.58
   2   4  -2   40.76    1.71
   2   4  -2   40.67    1.67
  -2   4   2   37.02    1.68
  -2   4   2   39.97    1.70
  -2   4   2   42.75    1.74
  -2   4   2   42.51    1.73
   1  -4  -2   14.94    0.87
   1  -4  -2   15.66    0.72
   1  -4  -2   14.49    0.83
  -1  -4   2   15.52    0.84
  -1  -4   2   13.80    0.82
  -1  -4   2   15.59    0.83
   1  -4  -2   15.24    0.76
  -1  -4   2   14.60    0.57
   1   4  -2   14.75    0.85
  -1   4   2   15.68    0.88
  -1   4   2   14.72    0.86
  -1   4   2   15.40    0.89
   1   4  -2   16.19    0.86
   1   4  -2   15.77    0.87
   0  -4   2  164.42    5.18
   0  -4  -2  158.30    5.26
   0  -4  -2  158.98    5.17
   0  -4   2  157.23    5.12
   0  -4  -2  167.59    5.20
   0  -4   2  156.21    5.21
   0   4  -2  158.82    5.24
   0   4   2  158.03    5.25
   0   4   2  158.16    5.24
   0   4  -2  163.27    5.19
   0   4  -2  163.11    5.27
   0   4   2  165.39    5.34
   0   4  -2  157.59    5.16
   0   4   2  160.13    4.99
   1  -4   2   59.77    2.05
  -1  -4  -2   59.89    2.18
  -1  -4  -2   53.78    2.03
  -1  -4  -2   55.67    2.13
   1  -4   2   56.04    2.13
  -1   4  -2   58.13    1.84
  -1   4  -2   53.50    2.01
  -1   4  -2   58.11    2.02
   1   4   2   57.85    2.23
   1   4   2   55.02    1.85
   1   4   2   51.72    2.14
  -1   4  -2   56.79    2.18
  -1   4  -2   59.01    2.19
  -2  -4  -2    6.48    0.56
  -2  -4  -2    5.55    0.45
  -2  -4  -2    6.38    0.59
  -2  -4  -2    6.08    0.59
  -2   4  -2    5.31    0.56
   2   4   2    5.62    0.37
  -2   4  -2    5.97    0.60
   2   4   2    6.11    0.62
  -2   4  -2    6.39    0.45
  -2   4  -2    5.77    0.46
   2   4   2    6.11    0.55
  -2   4  -2    5.68    0.42
   3  -4   2   55.21    1.84
  -3  -4  -2   46.58    2.03
  -3  -4  -2   51.64    1.84
   3  -4   2   51.07    2.05
  -3  -4  -2   50.80    2.17
  -3  -4  -2   48.93    2.10
  -3   4  -2   49.77    2.13
  -3   4  -2   54.31    1.90
   3   4   2   51.25    1.82
  -3   4  -2   54.53    1.99
   3   4   2   52.12    2.03
   3   4   2   52.17    2.22
  -3   4  -2   53.01    1.88
  -4  -4  -2   69.08    2.84
   4  -4   2   72.95    2.37
  -4  -4  -2   68.56    2.66
  -4  -4  -2   70.14    2.76
  -4  -4  -2   66.96    2.67
  -4  -4  -2   71.19    2.35
   4  -4   2   69.69    2.63
   4   4   2   70.93    2.62
  -4   4  -2   71.65    2.81
  -4   4  -2   70.50    2.47
  -4   4  -2   72.99    2.69
   4   4   2   69.74    2.87
  -4   4  -2   65.63    2.44
  -4   4  -2   68.18    2.83
   4   4   2   72.64    2.47
  -5  -4  -2   42.26    1.97
  -5  -4  -2   42.40    1.90
   5  -4   2   41.51    1.54
  -5  -4  -2   41.54    2.07
  -5  -4  -2   44.69    1.93
  -5  -4  -2   42.29    1.48
   5  -4   2   42.88    1.96
   5  -4   2   43.99    1.82
  -5   4  -2   43.75    1.71
   5   4   2   43.55    1.73
  -5   4  -2   42.13    1.69
  -5   4  -2   39.27    2.06
  -5   4  -2   40.70    1.67
  -5   4  -2   43.20    1.95
   5   4   2   41.34    2.06
   5   4   2   45.98    2.21
  -6  -4  -2   22.90    1.32
   6  -4   2   20.67    1.31
  -6  -4  -2   22.11    0.79
  -6  -4  -2   23.06    1.50
   6  -4   2   21.24    1.17
  -6  -4  -2   22.33    1.35
  -6  -4  -2   23.67    1.31
  -6   4  -2   24.39    1.54
  -6   4  -2   22.53    1.14
  -6   4  -2   20.50    1.11
  -6   4  -2   22.39    1.38
   6   4   2   22.12    1.16
   6   4   2   22.89    1.48
  -6   4  -2   22.55    1.12
  -7  -4  -2    0.51    0.35
   7  -4   2    0.14    0.23
   7  -4   2    0.07    0.29
  -7  -4  -2    0.15    0.30
  -7  -4  -2   -0.17    0.26
  -7  -4  -2    0.19    0.37
  -7   4  -2   -0.09    0.20
  -7   4  -2    0.06    0.23
  -7   4  -2    0.20    0.17
   7   4   2    0.30    0.26
   7   4   2   -0.02    0.32
  -7   4  -2   -0.17    0.29
  -7   4  -2    0.28    0.41
   8  -4   2    4.50    0.75
   8  -4   2    5.23    0.61
  -8  -4  -2    6.30    0.77
  -8  -4  -2    5.21    0.96
  -8  -4  -2    6.15    0.77
  -8   4  -2    5.57    0.83
  -8   4  -2    5.03    0.45
   8   4   2    5.97    0.91
  -8   4  -2    5.62    0.65
  -8   4  -2    5.21    0.86
   8   4   2    5.17    0.67
   9  -4   2    2.96    0.67
  -9  -4  -2    3.05    0.68
  -9  -4  -2    3.31    0.69
   9  -4   2    2.23    0.46
  -9  -4  -2    2.36    0.76
   9   4   2    2.55    0.59
   9   4   2    3.20    0.81
  -9   4  -2    2.15    0.66
  -9   4  -2    2.16    0.72
 -10  -4  -2   48.61    2.44
  10  -4   2   47.10    2.50
  10  -4   2   43.86    1.99
 -10  -4  -2   46.15    2.76
 -10  -4  -2   40.11    2.32
  10   4   2   42.64    2.61
 -10   4  -2   45.14    2.65
 -10   4  -2   44.53    2.19
  10   4   2   44.92    2.26
 -10   4  -2   44.40    2.68
  11  -4   2   22.06    1.72
 -11  -4  -2   18.31    1.60
 -11  -4  -2   21.79    1.99
 -11  -4  -2   24.22    1.70
  11   4   2   21.36    1.56
  11   4   2   23.68    1.94
 -11   4  -2   25.51    2.05
 -11   4  -2   22.46    1.54
 -11   4  -2   21.52    1.88
 -12  -4  -2   -0.75    0.42
  12  -4   2    0.44    0.51
 -12  -4  -2    0.61    0.51
 -12  -4  -2   -0.17    0.55
  12   4   2    0.00    0.47
 -12   4  -2    1.14    0.51
 -12   4  -2    0.17    0.48
 -12   4  -2   -0.13    0.68
  12   4   2    1.09    0.68
  13  -4   2   -0.19    0.45
 -13  -4  -2    0.89    0.60
 -13  -4  -2    0.31    0.67
 -13  -4  -2    0.37    0.56
  13   4   2    0.21    0.50
  13   4   2   -0.13    0.57
 -13   4  -2    0.32    0.59
 -13   4  -2    0.37    0.46
 -13   4  -2   -0.52    0.51
  14  -4   2   -0.01    0.57
 -14  -4  -2   -0.91    0.51
 -14  -4  -2    0.97    0.67
 -14   4  -2    0.09    0.60
 -14   4  -2    0.52    0.69
  14   4   2    0.59    0.56
  14   4   2    0.33    0.70
 -15  -4  -2    3.37    1.04
  15  -4   2   -0.12    0.63
 -15  -4  -2   -0.04    0.67
  15   4   2    0.16    0.64
 -15   4  -2   -0.21    0.62
 -15   4  -2    1.32    0.95
 -15   4  -2    0.02    0.55
  15   4   2    0.33    0.50
 -16  -4  -2   -0.42    0.68
  16  -4   2    1.90    0.98
  16  -4   2    2.13    1.11
 -16  -4  -2    1.03    0.95
 -16   4  -2    1.00    0.76
  16   4   2    2.60    1.14
 -16   4  -2    0.66    0.88
  16   4   2    2.49    1.00
  17  -5  -2   20.42    2.26
  17   5  -2   18.09    2.19
  17   5  -2   24.50    2.51
 -17   5   2   18.50    2.09
 -16  -5   2    6.57    1.63
  16  -5  -2    6.61    1.41
 -16   5   2    6.68    1.57
  16   5  -2   14.17    1.66
 -16   5   2    7.91    1.72
  16   5  -2    6.32    1.50
 -16   5   2    6.53    1.33
  15  -5  -2    0.10    0.79
 -15  -5   2    1.63    0.97
 -15  -5   2   -0.02    0.59
 -15   5   2    1.51    0.95
  15   5  -2   -0.52    0.64
 -15   5   2    0.82    0.82
  15   5  -2    1.59    0.81
 -15   5   2    0.41    0.65
 -14  -5   2    1.70    1.01
 -14  -5   2    1.27    0.62
  14  -5  -2    1.66    0.82
 -14  -5   2    1.02    0.71
  14   5  -2    1.22    0.75
 -14   5   2    0.10    0.80
 -14   5   2    0.20    0.65
 -14   5   2    1.44    0.72
  14   5  -2    1.22    0.69
 -13  -5   2    0.25    0.69
 -13  -5   2    2.69    0.78
 -13  -5   2    0.48    0.59
  13  -5  -2   -0.23    0.43
  13   5  -2    0.23    0.54
 -13   5   2   -0.35    0.51
 -13   5   2    0.06    0.60
  13   5  -2    0.55    0.61
 -13   5   2   -0.02    0.48
 -12  -5   2    0.12    0.43
  12  -5  -2    0.81    0.57
 -12  -5   2    0.67    0.72
 -12  -5   2    0.68    0.54
 -12   5   2    0.38    0.53
  12   5  -2    0.20    0.59
 -12   5   2   -0.09    0.46
 -12   5   2   -0.41    0.50
  12   5  -2    0.47    0.51
  11  -5  -2    0.43    0.36
 -11  -5   2    0.52    0.49
 -11  -5   2    0.19    0.44
  11  -5  -2    0.73    0.52
 -11  -5   2    0.60    0.57
 -11   5   2   -0.45    0.35
  11   5  -2    0.47    0.49
 -11   5   2    1.32    0.61
  11   5  -2    0.03    0.41
 -11   5   2    0.00    0.45
  10  -5  -2    0.55    0.37
  10  -5  -2    0.63    0.46
 -10  -5   2    0.57    0.44
 -10  -5   2    0.83    0.55
 -10  -5   2    0.57    0.49
 -10   5   2    0.41    0.45
  10   5  -2    1.07    0.55
 -10   5   2    0.33    0.46
 -10   5   2   -0.64    0.41
  10   5  -2    0.17    0.44
  -9  -5   2    3.45    0.76
  -9  -5   2    2.92    0.78
   9  -5  -2    3.95    0.82
   9  -5  -2    4.35    0.65
  -9  -5   2    3.99    0.79
  -9   5   2    4.50    0.77
   9   5  -2    4.05    0.85
  -9   5   2    2.98    0.79
  -9   5   2    3.25    0.81
   9   5  -2    4.04    0.79
  -8  -5   2    3.46    0.68
  -8  -5   2    2.82    0.66
   8  -5  -2    4.01    0.62
   8  -5  -2    3.55    0.71
  -8  -5   2    2.79    0.66
  -8   5   2    3.10    0.64
   8   5  -2    3.32    0.70
   8   5  -2    3.54    0.71
  -8   5   2    5.37    0.89
  -8   5   2    3.66    0.79
   8   5  -2    3.13    0.69
   7  -5  -2    0.14    0.27
  -7  -5   2    0.68    0.41
  -7  -5   2   -0.24    0.31
   7  -5  -2    0.69    0.37
   7  -5  -2    0.29    0.29
  -7  -5   2    0.17    0.33
  -7  -5   2    0.13    0.15
   7   5  -2    0.19    0.36
   7   5  -2   -0.15    0.29
   7   5  -2    0.09    0.30
  -7   5   2   -0.11    0.32
  -7   5   2    0.27    0.32
  -7   5   2    0.09    0.34
  -6  -5   2    5.03    0.74
   6  -5  -2    5.20    0.64
  -6  -5   2    5.29    0.70
   6  -5  -2    4.82    0.65
  -6  -5   2    4.99    0.66
   6  -5  -2    5.81    0.63
   6   5  -2    5.61    0.74
  -6   5   2    4.58    0.75
   6   5  -2    5.20    0.66
  -6   5   2    4.43    0.63
   6   5  -2    5.13    0.69
  -6   5   2    5.08    0.76
  -5  -5   2   39.26    1.89
  -5  -5   2   37.98    1.77
   5  -5  -2   38.32    1.77
  -5  -5   2   37.28    1.49
   5  -5  -2   37.51    1.78
  -5  -5   2   37.70    1.84
   5  -5  -2   38.93    1.75
  -5   5   2   39.24    1.84
  -5   5   2   35.51    1.85
   5   5  -2   35.59    1.81
   5   5  -2   40.73    1.91
  -5   5   2   39.53    1.95
   5   5  -2   36.57    1.78
  -4  -5   2   43.98    2.00
  -4  -5   2   48.78    2.08
   4  -5  -2   41.44    1.90
  -4  -5   2   45.52    1.75
   4  -5  -2   45.87    1.51
   4  -5  -2   45.62    1.92
  -4   5   2   46.35    2.09
   4   5  -2   47.66    2.06
  -4   5   2   44.56    2.04
   4   5  -2   45.42    1.96
  -4   5   2   43.79    2.00
  -4   5   2   44.48    2.00
   4   5  -2   44.02    1.99
   3  -5  -2    2.89    0.30
  -3  -5   2    3.23    0.42
  -3  -5   2    3.23    0.54
   3  -5  -2    2.90    0.46
  -3  -5   2    3.26    0.52
   3  -5  -2    2.73    0.44
  -3  -5   2    3.15    0.41
   3  -5  -2    2.58    0.46
   3   5  -2    2.83    0.51
  -3   5   2    3.25    0.50
   3   5  -2    2.92    0.50
  -3   5   2    3.55    0.55
   3   5  -2    3.37    0.53
  -3   5   2    3.47    0.53
  -3   5   2    2.93    0.50
  -2  -5   2   89.85    3.31
  -2  -5   2   88.63    3.17
   2  -5  -2   93.78    3.06
  -2  -5   2   91.32    3.29
   2  -5  -2   92.88    3.15
   2  -5  -2   89.49    3.27
  -2  -5   2   91.73    3.01
  -2   5   2   96.98    3.36
  -2   5   2   93.05    3.31
  -2   5   2   86.86    3.36
   2   5  -2   94.03    3.37
  -2   5   2   91.89    3.35
   2   5  -2   89.96    3.30
   2   5  -2   90.85    3.29
  -1  -5   2   75.65    2.49
  -1  -5   2   81.70    2.90
  -1  -5   2   81.76    2.92
  -1  -5   2   76.14    2.84
   1  -5  -2   81.88    2.78
   1  -5  -2   82.15    2.98
   1  -5  -2   79.93    2.90
  -1   5   2   82.62    2.97
   1   5  -2   79.91    2.96
  -1   5   2   79.29    2.75
   1   5  -2   81.45    2.95
   1   5  -2   79.38    2.94
  -1   5   2   79.03    3.00
  -1   5   2   80.81    2.92
   0  -5  -2   16.77    0.94
   0  -5  -2   17.36    1.02
   0  -5   2   19.32    1.03
   0  -5   2   18.50    0.97
   0  -5   2   20.64    0.97
   0  -5  -2   18.29    0.98
   0   5  -2   17.51    0.97
   0   5   2   18.33    1.03
   0   5   2   17.52    1.00
   0   5   2   20.53    0.86
   0   5  -2   19.35    1.00
   0   5  -2   19.48    1.04
   0   5  -2   18.68    1.05
   0   5   2   18.26    1.09
  -1  -5  -2   12.42    0.81
  -1  -5  -2   12.92    0.77
  -1  -5  -2   12.39    0.85
   1  -5   2   13.02    0.74
   1  -5   2   12.58    0.83
   1   5   2   12.63    0.63
   1   5   2   12.17    0.83
  -1   5  -2   11.83    0.84
   1   5   2   13.14    0.84
  -1   5  -2   15.48    0.55
  -1   5  -2   12.59    0.77
   1   5   2   11.96    0.91
  -1   5  -2   13.07    0.77
  -1   5  -2   12.33    0.86
  -2  -5  -2   97.24    3.41
   2  -5   2   97.04    3.36
  -2  -5  -2  104.62    3.67
  -2  -5  -2  100.26    3.63
  -2  -5  -2   97.53    3.61
   2  -5   2   97.67    3.58
  -2   5  -2  101.61    3.69
  -2   5  -2  108.83    3.47
  -2   5  -2  104.34    3.70
   2   5   2  104.76    3.79
  -2   5  -2  101.00    3.30
  -2   5  -2   99.40    3.46
   2   5   2  102.16    3.29
   2   5   2  101.49    3.60
  -3  -5  -2    4.23    0.57
   3  -5   2    4.56    0.55
  -3  -5  -2    4.29    0.57
  -3  -5  -2    4.41    0.42
   3  -5   2    4.61    0.38
  -3  -5  -2    3.95    0.57
  -3   5  -2    4.25    0.58
   3   5   2    4.13    0.53
   3   5   2    3.85    0.60
  -3   5  -2    4.43    0.46
  -3   5  -2    4.21    0.46
  -3   5  -2    4.36    0.46
  -3   5  -2    3.46    0.59
   3   5   2    4.17    0.38
   4  -5   2   24.63    1.27
  -4  -5  -2   22.40    1.36
  -4  -5  -2   23.02    1.34
  -4  -5  -2   24.71    1.33
  -4   5  -2   22.93    1.37
  -4   5  -2   27.60    1.18
  -4   5  -2   25.47    1.46
   4   5   2   23.76    1.43
   4   5   2   23.03    1.08
  -4   5  -2   23.53    1.22
   4   5   2   22.78    1.24
  -4   5  -2   21.95    1.12
  -5  -5  -2    1.41    0.45
   5  -5   2    1.94    0.26
  -5  -5  -2    1.77    0.48
  -5  -5  -2    1.58    0.47
  -5  -5  -2    1.68    0.25
   5  -5   2    2.05    0.45
   5   5   2    1.58    0.40
  -5   5  -2    1.59    0.34
  -5   5  -2    1.69    0.52
   5   5   2    2.31    0.58
  -5   5  -2    2.28    0.55
  -5   5  -2    1.52    0.41
  -5   5  -2    1.85    0.36
   5   5   2    1.60    0.34
   6  -5   2    2.30    0.48
  -6  -5  -2    3.32    0.28
  -6  -5  -2    2.73    0.60
  -6  -5  -2    3.99    0.63
   6  -5   2    3.36    0.63
   6  -5   2    2.88    0.29
  -6  -5  -2    2.40    0.60
  -6   5  -2    2.30    0.43
   6   5   2    1.90    0.44
  -6   5  -2    2.84    0.66
  -6   5  -2    1.84    0.39
  -6   5  -2    2.83    0.47
   6   5   2    2.16    0.41
   6   5   2    2.37    0.62
  -6   5  -2    3.38    0.57
  -7  -5  -2    0.11    0.32
   7  -5   2    0.88    0.42
   7  -5   2    0.46    0.17
  -7  -5  -2    0.45    0.36
  -7  -5  -2    0.57    0.44
   7  -5   2    0.45    0.28
   7   5   2   -0.05    0.23
  -7   5  -2    0.53    0.47
  -7   5  -2    0.15    0.26
   7   5   2    0.40    0.44
  -7   5  -2    0.31    0.28
  -7   5  -2   -0.09    0.32
  -7   5  -2    0.68    0.30
  -8  -5  -2    9.67    0.97
   8  -5   2    9.55    0.99
  -8  -5  -2   10.32    1.16
  -8  -5  -2    9.31    0.98
   8  -5   2   10.53    0.88
  -8   5  -2    9.93    1.08
  -8   5  -2    9.59    0.85
   8   5   2    9.71    1.13
   8   5   2    9.18    0.86
  -8   5  -2   10.12    1.15
  -9  -5  -2   27.56    1.97
  -9  -5  -2   27.98    1.76
  -9  -5  -2   30.42    1.82
   9  -5   2   26.89    1.50
   9  -5   2   27.17    1.78
  -9   5  -2   27.41    1.89
  -9   5  -2   27.35    2.02
   9   5   2   25.51    1.58
   9   5   2   25.75    1.91
  -9   5  -2   32.69    1.68
 -10  -5  -2    2.24    0.67
  10  -5   2    1.93    0.67
  10  -5   2    2.65    0.55
 -10  -5  -2    2.04    0.66
 -10  -5  -2    3.17    0.87
 -10   5  -2    3.64    1.00
  10   5   2    3.20    0.85
  10   5   2    2.21    0.58
 -10   5  -2    1.80    0.72
 -11  -5  -2    4.83    0.93
 -11  -5  -2    5.52    1.18
  11  -5   2    7.20    1.05
 -11  -5  -2    5.06    0.97
  11   5   2    5.43    1.14
 -11   5  -2    5.11    0.83
 -11   5  -2    5.40    1.11
 -11   5  -2    5.19    1.10
  11   5   2    6.39    0.95
 -12  -5  -2    4.62    1.03
  12  -5   2    6.14    1.13
 -12  -5  -2    6.05    1.10
 -12  -5  -2    7.33    1.24
  12   5   2    7.20    1.27
 -12   5  -2    6.04    1.22
  12   5   2    6.27    0.98
 -12   5  -2    8.82    1.10
 -12   5  -2    7.95    1.33
  13  -5   2    2.07    0.81
 -13  -5  -2    4.46    0.94
 -13  -5  -2    3.53    1.00
 -13  -5  -2    3.59    1.05
 -13   5  -2    4.45    1.16
  13   5   2    3.94    0.91
  13   5   2    3.18    1.04
 -13   5  -2    3.75    0.82
 -13   5  -2    4.23    1.13
 -14  -5  -2   -0.22    0.59
 -14  -5  -2   -0.96    0.42
 -14  -5  -2    0.10    0.69
  14  -5   2    0.19    0.58
 -14   5  -2   -0.62    0.51
  14   5   2    0.65    0.70
 -14   5  -2   -0.58    0.71
 -14   5  -2   -0.86    0.34
  14   5   2    0.57    0.55
 -15  -5  -2    1.25    0.89
  15  -5   2    1.70    0.93
 -15  -5  -2    3.28    1.19
  15   5   2    3.19    1.21
 -15   5  -2    2.82    1.10
 -15   5  -2    3.34    1.22
  15   5   2    1.97    1.08
 -16  -5  -2    0.34    0.84
 -16  -5  -2    1.31    0.90
  16  -5   2    1.94    1.04
 -16   5  -2    0.53    0.80
 -16   5  -2    2.64    1.05
 -16   5  -2    0.69    0.80
  16   5   2    0.59    0.84
 -16  -6   2   11.29    1.98
  16  -6  -2   10.02    1.63
  16   6  -2   10.26    1.87
 -16   6   2   11.74    1.81
  16   6  -2   11.78    1.84
 -16   6   2   14.36    2.11
 -16   6   2    9.63    1.56
 -15  -6   2    6.43    1.46
  15  -6  -2    3.15    0.99
  15   6  -2    1.93    0.95
 -15   6   2    0.88    0.90
  15   6  -2    2.23    0.92
 -15   6   2    2.41    0.98
 -15   6   2    4.26    1.26
 -14  -6   2   -0.04    0.58
 -14  -6   2    1.01    0.82
 -14  -6   2   -0.47    0.47
  14  -6  -2    0.28    0.58
 -14   6   2   -0.96    0.55
  14   6  -2    0.22    0.57
 -14   6   2    1.09    0.64
 -14   6   2    0.50    0.70
 -13  -6   2   -0.16    0.60
  13  -6  -2    0.52    0.61
 -13  -6   2    0.88    0.73
 -13  -6   2    1.09    0.68
 -13   6   2    0.28    0.65
 -13   6   2    0.96    0.72
  13   6  -2   -0.83    0.53
 -13   6   2    0.02    0.50
  13   6  -2    0.82    0.72
 -12  -6   2   -0.11    0.62
  12  -6  -2    0.16    0.58
 -12  -6   2    0.77    0.58
 -12  -6   2    1.00    0.61
 -12   6   2    0.56    0.60
  12   6  -2   -0.76    0.51
 -12   6   2    0.84    0.70
 -12   6   2    0.95    0.70
  12   6  -2   -0.10    0.52
  11  -6  -2    2.04    0.68
 -11  -6   2    1.49    0.62
 -11  -6   2    3.24    0.85
 -11  -6   2    1.00    0.66
 -11   6   2    1.97    0.77
  11   6  -2    1.92    0.70
  11   6  -2    2.80    0.86
 -11   6   2    1.17    0.78
 -11   6   2    1.91    0.72
 -10  -6   2   11.80    1.25
 -10  -6   2   14.90    1.43
  10  -6  -2   13.06    1.10
  10  -6  -2   12.73    1.29
  10   6  -2   12.97    1.34
 -10   6   2   10.87    1.32
 -10   6   2   14.21    1.32
 -10   6   2   11.54    1.33
  10   6  -2   14.02    1.26
  -9  -6   2   12.42    1.24
  -9  -6   2   13.85    1.32
   9  -6  -2   12.26    1.05
  -9  -6   2   11.40    1.19
   9  -6  -2   12.76    1.21
   9   6  -2   12.01    1.13
  -9   6   2   11.21    1.30
  -9   6   2   11.63    1.27
  -9   6   2   11.21    1.16
   9   6  -2   11.62    1.29
  -8  -6   2    3.61    0.76
  -8  -6   2    3.84    0.79
  -8  -6   2    3.55    0.75
   8  -6  -2    3.11    0.69
   8  -6  -2    3.29    0.64
  -8   6   2    3.11    0.75
   8   6  -2    3.35    0.76
  -8   6   2    3.84    0.74
   8   6  -2    2.46    0.64
  -8   6   2    3.35    0.78
  -7  -6   2   35.35    1.39
   7  -6  -2   35.82    1.90
  -7  -6   2   34.35    1.93
  -7  -6   2   35.63    1.94
   7  -6  -2   34.07    1.77
  -7  -6   2   34.55    1.95
  -7   6   2   35.59    1.91
   7   6  -2   32.58    1.82
   7   6  -2   34.12    1.96
  -7   6   2   34.67    1.97
  -7   6   2   35.27    2.03
   7   6  -2   34.48    1.96
  -6  -6   2   24.09    1.50
   6  -6  -2   23.84    1.43
   6  -6  -2   24.90    1.40
  -6  -6   2   23.31    1.51
   6  -6  -2   23.14    1.37
  -6  -6   2   25.67    1.48
  -6  -6   2   25.44    1.13
   6   6  -2   20.12    1.44
  -6   6   2   26.34    1.51
  -6   6   2   24.11    1.53
   6   6  -2   24.67    1.52
   6   6  -2   23.71    1.42
  -6   6   2   27.90    1.68
   5  -6  -2   21.99    1.26
  -5  -6   2   20.28    1.34
  -5  -6   2   20.65    1.03
  -5  -6   2   20.18    1.20
   5  -6  -2   17.92    1.17
  -5  -6   2   22.68    1.37
   5  -6  -2   21.18    1.24
  -5   6   2   20.13    1.27
   5   6  -2   21.88    1.27
  -5   6   2   21.42    1.31
  -5   6   2   20.95    1.41
   5   6  -2   17.73    1.29
  -5   6   2   20.33    1.31
   5   6  -2   20.13    1.30
  -4  -6   2    0.42    0.23
   4  -6  -2    0.08    0.12
  -4  -6   2    0.10    0.26
  -4  -6   2    0.24    0.23
   4  -6  -2    0.25    0.29
   4  -6  -2    0.24    0.25
  -4  -6   2    0.02    0.28
   4  -6  -2    0.21    0.25
  -4   6   2    0.19    0.27
  -4   6   2    0.22    0.34
  -4   6   2    0.00    0.26
   4   6  -2   -0.03    0.28
   4   6  -2    0.46    0.36
  -4   6   2    0.21    0.28
   4   6  -2    0.44    0.28
   3  -6  -2   55.48    2.40
  -3  -6   2   59.56    2.20
  -3  -6   2   60.42    2.48
  -3  -6   2   60.68    2.29
   3  -6  -2   58.48    2.42
  -3  -6   2   59.26    2.46
   3  -6  -2   61.28    2.34
   3  -6  -2   58.74    2.07
   3   6  -2   58.64    2.42
  -3   6   2   56.06    2.46
  -3   6   2   61.36    2.58
   3   6  -2   58.89    2.50
  -3   6   2   58.16    2.46
   3   6  -2   63.31    2.53
   2  -6  -2    8.05    0.57
  -2  -6   2    8.60    0.74
  -2  -6   2    8.45    0.67
  -2  -6   2    8.48    0.74
   2  -6  -2    8.14    0.73
   2  -6  -2    8.81    0.74
  -2  -6   2    8.69    0.51
   2   6  -2    8.10    0.79
  -2   6   2    8.67    0.85
  -2   6   2    9.86    0.71
   2   6  -2    8.88    0.80
   2   6  -2    8.57    0.72
  -2   6   2    8.54    0.70
  -2   6   2    9.58    0.79
   1  -6  -2  160.53    5.46
  -1  -6   2  169.25    5.49
  -1  -6   2  159.81    5.44
  -1  -6   2  156.50    5.44
   1  -6  -2  160.37    5.54
   1  -6  -2  160.64    5.31
  -1   6   2  165.58    5.65
   1   6  -2  164.97    4.99
  -1   6   2  161.38    5.46
   1   6  -2  163.79    5.57
  -1   6   2  165.33    5.32
   1   6  -2  162.67    5.50
   1   6  -2  163.02    5.51
  -1   6   2  168.93    5.57
   0  -6   2    2.94    0.46
   0  -6   2    2.66    0.47
   0  -6  -2    3.59    0.52
   0  -6  -2    3.94    0.56
   0  -6   2    3.59    0.46
   0  -6  -2    3.92    0.47
   0   6   2    3.54    0.56
   0   6   2    2.91    0.49
   0   6  -2    3.09    0.53
   0   6   2    3.24    0.56
   0   6  -2    2.78    0.49
   0   6   2    3.50    0.41
   0   6  -2    2.97    0.50
  -1  -6  -2   38.94    1.75
   1  -6   2   41.40    1.64
  -1  -6  -2   39.21    1.69
  -1  -6  -2   39.03    1.80
   1  -6   2   38.09    1.76
   1  -6   2   40.75    1.76
   1   6   2   39.02    1.75
   1   6   2   37.96    1.86
   1   6   2   40.01    1.51
   1   6   2   40.63    1.81
  -1   6  -2   37.98    1.70
  -1   6  -2   39.51    1.85
  -1   6  -2   38.53    1.79
  -1   6  -2   40.17    1.31
  -2  -6  -2   46.98    1.88
  -2  -6  -2   47.91    2.09
  -2  -6  -2   47.48    2.05
   2  -6   2   47.60    2.03
   2  -6   2   48.79    1.81
   2   6   2   46.81    2.03
  -2   6  -2   44.01    2.10
  -2   6  -2   43.86    1.89
  -2   6  -2   49.39    2.10
  -2   6  -2   46.38    1.92
   2   6   2   46.57    2.17
  -2   6  -2   47.74    1.69
   2   6   2   47.73    1.74
   2   6   2   45.98    2.03
  -3  -6  -2    2.17    0.48
  -3  -6  -2    2.26    0.50
   3  -6   2    1.80    0.29
   3  -6   2    1.81    0.44
  -3  -6  -2    2.50    0.53
  -3  -6  -2    2.35    0.37
  -3   6  -2    2.11    0.36
  -3   6  -2    1.24    0.44
   3   6   2    2.60    0.56
  -3   6  -2    2.03    0.40
   3   6   2    1.95    0.45
   3   6   2    2.21    0.32
  -3   6  -2    2.24    0.39
  -3   6  -2    2.23    0.51
   4  -6   2    0.07    0.13
   4  -6   2    0.15    0.28
  -4  -6  -2    0.17    0.19
  -4  -6  -2    0.00    0.26
  -4  -6  -2    0.12    0.26
  -4  -6  -2   -0.05    0.25
  -4   6  -2    0.30    0.24
  -4   6  -2    0.19    0.32
   4   6   2   -0.04    0.16
   4   6   2   -0.01    0.24
   4   6   2    0.12    0.31
  -4   6  -2    0.04    0.22
  -4   6  -2   -0.08    0.19
  -4   6  -2    0.32    0.36
  -5  -6  -2    8.27    0.87
   5  -6   2    8.25    0.48
  -5  -6  -2    8.59    0.85
  -5  -6  -2    8.83    0.90
   5  -6   2    8.99    0.80
  -5  -6  -2    8.90    0.57
   5   6   2    8.21    0.66
   5   6   2    9.19    0.82
  -5   6  -2    8.50    0.90
  -5   6  -2    8.41    0.76
  -5   6  -2    7.94    0.91
  -5   6  -2    7.64    0.68
   5   6   2    7.20    0.88
  -6  -6  -2   -0.41    0.26
  -6  -6  -2    0.41    0.34
   6  -6   2    0.14    0.32
  -6  -6  -2    0.06    0.15
   6  -6   2    0.11    0.11
   6  -6   2    0.20    0.32
  -6  -6  -2    0.35    0.33
   6   6   2    0.00    0.26
   6   6   2    0.26    0.25
  -6   6  -2   -0.06    0.22
  -6   6  -2   -0.04    0.30
  -6   6  -2    0.12    0.23
  -6   6  -2    0.05    0.34
   6   6   2    0.48    0.39
  -6   6  -2   -0.07    0.22
   7  -6   2    0.49    0.34
   7  -6   2    0.55    0.41
  -7  -6  -2    1.40    0.52
  -7  -6  -2    1.15    0.45
  -7  -6  -2    0.60    0.44
   7   6   2    0.42    0.48
  -7   6  -2    0.94    0.36
   7   6   2    0.83    0.34
  -7   6  -2    0.46    0.40
  -7   6  -2    0.85    0.50
  -7   6  -2    1.05    0.34
   8  -6   2    0.25    0.35
  -8  -6  -2    0.43    0.38
  -8  -6  -2    0.17    0.39
   8  -6   2    1.57    0.50
  -8  -6  -2    0.15    0.39
   8   6   2    0.33    0.48
  -8   6  -2   -0.34    0.47
  -8   6  -2    0.01    0.41
   8   6   2    0.65    0.36
  -8   6  -2    0.43    0.31
  -9  -6  -2    4.75    0.88
   9  -6   2    4.57    0.88
  -9  -6  -2    4.41    0.95
  -9  -6  -2    5.20    0.93
   9  -6   2    4.60    0.69
   9   6   2    3.03    0.84
   9   6   2    4.82    0.70
  -9   6  -2    5.15    0.71
  -9   6  -2    4.49    0.88
  -9   6  -2    5.67    1.10
 -10  -6  -2    5.80    0.93
  10  -6   2    6.61    0.97
  10  -6   2    5.20    0.73
 -10  -6  -2    6.22    1.00
 -10  -6  -2    6.89    1.11
  10   6   2    5.40    1.10
  10   6   2    5.23    0.76
 -10   6  -2    6.49    1.00
 -10   6  -2    5.55    1.12
 -10   6  -2    4.12    0.75
 -11  -6  -2    0.21    0.48
  11  -6   2    0.35    0.45
 -11  -6  -2   -0.08    0.51
 -11  -6  -2   -0.09    0.42
 -11   6  -2   -0.15    0.47
  11   6   2    0.51    0.64
  11   6   2    0.10    0.39
 -11   6  -2    0.04    0.38
 -12  -6  -2    6.11    1.04
  12  -6   2    7.91    1.33
 -12  -6  -2    7.76    1.25
 -12  -6  -2    8.01    1.33
  12   6   2    8.26    1.35
 -12   6  -2    7.70    1.47
 -12   6  -2    8.00    1.10
 -12   6  -2    8.70    1.29
  12   6   2    8.59    1.03
 -13  -6  -2    1.63    0.76
 -13  -6  -2    2.01    0.91
 -13  -6  -2    1.46    0.74
  13  -6   2    1.46    0.75
 -13   6  -2    1.45    0.83
  13   6   2    1.04    0.54
  13   6   2    1.53    0.87
 -13   6  -2    2.40    0.96
 -13   6  -2    1.78    0.66
 -14  -6  -2    0.98    0.75
  14  -6   2    2.26    0.81
 -14  -6  -2    0.34    0.58
 -14  -6  -2    0.71    0.56
 -14   6  -2   -0.10    0.59
 -14   6  -2   -0.35    0.44
 -14   6  -2    0.77    0.75
  14   6   2    0.49    0.74
 -15  -6  -2    0.89    0.80
 -15  -6  -2    1.47    0.90
  15  -6   2    0.37    0.73
 -15   6  -2    0.84    0.78
  15   6   2    1.46    0.95
 -15   6  -2   -0.46    0.57
 -15   6  -2   -1.00    0.74
 -16  -6  -2   -0.08    0.73
 -16  -6  -2    0.85    0.80
  16  -6   2    1.34    0.86
 -16   6  -2    0.30    0.87
  16   6   2    1.16    0.89
 -16   6  -2    0.43    0.84
  16  -7  -2   -0.34    0.70
 -16  -7   2   -0.83    0.76
 -16   7   2   -0.32    0.69
 -16   7   2    2.43    1.16
  16   7  -2    0.49    0.87
 -15  -7   2    0.84    0.71
 -15  -7   2   -2.11    0.63
  15  -7  -2    0.63    0.69
  15   7  -2    0.15    0.78
  15   7  -2    1.32    0.81
 -15   7   2   -0.21    0.80
 -15   7   2    0.06    0.68
 -15   7   2    1.41    0.82
 -14  -7   2    5.41    1.18
 -14  -7   2    9.34    1.50
  14  -7  -2    6.64    1.31
  14   7  -2    6.18    1.35
 -14   7   2    6.14    1.39
 -14   7   2    9.09    1.57
 -14   7   2    6.33    1.30
  14   7  -2    5.96    1.21
  13  -7  -2   19.45    1.83
 -13  -7   2   18.64    1.78
 -13  -7   2   15.98    1.91
 -13   7   2   19.26    2.09
 -13   7   2   19.14    1.81
 -13   7   2   15.87    1.84
  13   7  -2   15.90    1.75
  13   7  -2   16.98    1.70
 -12  -7   2    4.99    1.08
 -12  -7   2    5.20    1.23
  12  -7  -2    4.96    1.06
 -12  -7   2    7.91    1.20
  12   7  -2    7.96    1.10
 -12   7   2    4.83    1.12
  12   7  -2    5.86    1.22
 -12   7   2    5.70    1.15
 -12   7   2    6.05    1.30
  11  -7  -2    4.70    0.77
  11  -7  -2    3.79    0.96
 -11  -7   2    4.75    1.03
 -11  -7   2    2.78    0.89
 -11   7   2    3.85    0.93
  11   7  -2    4.22    1.03
 -11   7   2    4.73    1.07
  11   7  -2    5.60    0.99
 -11   7   2    3.98    1.00
 -10  -7   2   25.71    1.97
 -10  -7   2   25.02    1.82
  10  -7  -2   27.76    1.70
  10  -7  -2   24.79    1.84
 -10  -7   2   28.92    2.00
 -10   7   2   26.92    2.08
 -10   7   2   26.99    1.92
  10   7  -2   27.22    1.98
 -10   7   2   25.60    1.99
  10   7  -2   28.87    1.89
  -9  -7   2    3.77    0.81
   9  -7  -2    3.93    0.71
   9  -7  -2    3.00    0.75
  -9  -7   2    3.82    0.82
  -9  -7   2    3.83    0.85
  -9   7   2    3.65    0.88
  -9   7   2    3.85    0.85
  -9   7   2    3.37    0.88
   9   7  -2    4.25    0.90
   9   7  -2    5.02    0.82
   8  -7  -2   13.98    1.11
  -8  -7   2   11.09    1.14
   8  -7  -2   12.34    1.15
  -8  -7   2   11.59    1.22
  -8  -7   2   10.88    1.11
  -8   7   2   11.38    1.09
   8   7  -2   12.80    1.23
  -8   7   2   12.87    1.29
   8   7  -2   13.39    1.19
  -8   7   2   11.62    1.20
  -7  -7   2    1.35    0.31
   7  -7  -2    1.39    0.48
   7  -7  -2    1.64    0.51
  -7  -7   2    1.00    0.45
  -7  -7   2    1.46    0.56
  -7  -7   2    1.36    0.51
  -7   7   2    1.08    0.48
  -7   7   2    0.80    0.50
  -7   7   2    1.01    0.48
   7   7  -2    1.03    0.49
   7   7  -2    0.95    0.44
   7   7  -2    1.05    0.52
   6  -7  -2    2.94    0.62
  -6  -7   2    3.47    0.44
   6  -7  -2    3.40    0.62
  -6  -7   2    3.45    0.70
   6  -7  -2    4.19    0.72
  -6  -7   2    3.57    0.62
  -6  -7   2    3.84    0.72
  -6   7   2    3.90    0.66
   6   7  -2    4.97    0.79
   6   7  -2    4.14    0.75
   6   7  -2    3.17    0.61
  -6   7   2    3.83    0.68
  -6   7   2    3.64    0.75
  -6   7   2    2.82    0.62
   5  -7  -2   14.55    1.06
   5  -7  -2   12.07    0.51
   5  -7  -2   14.47    1.04
  -5  -7   2   13.75    0.98
  -5  -7   2   12.54    1.10
  -5  -7   2   14.96    1.14
   5  -7  -2   14.30    1.06
  -5  -7   2   13.81    0.85
  -5   7   2   13.90    1.10
   5   7  -2   15.08    1.15
  -5   7   2   13.87    1.07
   5   7  -2   14.05    1.06
   5   7  -2   12.27    1.09
  -5   7   2   13.90    1.10
  -5   7   2   13.29    1.18
   4  -7  -2   57.00    2.47
  -4  -7   2   56.20    2.23
   4  -7  -2   55.89    2.35
  -4  -7   2   57.75    2.26
   4  -7  -2   55.50    1.95
  -4  -7   2   55.65    2.51
  -4  -7   2   56.47    2.51
   4  -7  -2   54.05    2.41
  -4   7   2   59.34    2.49
   4   7  -2   54.16    2.51
  -4   7   2   55.80    2.60
   4   7  -2   52.49    2.39
   4   7  -2   56.17    2.52
  -4   7   2   60.07    2.57
  -4   7   2   55.42    2.48
  -3  -7   2    0.10    0.28
  -3  -7   2   -0.02    0.17
   3  -7  -2   -0.15    0.23
   3  -7  -2    0.15    0.26
   3  -7  -2   -0.08    0.16
  -3  -7   2    0.14    0.26
   3  -7  -2    0.12    0.28
  -3  -7   2   -0.14    0.21
  -3   7   2    0.14    0.33
  -3   7   2    0.02    0.28
  -3   7   2   -0.03    0.27
   3   7  -2   -0.04    0.24
   3   7  -2    0.19    0.30
  -3   7   2   -0.02    0.26
   3   7  -2    0.04    0.31
  -2  -7   2    0.15    0.25
  -2  -7   2    0.45    0.18
   2  -7  -2    0.42    0.22
  -2  -7   2    0.48    0.31
   2  -7  -2    0.52    0.31
   2  -7  -2    0.59    0.32
  -2  -7   2    0.60    0.32
  -2   7   2    0.53    0.30
  -2   7   2    0.30    0.34
   2   7  -2    0.41    0.30
  -2   7   2    0.60    0.32
   2   7  -2    0.33    0.32
  -2   7   2    0.19    0.30
   2   7  -2    0.39    0.32
  -1  -7   2    2.28    0.46
  -1  -7   2    2.44    0.47
   1  -7  -2    1.31    0.39
   1  -7  -2    1.88    0.37
   1  -7  -2    2.23    0.49
  -1  -7   2    2.21    0.45
   1   7  -2    2.25    0.50
  -1   7   2    2.55    0.51
  -1   7   2    2.72    0.50
   1   7  -2    2.86    0.58
  -1   7   2    2.29    0.40
  -1   7   2    1.77    0.49
   1   7  -2    2.02    0.46
   1   7  -2    1.99    0.21
   0  -7   2   34.64    1.56
   0  -7  -2   30.57    1.48
   0  -7   2   29.38    1.53
   0  -7   2   30.92    1.49
   0  -7  -2   32.60    1.55
   0  -7  -2   31.42    1.62
   0   7  -2   29.72    1.56
   0   7   2   31.35    1.39
   0   7  -2   30.00    1.56
   0   7   2   30.81    1.72
   0   7   2   32.07    1.65
   0   7  -2   39.60    1.81
   0   7   2   31.51    1.53
  -1  -7  -2   20.72    1.26
   1  -7   2   20.75    1.09
  -1  -7  -2   20.43    1.16
   1  -7   2   21.31    1.24
  -1  -7  -2   21.16    1.21
   1  -7   2   22.18    1.14
   1   7   2   18.94    1.31
  -1   7  -2   22.08    1.28
  -1   7  -2   20.01    1.17
   1   7   2   21.15    1.01
   1   7   2   20.76    1.18
   1   7   2   20.48    1.24
  -1   7  -2   22.08    0.77
  -1   7  -2   21.13    1.23
  -1   7  -2   20.74    1.31
  -2  -7  -2   24.14    1.25
   2  -7   2   24.52    1.17
  -2  -7  -2   23.69    1.39
  -2  -7  -2   26.58    1.41
   2  -7   2   24.90    1.37
  -2   7  -2   24.47    1.40
  -2   7  -2   25.83    1.02
  -2   7  -2   25.15    1.29
   2   7   2   25.87    1.55
   2   7   2   25.61    1.13
  -2   7  -2   24.32    1.31
  -2   7  -2   19.57    1.36
   2   7   2   24.20    1.39
   2   7   2   23.97    1.35
  -3  -7  -2    1.21    0.41
   3  -7   2    1.73    0.45
   3  -7   2    1.36    0.29
  -3  -7  -2    1.25    0.34
  -3  -7  -2    1.45    0.42
  -3  -7  -2    1.23    0.43
  -3   7  -2    1.28    0.45
   3   7   2    1.19    0.45
  -3   7  -2    1.08    0.43
   3   7   2    1.11    0.39
  -3   7  -2    1.64    0.39
   3   7   2    1.64    0.32
  -3   7  -2    1.37    0.30
  -3   7  -2    1.54    0.39
  -4  -7  -2   10.51    0.95
   4  -7   2    9.51    0.59
   4  -7   2   10.15    0.88
  -4  -7  -2    8.91    0.67
  -4  -7  -2    9.47    0.90
  -4  -7  -2    9.81    0.92
  -4   7  -2   11.30    0.99
  -4   7  -2    9.95    0.79
   4   7   2    9.80    0.86
  -4   7  -2    9.73    0.74
  -4   7  -2   10.24    1.01
   4   7   2    9.71    0.70
  -4   7  -2    8.17    0.73
   4   7   2    9.39    0.98
  -5  -7  -2    0.79    0.26
   5  -7   2    0.91    0.44
   5  -7   2    0.78    0.20
  -5  -7  -2    0.68    0.39
  -5  -7  -2    1.13    0.47
  -5  -7  -2    0.81    0.38
  -5   7  -2    1.21    0.48
  -5   7  -2    1.09    0.38
   5   7   2    0.32    0.36
  -5   7  -2    1.48    0.53
   5   7   2    0.69    0.29
  -5   7  -2    0.71    0.32
   5   7   2    0.81    0.37
  -5   7  -2    0.40    0.29
   6  -7   2    5.24    0.77
  -6  -7  -2    6.76    0.86
  -6  -7  -2    5.78    0.83
  -6  -7  -2    6.33    0.88
   6  -7   2    6.11    0.37
  -6  -7  -2    6.59    0.51
   6  -7   2    5.87    0.76
  -6   7  -2    5.49    0.88
   6   7   2    6.65    0.64
  -6   7  -2    6.13    0.74
   6   7   2    6.16    0.90
  -6   7  -2    5.76    0.67
   7  -7   2    5.72    0.75
  -7  -7  -2    5.82    0.87
   7  -7   2    5.73    0.83
  -7  -7  -2    6.41    0.90
  -7  -7  -2    7.51    0.99
  -7   7  -2    7.02    0.85
   7   7   2    6.05    0.95
  -7   7  -2    7.70    0.78
  -7   7  -2    6.49    1.00
   7   7   2    5.76    0.68
  -7   7  -2    6.93    0.76
  -8  -7  -2    0.44    0.49
  -8  -7  -2    0.49    0.45
  -8  -7  -2   -0.02    0.38
   8  -7   2    0.28    0.33
   8  -7   2    0.86    0.48
  -8   7  -2    0.48    0.43
  -8   7  -2    0.24    0.35
  -8   7  -2    0.68    0.37
   8   7   2    0.37    0.54
   8   7   2    0.32    0.33
  -8   7  -2    0.42    0.52
  -9  -7  -2   13.58    1.35
   9  -7   2   15.29    1.37
  -9  -7  -2   13.34    1.44
   9  -7   2   14.50    1.15
  -9  -7  -2   14.51    1.38
   9   7   2   16.13    1.60
  -9   7  -2   11.33    1.47
  -9   7  -2   15.68    1.21
   9   7   2   13.83    1.12
  -9   7  -2   14.62    1.36
 -10  -7  -2    0.22    0.51
 -10  -7  -2    1.26    0.59
  10  -7   2    1.85    0.62
 -10  -7  -2    0.48    0.66
  10  -7   2   -0.09    0.39
  10   7   2    1.60    0.55
 -10   7  -2    1.48    0.54
  10   7   2    0.22    0.56
 -10   7  -2    0.91    0.66
 -10   7  -2    1.45    0.62
 -11  -7  -2    4.87    1.02
 -11  -7  -2    6.43    1.05
  11  -7   2    3.82    0.93
 -11  -7  -2    4.17    1.11
 -11   7  -2    5.75    0.95
  11   7   2    6.55    0.84
 -11   7  -2    4.52    1.03
 -11   7  -2    6.09    1.28
  11   7   2    3.64    1.04
  12  -7   2   -0.71    0.39
 -12  -7  -2    0.60    0.65
 -12  -7  -2    2.33    0.73
 -12  -7  -2    0.28    0.72
 -12   7  -2   -0.44    0.64
  12   7   2    1.11    0.76
 -12   7  -2    0.96    0.55
 -12   7  -2    1.22    0.68
  13  -7   2    1.63    0.78
 -13  -7  -2    1.20    1.02
 -13  -7  -2    2.33    0.86
 -13  -7  -2    4.50    1.06
 -13   7  -2    1.30    0.65
 -13   7  -2    2.70    0.96
 -13   7  -2    2.44    1.07
  13   7   2    1.94    0.94
 -14  -7  -2    0.49    0.62
 -14  -7  -2    0.14    0.94
  14  -7   2    0.54    0.70
 -14  -7  -2    0.21    0.68
 -14   7  -2    0.36    0.74
  14   7   2    0.72    0.87
 -14   7  -2    0.63    0.58
 -15  -7  -2    0.37    0.84
  15  -7   2   -0.18    0.61
 -15  -7  -2   -2.37    0.69
 -15  -7  -2   -1.53    0.48
 -15   7  -2    0.45    0.58
 -15   7  -2   -0.32    0.58
  15   7   2   -0.32    0.78
 -16  -7  -2   -1.42    0.58
 -16  -7  -2   -1.69    1.24
 -16   7  -2   -0.03    0.78
 -16  -8   2    6.54    1.60
 -16   8   2    5.70    1.49
  16   8  -2    6.67    1.65
 -16   8   2   10.79    1.56
  16   8  -2    5.89    1.30
 -16   8   2    6.76    1.68
  15  -8  -2    2.87    1.09
 -15  -8   2    2.52    0.98
 -15  -8   2    2.94    1.13
 -15   8   2    2.31    1.02
 -15   8   2    1.95    0.91
  15   8  -2    3.45    1.06
 -15   8   2    1.67    0.99
  15   8  -2    3.10    1.21
 -14  -8   2    6.26    1.49
  14  -8  -2    4.66    1.21
 -14  -8   2    4.67    1.13
 -14   8   2    5.21    1.21
  14   8  -2    6.01    1.47
  14   8  -2    5.82    1.27
 -14   8   2    4.63    1.34
 -14   8   2    5.09    1.38
 -13  -8   2   -0.55    0.60
 -13  -8   2    1.38    0.79
  13  -8  -2    0.63    0.60
 -13   8   2   -0.97    0.51
  13   8  -2    1.12    0.67
  13   8  -2    0.72    0.66
 -13   8   2    0.59    0.70
 -13   8   2    0.86    0.67
 -12  -8   2    0.27    0.57
  12  -8  -2   -0.65    0.49
 -12  -8   2   -0.43    0.54
 -12   8   2   -0.46    0.47
  12   8  -2    0.28    0.50
  12   8  -2   -0.02    0.53
 -12   8   2    0.08    0.58
 -12   8   2    0.23    0.54
  11  -8  -2    4.80    1.00
 -11  -8   2    6.26    1.09
  11  -8  -2    5.74    0.90
 -11  -8   2    2.32    0.78
 -11   8   2    4.60    1.05
 -11   8   2    3.31    0.96
 -11   8   2    6.00    1.15
  11   8  -2    5.19    1.00
  11   8  -2    4.68    1.11
  10  -8  -2    5.98    1.07
  10  -8  -2    7.11    0.94
 -10  -8   2    5.72    1.10
 -10  -8   2    6.57    1.10
 -10  -8   2    4.35    1.01
  10   8  -2    5.73    1.01
 -10   8   2    6.79    1.11
 -10   8   2    6.77    1.13
  10   8  -2    4.97    1.04
 -10   8   2    4.32    1.01
  -9  -8   2    4.92    1.00
  -9  -8   2    5.23    0.98
   9  -8  -2    4.80    0.84
   9  -8  -2    4.85    0.95
  -9  -8   2    5.04    0.99
   9   8  -2    4.17    0.84
   9   8  -2    4.81    1.00
  -9   8   2    5.45    1.13
  -9   8   2    4.99    0.98
  -9   8   2    6.67    1.00
  -8  -8   2   18.96    1.50
  -8  -8   2   18.25    1.52
   8  -8  -2   16.63    1.37
   8  -8  -2   17.38    1.32
  -8  -8   2   17.12    1.40
   8   8  -2   16.29    1.31
  -8   8   2   15.09    1.46
  -8   8   2   17.15    1.44
   8   8  -2   17.53    1.49
  -8   8   2   18.46    1.50
   7  -8  -2   17.71    1.33
  -7  -8   2   16.36    1.28
  -7  -8   2   15.60    1.35
   7  -8  -2   17.68    1.32
  -7  -8   2   17.42    1.41
   7   8  -2   16.57    1.27
  -7   8   2   17.68    1.39
  -7   8   2   15.33    1.42
   7   8  -2   17.37    1.41
  -7   8   2   15.21    1.30
   7   8  -2   15.70    1.38
  -6  -8   2    0.47    0.26
  -6  -8   2    0.18    0.31
   6  -8  -2    0.85    0.42
  -6  -8   2    0.20    0.37
   6  -8  -2    0.50    0.39
  -6  -8   2    0.78    0.46
   6   8  -2    0.27    0.32
  -6   8   2    0.28    0.36
  -6   8   2    0.25    0.38
   6   8  -2    0.88    0.45
  -6   8   2    1.00    0.47
   6   8  -2    0.25    0.46
  -6   8   2    0.54    0.44
  -5  -8   2    1.11    0.46
  -5  -8   2    1.08    0.33
   5  -8  -2    1.35    0.43
  -5  -8   2    0.98    0.45
   5  -8  -2    1.68    0.22
   5  -8  -2    1.72    0.51
  -5  -8   2    1.38    0.41
   5   8  -2    0.94    0.44
  -5   8   2    1.28    0.44
  -5   8   2    1.26    0.46
   5   8  -2    1.29    0.50
   5   8  -2    1.63    0.48
  -5   8   2    1.14    0.50
  -5   8   2    1.34    0.47
   4  -8  -2    0.17    0.32
  -4  -8   2    0.42    0.26
  -4  -8   2   -0.02    0.23
  -4  -8   2    0.32    0.33
   4  -8  -2    0.28    0.17
  -4  -8   2    0.28    0.35
   4  -8  -2    0.29    0.29
   4  -8  -2    0.51    0.31
  -4   8   2    0.37    0.35
  -4   8   2    0.34    0.31
   4   8  -2    0.22    0.30
   4   8  -2    0.43    0.37
  -4   8   2    0.50    0.38
  -4   8   2    0.08    0.35
   4   8  -2    0.29    0.35
  -3  -8   2   -0.14    0.26
   3  -8  -2   -0.04    0.24
   3  -8  -2   -0.12    0.17
  -3  -8   2   -0.04    0.17
   3  -8  -2    0.03    0.27
   3  -8  -2   -0.12    0.22
  -3  -8   2    0.09    0.24
  -3  -8   2   -0.02    0.28
  -3   8   2   -0.17    0.25
  -3   8   2    0.15    0.29
   3   8  -2   -0.06    0.29
  -3   8   2   -0.10    0.32
   3   8  -2    0.35    0.33
   3   8  -2    0.03    0.29
  -2  -8   2    1.05    0.36
   2  -8  -2    1.15    0.40
   2  -8  -2    1.94    0.48
  -2  -8   2    1.71    0.45
   2  -8  -2    1.22    0.31
  -2  -8   2    1.90    0.48
   2   8  -2    0.76    0.40
  -2   8   2    1.53    0.50
   2   8  -2    1.88    0.48
  -2   8   2    1.30    0.43
  -2   8   2    1.31    0.36
  -2   8   2    1.82    0.44
   2   8  -2    1.44    0.27
   2   8  -2    1.49    0.49
  -1  -8   2    0.34    0.28
   1  -8  -2    0.35    0.25
  -1  -8   2    0.02    0.26
   1  -8  -2    0.39    0.32
  -1  -8   2    0.15    0.25
   1  -8  -2    0.24    0.29
  -1   8   2    0.23    0.28
  -1   8   2    0.59    0.27
   1   8  -2    0.28    0.12
   1   8  -2    0.12    0.32
  -1   8   2    0.30    0.34
   1   8  -2    0.12    0.31
  -1   8   2    0.55    0.40
   1   8  -2    0.12    0.30
   0  -8   2    6.92    0.72
   0  -8  -2    7.27    0.79
   0  -8  -2    6.30    0.67
   0  -8   2    7.61    0.69
   0  -8   2    6.95    0.70
   0   8  -2    6.45    0.82
   0   8   2    6.46    0.60
   0   8  -2    7.26    0.81
   0   8  -2    5.99    0.72
   0   8   2    7.12    0.71
   0   8   2    7.15    0.78
   0   8   2    7.45    0.86
  -1  -8  -2    5.74    0.64
  -1  -8  -2    6.81    0.78
   1  -8   2    6.55    0.72
   1  -8   2    6.53    0.66
  -1  -8  -2    7.10    0.71
   1  -8   2    5.74    0.61
  -1   8  -2    5.54    0.70
   1   8   2    5.97    0.72
   1   8   2    5.97    0.54
   1   8   2    6.78    0.70
  -1   8  -2    5.72    0.70
  -1   8  -2    6.66    0.80
  -2  -8  -2   11.03    0.84
  -2  -8  -2   11.13    0.93
  -2  -8  -2   11.25    0.97
   2  -8   2   11.91    0.97
   2  -8   2   11.51    0.79
  -2   8  -2   11.87    0.93
   2   8   2   12.21    0.76
   2   8   2   11.65    0.93
  -2   8  -2   11.11    1.02
   2   8   2   11.18    1.05
  -2   8  -2   11.47    0.61
  -2   8  -2   10.79    0.87
   2   8   2   10.70    0.97
  -2   8  -2   10.99    0.96
  -3  -8  -2    2.94    0.62
  -3  -8  -2    2.77    0.58
  -3  -8  -2    3.30    0.49
   3  -8   2    3.14    0.60
   3  -8   2    3.13    0.42
  -3   8  -2    3.33    0.55
  -3   8  -2    3.35    0.57
   3   8   2    3.29    0.43
  -3   8  -2    3.43    0.40
   3   8   2    3.17    0.69
   3   8   2    2.57    0.56
   3   8   2    2.81    0.59
  -3   8  -2    2.48    0.61
  -3   8  -2    2.80    0.62
   4  -8   2   15.80    1.15
  -4  -8  -2   14.65    1.12
   4  -8   2   15.31    0.81
  -4  -8  -2   15.46    1.19
  -4  -8  -2   15.18    0.94
  -4  -8  -2   13.37    1.12
  -4   8  -2   14.61    1.26
  -4   8  -2   15.25    1.06
   4   8   2   15.31    0.91
  -4   8  -2   16.11    1.25
   4   8   2   15.12    1.17
  -4   8  -2   15.21    1.04
   4   8   2   14.80    1.26
  -4   8  -2   14.65    0.92
  -5  -8  -2    2.60    0.62
   5  -8   2    2.39    0.32
  -5  -8  -2    3.16    0.68
  -5  -8  -2    2.87    0.47
  -5  -8  -2    3.35    0.68
   5  -8   2    2.68    0.58
   5   8   2    2.76    0.69
   5   8   2    2.95    0.60
  -5   8  -2    2.74    0.51
   5   8   2    3.15    0.50
  -5   8  -2    2.55    0.64
  -5   8  -2    2.38    0.51
  -5   8  -2    2.96    0.72
   6  -8   2    7.88    0.91
  -6  -8  -2    7.25    0.90
  -6  -8  -2    6.77    0.89
   6  -8   2    7.19    0.91
  -6  -8  -2    6.35    0.93
   6   8   2    6.89    0.69
  -6   8  -2    7.48    0.80
  -6   8  -2    7.14    0.77
  -6   8  -2    7.86    1.05
   6   8   2    6.91    1.00
   7  -8   2   11.68    1.16
  -7  -8  -2   10.49    1.14
  -7  -8  -2    9.96    1.17
  -7  -8  -2   12.85    1.20
   7  -8   2   13.24    1.11
   7   8   2    9.86    1.21
  -7   8  -2    7.89    0.93
   7   8   2   11.79    0.93
  -7   8  -2   11.40    1.05
  -7   8  -2   11.36    1.29
  -7   8  -2   10.78    0.99
  -8  -8  -2    0.63    0.47
   8  -8   2    1.14    0.52
   8  -8   2    1.00    0.56
  -8  -8  -2    0.89    0.55
  -8  -8  -2    0.09    0.43
  -8   8  -2    1.29    0.53
  -8   8  -2    1.57    0.72
   8   8   2    1.65    0.68
  -8   8  -2    0.06    0.36
   8   8   2    0.20    0.32
  -8   8  -2    0.33    0.41
  -9  -8  -2    0.20    0.48
   9  -8   2    1.09    0.46
  -9  -8  -2    0.32    0.48
   9  -8   2    0.57    0.47
  -9  -8  -2   -0.37    0.38
   9   8   2    0.24    0.54
  -9   8  -2    1.39    0.68
  -9   8  -2    0.24    0.41
   9   8   2    1.07    0.45
  -9   8  -2   -0.47    0.33
 -10  -8  -2    5.87    1.19
  10  -8   2    7.20    1.10
  10  -8   2    5.92    0.95
 -10  -8  -2    7.38    1.10
 -10  -8  -2    8.12    1.17
 -10   8  -2    6.74    1.07
 -10   8  -2    8.17    1.02
  10   8   2    5.42    0.84
 -10   8  -2    9.51    1.37
  10   8   2    8.45    1.32
  11  -8   2    0.10    0.54
 -11  -8  -2   -0.47    0.55
 -11  -8  -2    1.67    0.73
 -11  -8  -2    1.48    0.77
 -11   8  -2    1.59    0.69
  11   8   2    0.62    0.68
 -11   8  -2    0.28    0.71
 -11   8  -2    0.90    0.53
  11   8   2    1.48    0.56
 -12  -8  -2    1.09    0.73
  12  -8   2    1.59    0.72
 -12  -8  -2    1.15    0.68
 -12  -8  -2    0.69    0.79
  12   8   2    0.50    0.69
 -12   8  -2    0.32    0.44
 -12   8  -2    0.96    0.89
 -12   8  -2    0.85    0.66
 -13  -8  -2    0.32    0.57
 -13  -8  -2    1.16    0.82
 -13  -8  -2   -0.01    0.70
  13  -8   2    0.39    0.53
 -13   8  -2   -0.47    0.58
 -13   8  -2   -0.77    0.63
 -13   8  -2    0.25    0.50
  13   8   2    0.31    0.78
  14  -8   2    1.01    0.67
 -14  -8  -2    3.25    1.17
 -14  -8  -2    0.92    0.77
 -14   8  -2    1.25    0.70
  14   8   2    1.64    1.00
 -14   8  -2    1.01    0.82
 -14   8  -2    1.12    0.98
 -15  -8  -2    1.89    1.02
  15  -8   2    0.81    0.67
 -15  -8  -2    2.73    1.26
 -15  -8  -2    1.72    0.84
 -15   8  -2    1.20    0.84
 -15   8  -2    4.16    1.43
  15   8   2    1.64    0.93
 -15   8  -2    0.34    0.65
 -15  -9   2    2.93    1.05
  15  -9  -2    3.27    1.12
 -15  -9   2    3.02    1.15
 -15   9   2    2.56    1.04
 -15   9   2   10.63    1.70
  15   9  -2    3.62    1.21
 -15   9   2    4.47    1.27
 -14  -9   2    5.87    1.55
  14  -9  -2    7.75    1.47
 -14  -9   2   10.00    1.67
  14   9  -2    7.78    1.45
  14   9  -2    8.99    1.56
 -14   9   2    8.39    1.64
 -14   9   2    8.79    1.77
 -14   9   2    8.52    1.55
  13  -9  -2    1.01    0.75
 -13  -9   2    1.35    0.86
 -13  -9   2    1.42    0.82
 -13   9   2    1.45    0.83
  13   9  -2    1.28    0.76
 -13   9   2    0.29    0.93
  13   9  -2    1.33    0.91
 -13   9   2    0.75    0.83
 -12  -9   2    3.67    1.00
  12  -9  -2    3.26    0.95
 -12  -9   2    4.56    1.17
 -12   9   2    4.20    1.08
  12   9  -2    3.82    1.07
 -12   9   2    4.45    1.08
 -12   9   2    3.24    1.08
  12   9  -2    5.27    1.13
 -11  -9   2    2.20    0.79
 -11  -9   2    3.26    1.03
  11  -9  -2    3.39    0.77
  11  -9  -2    3.03    0.88
 -11   9   2    3.63    1.09
 -11   9   2    4.17    0.98
  11   9  -2    4.35    1.05
 -11   9   2    4.09    1.02
  11   9  -2    4.34    0.93
 -10  -9   2    3.33    0.97
 -10  -9   2    4.69    1.00
  10  -9  -2    4.16    0.98
  10  -9  -2    4.31    0.86
  10   9  -2    6.67    0.97
 -10   9   2    5.31    1.06
 -10   9   2    2.98    0.97
  10   9  -2    4.45    1.07
 -10   9   2    5.51    1.11
  -9  -9   2    0.26    0.46
  -9  -9   2    0.59    0.57
   9  -9  -2    0.44    0.45
   9  -9  -2   -0.04    0.42
  -9   9   2    0.88    0.53
   9   9  -2    0.46    0.58
  -9   9   2    0.13    0.50
  -9   9   2    0.59    0.51
  -8  -9   2    0.40    0.49
  -8  -9   2    0.05    0.45
  -8  -9   2    0.55    0.55
   8  -9  -2    0.17    0.40
   8  -9  -2    0.37    0.42
   8   9  -2    0.46    0.49
   8   9  -2    0.07    0.33
  -8   9   2   -0.34    0.40
  -8   9   2    0.74    0.47
   7  -9  -2   38.32    2.11
  -7  -9   2   37.56    2.24
   7  -9  -2   37.07    2.09
  -7  -9   2   37.68    2.26
  -7  -9   2   37.50    1.74
  -7   9   2   38.96    2.20
  -7   9   2   38.57    2.19
  -7   9   2   38.47    2.39
   7   9  -2   41.05    2.16
  -7   9   2   37.31    2.19
  -6  -9   2    8.77    1.02
   6  -9  -2    7.97    0.90
  -6  -9   2    8.78    0.74
   6  -9  -2    7.40    0.91
  -6  -9   2    9.06    0.88
  -6  -9   2    7.59    0.97
  -6   9   2    9.58    1.02
   6   9  -2    7.02    0.99
  -6   9   2    9.77    1.00
  -6   9   2    9.52    1.06
  -6   9   2    8.91    1.11
   6   9  -2    9.15    1.06
   6   9  -2   10.01    1.02
  -5  -9   2   14.63    1.01
  -5  -9   2   14.82    1.28
  -5  -9   2   14.78    1.04
   5  -9  -2   16.01    1.16
  -5  -9   2   14.59    1.25
   5  -9  -2   14.21    1.18
   5  -9  -2   15.50    0.98
   5   9  -2   14.82    1.28
  -5   9   2   16.69    1.40
  -5   9   2   14.62    1.23
   5   9  -2   13.75    1.29
  -5   9   2   16.12    1.30
   5   9  -2   15.22    1.17
  -5   9   2   14.14    1.16
   4  -9  -2   13.57    1.12
  -4  -9   2   14.28    0.99
  -4  -9   2   12.65    1.13
  -4  -9   2   13.48    0.90
   4  -9  -2   13.55    1.04
   4  -9  -2   15.63    1.17
   4  -9  -2   14.51    0.80
  -4  -9   2   13.74    1.16
  -4   9   2   15.34    1.22
   4   9  -2   13.85    1.09
  -4   9   2   15.22    1.24
  -4   9   2   13.71    1.09
   4   9  -2   15.69    1.26
  -4   9   2   13.58    1.26
   4   9  -2   14.85    1.24
  -3  -9   2   18.38    1.30
   3  -9  -2   17.46    0.98
  -3  -9   2   17.76    1.30
   3  -9  -2   17.73    1.24
  -3  -9   2   18.61    1.16
  -3  -9   2   17.39    0.93
   3   9  -2   17.14    1.33
  -3   9   2   19.12    1.26
  -3   9   2   16.03    1.27
  -3   9   2   16.30    1.36
  -3   9   2   17.48    1.18
   3   9  -2   17.26    1.25
  -2  -9   2    8.62    0.87
   2  -9  -2    9.86    0.95
  -2  -9   2    9.28    0.83
   2  -9  -2    8.16    0.85
  -2  -9   2    8.50    0.87
   2  -9  -2    8.18    0.69
   2   9  -2    9.14    0.88
  -2   9   2    8.90    0.78
   2   9  -2    8.44    0.91
  -2   9   2    8.70    0.93
   2   9  -2    9.02    0.56
   2   9  -2    7.55    0.92
  -2   9   2    9.00    1.00
  -2   9   2    9.83    0.84
  -1  -9   2   53.25    2.32
   1  -9  -2   51.85    2.15
   1  -9  -2   52.80    2.41
  -1  -9   2   50.43    2.30
  -1  -9   2   49.84    2.27
   1   9  -2   52.71    2.35
   1   9  -2   55.29    2.48
  -1   9   2   51.63    2.56
   1   9  -2   50.52    2.45
  -1   9   2   51.49    2.16
  -1   9   2   51.20    2.42
   1   9  -2   42.29    1.68
  -1   9   2   48.82    2.21
   0  -9   2   30.24    1.65
   0  -9   2   32.92    1.65
   0  -9  -2   28.48    1.56
   0   9  -2   29.35    1.77
   0   9  -2   32.20    1.72
   0   9   2   30.67    1.49
   0   9  -2   32.21    1.75
   0   9   2   28.87    1.81
   0   9   2   29.69    1.58
   0   9   2   29.66    1.73
   1  -9   2    2.84    0.54
  -1  -9  -2    2.87    0.65
   1  -9   2    2.09    0.43
  -1  -9  -2    2.52    0.53
   1  -9   2    2.10    0.54
  -1  -9  -2    2.68    0.54
   1   9   2    2.67    0.52
  -1   9  -2    2.35    0.56
  -1   9  -2    2.68    0.57
  -1   9  -2    1.94    0.21
   1   9   2    2.50    0.44
   1   9   2    2.81    0.60
   1   9   2    2.41    0.63
  -1   9  -2    2.86    0.66
  -2  -9  -2   63.70    2.89
   2  -9   2   64.41    2.84
  -2  -9  -2   65.96    2.84
  -2  -9  -2   66.29    2.71
   2   9   2   65.39    2.90
   2   9   2   66.69    2.77
  -2   9  -2   68.10    2.85
   2   9   2   67.29    2.55
  -2   9  -2   67.04    2.26
  -2   9  -2   66.65    2.91
   2   9   2   62.56    3.03
  -2   9  -2   65.60    3.03
   3  -9   2    2.54    0.61
  -3  -9  -2    2.76    0.65
  -3  -9  -2    3.33    0.55
   3  -9   2    3.72    0.46
  -3  -9  -2    2.36    0.58
   3   9   2    2.97    0.46
  -3   9  -2    2.67    0.57
  -3   9  -2    2.97    0.39
  -3   9  -2    3.10    0.71
  -3   9  -2    3.63    0.70
   3   9   2    2.25    0.56
   3   9   2    3.36    0.61
   3   9   2    2.63    0.69
   4  -9   2    2.34    0.39
  -4  -9  -2    2.99    0.66
   4  -9   2    3.67    0.69
  -4  -9  -2    3.14    0.71
  -4  -9  -2    3.04    0.51
  -4   9  -2    3.16    0.70
   4   9   2    2.86    0.63
   4   9   2    2.56    0.70
  -4   9  -2    3.52    0.80
   4   9   2    2.68    0.47
  -4   9  -2    2.92    0.60
   4   9   2    2.85    0.67
  -4   9  -2    2.68    0.47
  -5  -9  -2   16.23    1.33
   5  -9   2   13.09    1.15
   5  -9   2   14.70    0.78
  -5  -9  -2   12.04    1.17
  -5  -9  -2   15.25    0.96
  -5  -9  -2   14.10    1.22
  -5   9  -2   14.48    1.27
  -5   9  -2   13.23    1.09
   5   9   2   14.06    0.95
  -5   9  -2   14.91    1.38
   5   9   2   13.41    1.32
  -5   9  -2   14.01    1.00
   6  -9   2    8.49    1.00
  -6  -9  -2    8.26    0.69
  -6  -9  -2    8.10    1.01
  -6  -9  -2    8.58    1.07
  -6  -9  -2    8.33    0.99
  -6   9  -2    8.15    1.13
   6   9   2    8.80    0.80
  -6   9  -2    8.62    0.89
   6   9   2    7.55    1.11
  -6   9  -2    9.83    1.15
  -6   9  -2    8.83    0.87
   7  -9   2   27.96    1.87
   7  -9   2   28.30    1.80
  -7  -9  -2   30.58    1.95
  -7  -9  -2   30.12    2.02
  -7  -9  -2   29.53    2.00
  -7   9  -2   31.21    2.13
  -7   9  -2   31.27    1.76
   7   9   2   28.27    2.08
  -7   9  -2   28.45    1.74
   7   9   2   29.47    1.58
  -7   9  -2   30.25    1.76
  -8  -9  -2    8.55    1.19
   8  -9   2    9.09    1.11
  -8  -9  -2    7.81    1.10
  -8  -9  -2    6.59    1.05
   8  -9   2    8.09    1.06
  -8   9  -2   10.18    1.33
  -8   9  -2   10.20    0.97
   8   9   2    8.65    1.26
  -8   9  -2    8.90    1.02
   8   9   2    8.09    0.88
  -8   9  -2    7.36    0.90
   9  -9   2    2.53    0.68
  -9  -9  -2    1.25    0.70
  -9  -9  -2    0.25    0.53
  -9  -9  -2    1.50    0.68
   9  -9   2    2.27    0.75
  -9   9  -2    2.39    0.88
  -9   9  -2    1.41    0.53
  -9   9  -2    2.09    0.59
  -9   9  -2    2.01    0.65
   9   9   2    1.58    0.53
   9   9   2    3.58    0.98
  10  -9   2    1.48    0.56
 -10  -9  -2    0.68    0.64
 -10  -9  -2    0.69    0.64
 -10  -9  -2    1.80    0.65
  10  -9   2    0.35    0.56
 -10   9  -2    0.70    0.57
 -10   9  -2    0.38    0.74
  10   9   2    1.10    0.71
 -10   9  -2    2.68    0.63
 -11  -9  -2    0.92    0.71
  11  -9   2    1.25    0.64
 -11  -9  -2    1.23    0.68
 -11  -9  -2    0.43    0.57
  11   9   2    1.76    0.80
 -11   9  -2    1.68    0.82
 -11   9  -2    0.25    0.55
 -11   9  -2    1.28    0.53
  12  -9   2    2.32    0.89
 -12  -9  -2    2.32    0.90
 -12  -9  -2    2.10    0.81
 -12  -9  -2    3.11    1.07
 -12   9  -2    2.28    1.10
  12   9   2    3.46    1.16
 -12   9  -2    2.89    0.79
 -12   9  -2    1.98    0.82
  13  -9   2    3.45    1.04
 -13  -9  -2    2.34    1.02
 -13  -9  -2    2.64    1.00
 -13  -9  -2    3.80    1.08
 -13   9  -2    3.88    1.11
 -13   9  -2    2.41    0.87
 -13   9  -2    1.30    1.10
  13   9   2    1.74    0.94
 -14  -9  -2    1.93    0.93
 -14  -9  -2    1.31    0.91
  14  -9   2    1.93    0.98
 -14  -9  -2    1.22    1.02
 -14   9  -2    2.48    1.14
 -14   9  -2    0.77    0.91
 -14   9  -2    2.34    0.88
  14   9   2    1.82    1.07
 -15  -9  -2    2.86    1.19
 -15  -9  -2    4.97    1.26
  15  -9   2    3.96    1.30
 -15  -9  -2    3.28    1.27
 -15   9  -2    2.26    1.39
  15   9   2    6.11    1.55
  15 -10  -2    0.98    0.89
 -15 -10   2    1.91    0.98
 -15 -10   2    0.53    0.96
 -15  10   2    1.72    0.89
  15  10  -2    1.39    0.98
 -15  10   2    0.07    0.98
 -15  10   2    1.63    1.06
 -14 -10   2    3.84    1.17
 -14 -10   2    5.28    1.28
  14 -10  -2    6.05    1.34
  14  10  -2    7.12    1.58
 -14  10   2    1.80    1.33
  14  10  -2    6.99    1.34
 -14  10   2    7.29    1.52
 -14  10   2    5.73    1.45
 -13 -10   2    2.35    0.97
 -13 -10   2    2.57    0.94
  13 -10  -2    3.42    1.01
 -13  10   2    5.30    1.43
 -13  10   2    5.20    1.27
 -13  10   2    2.73    1.04
  13  10  -2    2.73    0.90
  13  10  -2    3.16    1.15
 -12 -10   2    6.71    1.28
  12 -10  -2    4.49    1.09
  12  10  -2    7.15    1.42
 -12  10   2    5.84    1.29
 -12  10   2    5.15    1.33
 -12  10   2    4.52    1.16
  12  10  -2    8.00    1.26
 -11 -10   2    2.68    0.86
  11 -10  -2    3.69    0.91
 -11 -10   2    2.74    0.93
  11 -10  -2    3.84    0.96
  11  10  -2    3.53    0.90
 -11  10   2    3.37    1.04
 -11  10   2    2.95    0.93
 -11  10   2    1.66    0.79
  11  10  -2    2.71    0.98
 -10 -10   2    2.56    0.84
  10 -10  -2    2.16    0.72
 -10 -10   2    1.93    0.72
  10 -10  -2    4.40    0.89
 -10  10   2    1.71    0.75
  10  10  -2    1.60    0.64
 -10  10   2    2.07    0.78
  10  10  -2    2.43    0.86
 -10  10   2    1.01    0.80
  -9 -10   2   10.32    1.31
   9 -10  -2   10.83    1.22
   9 -10  -2   10.08    1.20
  -9 -10   2   10.43    1.16
  -9  10   2    9.74    1.33
   9  10  -2    9.59    1.31
  -9  10   2    9.47    1.22
  -9  10   2   11.25    1.33
   9  10  -2   10.09    1.17
  -8 -10   2    4.39    0.94
   8 -10  -2    4.94    0.94
  -8 -10   2    4.45    0.78
   8 -10  -2    6.27    0.99
  -8 -10   2    3.99    0.91
   8  10  -2    4.97    0.83
  -8  10   2    7.07    1.00
   8  10  -2    3.99    0.94
  -8  10   2    4.40    1.04
  -8  10   2    6.03    1.00
  -7 -10   2    0.71    0.54
   7 -10  -2    0.15    0.42
  -7 -10   2    0.53    0.41
  -7 -10   2    0.71    0.53
   7 -10  -2    0.66    0.47
  -7  10   2    0.64    0.49
   7  10  -2    0.63    0.52
  -7  10   2    1.04    0.62
  -7  10   2    0.62    0.48
   7  10  -2    0.78    0.51
  -7  10   2    0.31    0.40
   6 -10  -2    3.58    0.75
   6 -10  -2    5.50    0.84
  -6 -10   2    3.55    0.82
  -6 -10   2    3.59    0.81
  -6 -10   2    4.08    0.65
  -6 -10   2    4.18    0.60
   6  10  -2    3.21    0.67
  -6  10   2    3.75    0.88
  -6  10   2    3.71    0.76
  -6  10   2    3.24    0.80
   6  10  -2    3.63    0.84
   6  10  -2    4.76    0.94
  -6  10   2    3.55    0.76
   5 -10  -2    0.16    0.38
   5 -10  -2    0.12    0.38
  -5 -10   2    0.51    0.31
  -5 -10   2   -0.24    0.35
  -5 -10   2    0.15    0.30
  -5 -10   2   -0.18    0.36
  -5  10   2    1.28    0.51
   5  10  -2    0.02    0.44
  -5  10   2   -0.62    0.32
  -5  10   2    0.22    0.38
  -5  10   2   -0.18    0.38
   5  10  -2    0.04    0.38
   5  10  -2    0.44    0.45
  -4 -10   2   25.07    1.66
  -4 -10   2   23.96    1.28
   4 -10  -2   25.99    1.21
  -4 -10   2   27.25    1.73
  -4 -10   2   25.90    1.47
   4 -10  -2   24.84    1.62
   4 -10  -2   22.94    1.47
  -4  10   2   24.66    1.66
  -4  10   2   25.08    1.83
  -4  10   2   24.25    1.67
   4  10  -2   24.27    1.55
   4  10  -2   21.96    1.67
  -4  10   2   26.49    1.55
   4  10  -2   25.25    1.70
  -3 -10   2    2.01    0.51
   3 -10  -2    2.32    0.60
  -3 -10   2    1.41    0.50
   3 -10  -2    1.69    0.38
   3 -10  -2    1.39    0.49
  -3 -10   2    1.34    0.49
  -3  10   2    2.14    0.53
   3  10  -2    2.26    0.39
   3  10  -2    1.41    0.50
   3  10  -2    1.48    0.56
   3  10  -2    1.38    0.55
  -3  10   2    2.15    0.52
  -3  10   2    2.48    0.68
  -3  10   2    2.02    0.58
   2 -10  -2    7.78    0.91
  -2 -10   2    6.58    0.82
   2 -10  -2    7.13    0.85
   2 -10  -2    7.75    0.70
  -2 -10   2    6.49    0.76
  -2 -10   2    6.89    0.84
   2  10  -2    6.30    0.79
   2  10  -2    8.16    0.97
  -2  10   2    7.36    0.77
  -2  10   2    7.04    0.74
   2  10  -2    7.58    0.97
  -2  10   2    7.99    1.04
  -2  10   2    6.04    0.85
   2  10  -2    6.15    0.48
  -1 -10   2    2.03    0.51
   1 -10  -2    2.15    0.60
   1 -10  -2    1.27    0.39
  -1 -10   2    2.08    0.53
  -1 -10   2    2.00    0.52
   1 -10  -2    2.56    0.58
   1  10  -2    1.99    0.54
  -1  10   2    2.63    0.53
  -1  10   2    2.22    0.50
  -1  10   2    2.08    0.57
   1  10  -2    1.79    0.55
  -1  10   2    1.49    0.58
   1  10  -2    2.30    0.65
   0 -10   2    0.24    0.32
   0 -10  -2    0.10    0.26
   0 -10   2    0.16    0.33
   0 -10   2    0.14    0.34
   0 -10  -2   -0.13    0.26
   0 -10  -2    0.10    0.32
   0  10   2   -0.01    0.31
   0  10   2   -0.07    0.23
   0  10  -2    0.10    0.33
   0  10   2    0.20    0.39
   0  10   2    0.10    0.30
   0  10  -2    0.61    0.47
   0  10  -2   -0.38    0.26
   1 -10   2    1.20    0.47
  -1 -10  -2    0.29    0.32
  -1 -10  -2    1.45    0.54
  -1 -10  -2    1.08    0.43
   1 -10   2    0.62    0.36
   1  10   2    0.95    0.47
  -1  10  -2    1.30    0.48
  -1  10  -2    1.17    0.53
   1  10   2    1.26    0.42
   1  10   2    1.25    0.36
  -1  10  -2    1.07    0.46
   1  10   2    1.14    0.52
   2 -10   2    6.96    0.85
  -2 -10  -2    6.29    0.85
  -2 -10  -2    6.40    0.80
   2 -10   2    6.06    0.68
  -2 -10  -2    6.43    0.74
   2  10   2    6.10    0.77
   2  10   2    5.79    0.81
  -2  10  -2    8.08    0.91
   2  10   2    5.15    0.90
  -2  10  -2    6.88    0.94
  -2  10  -2    6.39    0.80
   2  10   2    5.98    0.63
  -3 -10  -2    0.22    0.37
   3 -10   2    0.14    0.25
  -3 -10  -2    0.25    0.29
   3 -10   2   -0.39    0.29
  -3 -10  -2    0.02    0.31
  -3  10  -2    0.28    0.42
  -3  10  -2    0.66    0.41
  -3  10  -2   -0.09    0.32
   3  10   2   -0.25    0.30
   3  10   2   -0.36    0.33
   3  10   2    0.14    0.25
   3  10   2    0.12    0.34
  -4 -10  -2    2.81    0.68
   4 -10   2    2.71    0.66
  -4 -10  -2    3.26    0.74
   4 -10   2    3.52    0.48
  -4 -10  -2    3.45    0.61
  -4  10  -2    2.71    0.68
  -4  10  -2    2.61    0.76
   4  10   2    3.49    0.75
   4  10   2    3.13    0.68
   4  10   2    2.90    0.79
   4  10   2    2.96    0.50
  -4  10  -2    3.20    0.51
  -4  10  -2    2.60    0.61
  -5 -10  -2    6.08    0.69
   5 -10   2    4.43    0.85
  -5 -10  -2    7.40    0.97
  -5 -10  -2    8.39    0.99
  -5 -10  -2    6.07    0.88
   5  10   2    6.73    1.05
  -5  10  -2    6.85    0.71
  -5  10  -2    6.40    0.94
  -5  10  -2    5.74    1.01
  -5  10  -2    6.31    0.86
   5  10   2    6.59    0.72
  -6 -10  -2    8.08    1.04
  -6 -10  -2   10.34    1.14
   6 -10   2    8.13    1.05
  -6 -10  -2    7.14    1.03
  -6 -10  -2    9.57    0.79
  -6  10  -2    9.10    0.86
   6  10   2    8.07    0.81
  -6  10  -2    9.64    1.00
  -6  10  -2    5.35    1.12
  -6  10  -2    8.35    1.14
   6  10   2    9.62    1.23
  -7 -10  -2    1.72    0.63
   7 -10   2    1.18    0.64
  -7 -10  -2    2.29    0.70
   7 -10   2    1.77    0.63
  -7 -10  -2    1.41    0.65
  -7  10  -2    1.18    0.53
  -7  10  -2    1.57    0.54
   7  10   2    2.42    0.82
  -7  10  -2    2.08    0.81
   7  10   2    1.66    0.48
  -7  10  -2    1.92    0.58
   8 -10   2    9.47    1.18
   8 -10   2   10.74    1.20
  -8 -10  -2    9.56    1.24
  -8 -10  -2    8.06    1.15
  -8 -10  -2    9.51    1.25
   8  10   2    8.63    1.10
  -8  10  -2    8.17    1.29
  -8  10  -2    7.56    1.00
  -8  10  -2    8.71    1.02
  -8  10  -2    8.65    1.01
   8  10   2    9.49    1.41
  -9 -10  -2    2.45    0.81
  -9 -10  -2    2.67    0.77
   9 -10   2    2.59    0.82
   9 -10   2    2.63    0.71
  -9 -10  -2    2.73    0.89
   9  10   2    2.48    0.91
  -9  10  -2    3.65    1.06
  -9  10  -2    3.42    0.76
  -9  10  -2    2.21    0.66
  -9  10  -2    2.38    0.82
 -10 -10  -2    2.29    0.90
 -10 -10  -2    3.49    1.01
  10 -10   2    2.78    0.85
  10 -10   2    3.12    0.80
 -10 -10  -2    2.43    0.78
  10  10   2    3.65    1.08
 -10  10  -2    2.97    0.80
 -10  10  -2    2.73    1.01
 -11 -10  -2    0.55    0.58
 -11 -10  -2    0.01    0.63
  11 -10   2   -0.28    0.41
  11 -10   2    0.03    0.54
 -11 -10  -2   -0.43    0.39
 -11  10  -2   -0.35    0.54
 -11  10  -2    1.05    0.51
  11  10   2    0.23    0.78
 -12 -10  -2    2.49    1.05
 -12 -10  -2    1.60    0.79
  12 -10   2    1.87    0.79
  12  10   2    1.91    0.94
 -12  10  -2    0.83    1.01
 -12  10  -2    3.06    0.89
 -13 -10  -2    1.14    0.91
  13 -10   2    2.08    0.85
 -13 -10  -2   -0.58    0.62
 -13 -10  -2    0.17    0.66
 -13  10  -2    2.17    1.19
 -13  10  -2    2.60    0.82
  13  10   2    1.52    0.93
 -14 -10  -2    1.24    0.79
  14 -10   2    2.76    1.14
 -14 -10  -2    1.10    1.04
 -14 -10  -2    1.98    0.93
  14  10   2    3.18    1.27
 -14  10  -2    0.78    1.05
 -14  10  -2    4.53    1.00
 -14 -11   2   -1.00    0.55
  14 -11  -2    0.82    0.75
 -14  11   2    1.84    1.10
 -14  11   2    0.92    0.73
  14  11  -2   -0.44    0.82
 -14  11   2    1.29    1.17
  13 -11  -2   -0.42    0.50
 -13 -11   2   -0.43    0.57
  13  11  -2   -0.23    0.72
 -13  11   2    0.44    0.95
 -13  11   2   -0.68    0.62
 -13  11   2    1.29    0.88
  12 -11  -2   11.08    1.35
 -12 -11   2    9.29    1.44
 -12 -11   2   10.12    1.60
  12 -11  -2    9.28    1.45
  12  11  -2   10.25    1.72
 -12  11   2   10.50    1.63
 -12  11   2   10.96    1.92
 -12  11   2    7.54    1.28
  12  11  -2   15.06    1.44
 -11 -11   2   11.93    1.54
  11 -11  -2   10.70    1.42
 -11 -11   2   14.36    1.53
  11 -11  -2   11.99    1.42
 -11  11   2   10.92    1.63
  11  11  -2   11.74    1.70
 -11  11   2    9.97    1.66
 -11  11   2   11.00    1.49
  11  11  -2   11.38    1.37
  10 -11  -2    0.60    0.53
  10 -11  -2    1.72    0.73
 -10 -11   2    0.87    0.67
 -10 -11   2    1.99    0.68
 -10  11   2    0.98    0.75
 -10  11   2    1.23    0.69
  10  11  -2    2.19    0.71
  10  11  -2    1.65    0.76
 -10  11   2    1.15    0.73
   9 -11  -2   -0.32    0.45
  -9 -11   2   -0.45    0.37
  -9 -11   2   -0.28    0.51
   9 -11  -2   -0.12    0.43
  -9  11   2   -0.02    0.57
  -9  11   2   -0.19    0.49
   9  11  -2   -0.72    0.28
  -9  11   2    1.29    0.70
   9  11  -2   -0.25    0.48
  -8 -11   2    3.27    0.91
   8 -11  -2    3.01    0.79
   8 -11  -2    2.15    0.75
  -8 -11   2    3.31    0.74
  -8  11   2    1.39    0.67
   8  11  -2    2.21    0.82
  -8  11   2    2.77    0.73
  -8  11   2    2.25    0.84
   7 -11  -2    1.48    0.60
  -7 -11   2    1.89    0.68
  -7 -11   2    2.40    0.61
   7 -11  -2    1.97    0.64
  -7  11   2    3.39    0.75
   7  11  -2    2.31    0.80
  -7  11   2    1.90    0.72
  -7  11   2    2.51    0.78
  -7  11   2    1.10    0.66
   7  11  -2    3.82    0.77
   6 -11  -2    0.23    0.43
   6 -11  -2    0.53    0.49
  -6 -11   2    0.25    0.32
  -6 -11   2    0.03    0.40
  -6 -11   2    0.38    0.33
   6  11  -2   -0.23    0.33
  -6  11   2   -0.36    0.43
  -6  11   2   -0.23    0.43
  -6  11   2   -0.14    0.45
   6  11  -2   -0.27    0.46
  -6  11   2    0.00    0.37
  -5 -11   2   -0.16    0.38
  -5 -11   2    0.16    0.32
   5 -11  -2   -0.25    0.28
   5 -11  -2   -0.33    0.32
  -5 -11   2    0.10    0.33
   5  11  -2    0.09    0.42
  -5  11   2   -0.32    0.40
  -5  11   2    0.07    0.38
   5  11  -2    0.52    0.43
  -5  11   2    0.23    0.46
  -5  11   2   -0.06    0.38
   5  11  -2   -0.17    0.43
   4 -11  -2    5.02    0.89
  -4 -11   2    4.61    0.71
   4 -11  -2    5.37    0.79
  -4 -11   2    3.65    0.80
   4 -11  -2    3.90    0.59
   4  11  -2    4.36    0.91
   4  11  -2    6.15    1.03
  -4  11   2    5.90    0.99
  -4  11   2    4.36    0.72
  -4  11   2    4.62    0.88
   4  11  -2    3.42    0.73
  -4  11   2    3.63    0.84
   3 -11  -2   16.77    1.42
  -3 -11   2   24.77    1.66
   3 -11  -2   24.12    1.29
   3  11  -2   22.95    1.54
  -3  11   2   23.47    1.67
  -3  11   2   23.49    1.55
  -3  11   2   25.24    1.48
   3  11  -2   23.19    1.76
  -3  11   2   23.35    1.76
  -2 -11   2   13.33    1.08
   2 -11  -2   12.51    0.96
  -2 -11   2   11.02    1.12
  -2  11   2   13.15    1.04
   2  11  -2   11.21    1.21
  -2  11   2   12.62    1.03
   2  11  -2   12.50    1.25
  -2  11   2   13.49    1.25
   2  11  -2   11.04    1.08
  -2  11   2   10.68    1.24
  -1 -11   2   50.55    2.45
   1 -11  -2   49.04    2.30
   1 -11  -2   52.59    2.62
  -1 -11   2   50.68    2.47
  -1  11   2   51.72    2.34
  -1  11   2   52.76    2.67
   1  11  -2   52.37    2.58
  -1  11   2   59.41    2.91
  -1  11   2   51.74    2.35
   1  11  -2   55.55    2.71
   1  11  -2   49.85    2.70
   0 -11  -2    3.49    0.75
   0 -11  -2    3.33    0.66
   0 -11  -2    1.87    0.56
   0 -11   2    2.84    0.60
   0 -11   2    3.00    0.65
   0  11   2    2.47    0.74
   0  11   2    2.33    0.65
   0  11   2    3.50    0.63
   0  11  -2    2.86    0.67
   0  11  -2    3.32    0.80
   0  11  -2    3.18    0.71
   0  11   2    2.98    0.57
  -1 -11  -2    9.23    0.93
   1 -11   2    9.51    0.88
  -1 -11  -2    8.99    0.94
  -1 -11  -2   10.11    1.10
  -1  11  -2    9.01    1.16
   1  11   2    9.04    1.13
   1  11   2   10.14    0.86
  -1  11  -2    9.50    1.06
   1  11   2    8.60    0.87
   1  11   2    9.85    1.10
  -1  11  -2    8.70    0.98
  -2 -11  -2    4.99    0.84
  -2 -11  -2    5.41    0.78
   2 -11   2    5.42    0.66
   2 -11   2    4.96    0.80
  -2 -11  -2    4.73    0.78
   2  11   2    4.97    0.85
   2  11   2    4.51    0.94
  -2  11  -2    4.15    0.91
   2  11   2    5.16    0.65
  -2  11  -2    5.02    0.82
   2  11   2    5.42    0.74
  -2  11  -2    5.60    0.85
  -3 -11  -2   38.37    1.90
  -3 -11  -2   34.38    2.10
   3 -11   2   34.64    1.67
   3 -11   2   34.45    2.03
  -3 -11  -2   35.09    2.06
  -3  11  -2   34.92    2.09
  -3  11  -2   34.28    2.22
   3  11   2   35.54    1.93
   3  11   2   35.45    2.09
  -3  11  -2   36.00    2.03
   3  11   2   33.35    2.24
   3  11   2   34.66    1.72
  -4 -11  -2   44.45    2.38
  -4 -11  -2   43.95    2.07
   4 -11   2   41.74    1.83
   4 -11   2   43.93    2.34
  -4 -11  -2   38.77    2.31
   4  11   2   39.74    2.21
   4  11   2   40.24    1.92
   4  11   2   39.67    2.48
  -4  11  -2   44.22    2.55
  -4  11  -2   41.38    2.36
  -4  11  -2   41.53    2.25
  -5 -11  -2    2.83    0.58
  -5 -11  -2    3.45    0.83
  -5 -11  -2    3.39    0.77
   5 -11   2    3.33    0.74
  -5  11  -2    2.62    0.73
   5  11   2    2.55    0.68
  -5  11  -2    3.39    0.94
  -5  11  -2    2.33    0.65
   5  11   2    2.26    0.52
   5  11   2    2.25    0.82
   6 -11   2    7.16    1.00
  -6 -11  -2    5.83    0.98
  -6 -11  -2    6.09    0.94
  -6 -11  -2    6.26    1.11
   6  11   2    6.36    1.13
   6  11   2    5.66    0.74
  -6  11  -2    6.40    1.07
  -6  11  -2    7.11    1.24
  -6  11  -2    5.90    0.91
  -7 -11  -2   13.77    1.42
   7 -11   2   11.04    1.25
  -7 -11  -2   10.54    1.25
   7 -11   2   10.69    1.21
  -7 -11  -2    9.20    1.24
  -7  11  -2   11.68    1.45
   7  11   2   10.06    1.39
  -7  11  -2    9.82    1.14
  -7  11  -2   11.11    1.16
  -8 -11  -2    1.65    0.73
  -8 -11  -2    3.62    0.93
  -8 -11  -2    1.41    0.77
   8 -11   2    2.95    0.76
   8 -11   2    4.42    0.97
  -8  11  -2    3.15    0.74
  -8  11  -2    4.14    1.07
   8  11   2    4.34    1.05
  -8  11  -2    2.44    0.68
  -9 -11  -2    2.01    0.83
  -9 -11  -2    2.54    0.90
  -9 -11  -2    2.11    0.82
   9 -11   2    2.20    0.72
   9 -11   2    0.46    0.63
  -9  11  -2    3.27    1.03
  -9  11  -2    1.34    0.63
   9  11   2    1.78    0.91
  -9  11  -2    3.68    0.80
 -10 -11  -2    0.76    0.76
 -10 -11  -2    1.12    0.68
 -10 -11  -2    2.56    0.80
  10 -11   2    1.38    0.67
  10 -11   2    0.98    0.65
  10  11   2    0.06    0.71
 -10  11  -2    0.33    0.67
 -10  11  -2    0.44    0.49
 -11 -11  -2    6.71    1.30
 -11 -11  -2   12.60    1.55
 -11 -11  -2    7.56    1.54
  11 -11   2    5.63    1.10
  11 -11   2    7.89    1.29
 -11  11  -2    7.57    1.13
 -11  11  -2    4.36    1.38
  11  11   2    7.20    1.56
  12 -11   2    0.69    0.70
 -12 -11  -2    0.77    0.80
 -12 -11  -2   -0.25    0.79
 -12  11  -2    1.39    0.86
 -12  11  -2    1.44    0.67
  12  11   2    0.55    0.83
 -13 -11  -2   10.96    1.66
 -13 -11  -2    5.18    1.27
  13 -11   2   13.63    1.83
  13  11   2   11.75    1.86
 -13  11  -2    9.12    1.97
 -13  11  -2   11.39    1.56
 -14 -11  -2    2.96    1.19
 -14 -11  -2    2.97    1.10
  14 -11   2    2.45    1.15
 -14  11  -2    0.39    1.40
  14  11   2    1.41    1.03
 -14 -12   2    0.56    0.79
  14 -12  -2    0.58    0.76
 -14  12   2    1.62    0.84
  14  12  -2   -0.08    0.87
  13 -12  -2   -0.26    0.70
 -13 -12   2   -0.08    0.74
 -13  12   2    1.00    0.79
  13  12  -2   -0.65    0.75
 -13  12   2    1.57    1.03
  12 -12  -2    1.86    0.85
  12 -12  -2    2.71    0.84
 -12 -12   2    2.54    0.98
  12  12  -2    3.73    0.94
 -12  12   2    4.33    1.20
  12  12  -2    2.01    1.03
 -12  12   2    2.23    0.90
 -11 -12   2    1.23    0.80
  11 -12  -2    1.07    0.68
  11 -12  -2    1.14    0.76
  11  12  -2    2.02    0.76
 -11  12   2    2.12    0.86
 -11  12   2    1.52    0.94
  11  12  -2    1.11    0.81
  10 -12  -2    0.28    0.60
  10 -12  -2   -0.49    0.43
 -10 -12   2    0.20    0.59
 -10  12   2    0.78    0.68
  10  12  -2   -0.40    0.59
  10  12  -2   -0.27    0.65
 -10  12   2    1.73    0.89
   9 -12  -2   -0.01    0.50
   9 -12  -2    1.16    0.66
  -9 -12   2    0.00    0.54
  -9  12   2   -0.56    0.41
  -9  12   2   -1.08    0.45
   9  12  -2    1.50    0.74
   9  12  -2    0.16    0.42
   8 -12  -2    1.12    0.64
   8 -12  -2   -0.22    0.42
  -8 -12   2    0.08    0.48
   8  12  -2    0.12    0.56
   8  12  -2    0.56    0.53
  -8  12   2    1.20    0.55
  -8  12   2    0.50    0.56
  -8  12   2    0.76    0.72
  -8  12   2    1.10    0.62
   7 -12  -2    1.52    0.70
   7 -12  -2    3.09    0.81
  -7 -12   2    2.90    0.84
  -7  12   2    1.86    0.63
   7  12  -2    0.98    0.63
  -7  12   2    2.38    0.87
  -7  12   2    2.12    0.71
  -7  12   2    2.29    0.79
   7  12  -2    2.33    0.82
   6 -12  -2    0.17    0.43
   6 -12  -2    0.08    0.49
  -6 -12   2   -0.39    0.29
  -6 -12   2    0.09    0.41
  -6  12   2    0.05    0.54
  -6  12   2    1.75    0.58
  -6  12   2    0.70    0.48
   6  12  -2   -0.16    0.44
   6  12  -2   -0.71    0.44
  -5 -12   2    0.53    0.49
   5 -12  -2    0.77    0.48
  -5 -12   2    0.98    0.43
   5 -12  -2    0.28    0.42
   5  12  -2    0.36    0.54
   5  12  -2    0.22    0.45
  -5  12   2    0.26    0.39
   5  12  -2    1.23    0.62
  -5  12   2    0.28    0.47
  -5  12   2    0.88    0.54
  -5  12   2    0.95    0.65
  -4 -12   2    1.60    0.62
  -4 -12   2    2.01    0.59
   4 -12  -2    2.30    0.71
   4 -12  -2    1.71    0.58
   4  12  -2    1.54    0.67
  -4  12   2    3.03    0.73
  -4  12   2    1.49    0.62
   4  12  -2    1.78    0.72
  -4  12   2    1.48    0.51
  -4  12   2    1.86    0.71
   4  12  -2    1.11    0.49
   3 -12  -2    1.70    0.59
  -3 -12   2    0.84    0.52
  -3 -12   2    2.07    0.64
   3 -12  -2    1.58    0.45
   3  12  -2    1.52    0.56
  -3  12   2    2.65    0.79
   3  12  -2    1.37    0.69
   3  12  -2    1.37    0.63
  -3  12   2    1.90    0.53
  -3  12   2    1.15    0.55
  -3  12   2    1.18    0.54
  -2 -12   2   67.72    3.07
   2 -12  -2   66.06    2.73
  -2 -12   2   62.00    2.91
   2 -12  -2   62.12    3.01
  -2  12   2   64.61    3.36
   2  12  -2   62.82    3.01
   2  12  -2   60.69    3.19
  -2  12   2   64.41    2.79
  -2  12   2   63.75    3.13
  -2  12   2   64.83    2.88
   2  12  -2   65.50    3.19
   1 -12  -2    6.28    0.87
   1 -12  -2    5.82    0.77
  -1 -12   2    5.41    0.88
  -1 -12   2    5.57    0.83
  -1  12   2    6.50    0.77
  -1  12   2    6.88    0.79
   1  12  -2    7.79    0.99
  -1  12   2    6.43    0.98
   1  12  -2    5.09    1.02
  -1  12   2    5.90    1.02
   1  12  -2    7.57    1.00
   0 -12  -2   24.03    1.60
   0 -12  -2   25.95    1.58
   0 -12   2   21.82    1.58
   0 -12   2   23.25    1.53
   0  12  -2   25.17    1.70
   0  12   2   24.83    1.50
   0  12   2   23.66    1.44
   0  12   2   22.22    1.71
   0  12   2   24.77    1.91
   0  12  -2   23.56    1.82
   0  12  -2   21.74    1.67
   1 -12   2   13.83    1.25
  -1 -12  -2   13.06    1.16
  -1 -12  -2   11.18    1.19
  -1 -12  -2   12.96    1.15
   1 -12   2   12.25    1.04
   1  12   2   12.03    1.06
   1  12   2   11.22    1.23
  -1  12  -2   11.08    1.29
   1  12   2   11.83    0.97
   1  12   2   10.30    1.27
  -1  12  -2   12.80    1.25
  -1  12  -2   11.85    1.24
  -2 -12  -2   10.19    1.11
  -2 -12  -2   14.45    1.39
   2 -12   2   13.52    1.26
  -2 -12  -2   13.01    1.18
   2 -12   2   13.17    1.03
   2  12   2   13.04    1.42
   2  12   2   15.00    1.37
   2  12   2   10.87    1.04
  -2  12  -2   13.73    1.40
  -2  12  -2   13.49    1.29
  -2  12  -2   14.89    1.36
   2  12   2   12.07    0.99
   3 -12   2   20.24    1.24
  -3 -12  -2   17.99    1.49
  -3 -12  -2   20.19    1.64
   3 -12   2   18.19    1.51
  -3 -12  -2   20.53    1.39
  -3  12  -2   19.57    1.60
  -3  12  -2   20.35    1.55
  -3  12  -2   20.23    1.78
   3  12   2   20.82    1.80
   3  12   2   19.89    1.26
   3  12   2   18.39    1.37
  -4 -12  -2   43.04    2.47
  -4 -12  -2   39.32    2.36
  -4 -12  -2   42.15    2.13
   4 -12   2   42.24    2.39
   4  12   2   43.84    2.30
  -4  12  -2   41.50    2.58
  -4  12  -2   42.59    2.38
   4  12   2   38.09    1.94
  -4  12  -2   38.33    2.36
   4  12   2   41.19    2.60
  -5 -12  -2    1.85    0.66
  -5 -12  -2    0.44    0.46
   5 -12   2    0.23    0.49
  -5 -12  -2    1.09    0.45
  -5  12  -2    0.55    0.50
  -5  12  -2    1.43    0.64
   5  12   2    1.09    0.53
  -5  12  -2    1.36    0.70
   5  12   2    0.75    0.61
   6 -12   2    0.97    0.57
   6  12   2    1.64    0.79
   6  12   2    1.40    0.60
  -6  12  -2    1.05    0.63
  -6  12  -2    0.65    0.70
  -6  12  -2    1.84    0.60
  -7 -12  -2    2.89    0.94
  -7 -12  -2    5.18    0.87
   7 -12   2    4.52    0.96
   7 -12   2    4.89    1.01
  -7  12  -2    4.39    0.90
   7  12   2    4.37    1.11
  -7  12  -2    4.96    1.20
  -7  12  -2    5.00    0.95
  -8 -12  -2    3.02    0.92
  -8 -12  -2    3.64    0.90
   8 -12   2    5.14    1.07
   8 -12   2    4.25    0.94
  -8  12  -2    6.04    0.99
   8  12   2    3.77    1.14
  -8  12  -2    3.89    0.92
  -8  12  -2    1.61    0.93
  -9 -12  -2   -0.20    0.43
   9 -12   2    0.50    0.62
  -9 -12  -2    0.35    0.62
   9 -12   2    2.31    0.77
  -9  12  -2    0.39    0.80
   9  12   2   -0.49    0.63
  -9  12  -2    1.08    0.55
  10 -12   2   11.53    1.45
  10 -12   2    8.30    1.23
 -10 -12  -2    9.73    1.44
 -10  12  -2    9.79    1.78
 -10  12  -2    8.33    1.22
  10  12   2   14.44    1.91
  11 -12   2   -0.56    0.62
 -11 -12  -2    1.69    0.91
 -11 -12  -2    1.85    0.94
  11 -12   2    0.64    0.67
  11  12   2    0.65    0.86
 -11  12  -2    1.62    0.71
 -11  12  -2   -0.45    0.67
 -12 -12  -2    2.90    1.01
  12 -12   2    2.14    0.94
 -12 -12  -2    3.24    1.05
  12  12   2    3.79    1.32
 -12  12  -2    2.56    1.19
 -12  12  -2    0.98    0.78
 -13 -12  -2    1.35    0.95
 -13 -12  -2    1.18    0.85
  13 -12   2    3.17    1.00
 -13  12  -2    1.51    1.29
  13  12   2    1.89    1.21
 -13  12  -2    2.75    0.90
 -13 -13   2   30.02    2.60
  13 -13  -2   27.62    2.41
 -13  13   2   24.35    2.52
  13  13  -2   28.62    2.72
 -13  13   2   27.35    2.74
  12 -13  -2    7.61    1.36
 -12 -13   2    4.87    1.33
  12 -13  -2    5.55    1.25
  12  13  -2    7.74    1.67
 -12  13   2    7.40    1.58
 -12  13   2    7.70    1.66
  11 -13  -2    2.83    0.95
  11 -13  -2    1.62    0.78
 -11 -13   2    0.37    0.71
  11  13  -2    2.02    0.97
 -11  13   2    0.43    0.73
 -11  13   2    0.68    0.99
  10 -13  -2    0.37    0.66
 -10 -13   2   -0.27    0.57
  10 -13  -2   -0.32    0.51
 -10  13   2   -0.16    0.61
  10  13  -2    0.11    0.64
 -10  13   2    0.81    0.70
   9 -13  -2   12.38    1.48
   9 -13  -2   11.69    1.46
  -9 -13   2    9.94    1.53
   9  13  -2    9.12    1.56
   9  13  -2   12.08    1.37
  -9  13   2   13.89    1.55
  -9  13   2   11.58    1.62
   8 -13  -2    4.46    0.95
   8 -13  -2    3.16    0.84
  -8 -13   2    3.46    0.94
  -8  13   2    2.56    1.00
   8  13  -2    2.54    0.93
  -8  13   2    3.65    0.94
   8  13  -2    2.16    0.85
  -8  13   2    3.32    0.96
   7 -13  -2    1.17    0.63
   7 -13  -2    1.43    0.64
  -7 -13   2    1.94    0.76
   7  13  -2    1.64    0.74
  -7  13   2    1.85    0.70
   7  13  -2    2.11    0.90
  -7  13   2    2.47    0.81
  -7  13   2    0.49    0.68
   6 -13  -2    5.02    1.08
  -6 -13   2    6.61    1.10
   6 -13  -2    6.42    0.97
  -6  13   2    6.52    1.29
  -6  13   2    6.27    1.04
  -6  13   2    8.01    1.19
   6  13  -2    6.02    1.21
   6  13  -2   12.13    1.29
  -5 -13   2    1.95    0.63
   5 -13  -2    2.36    0.76
   5 -13  -2    2.64    0.73
  -5 -13   2    1.99    0.73
   5  13  -2    1.93    0.76
  -5  13   2    1.04    0.63
  -5  13   2    2.21    0.85
   5  13  -2    1.57    0.67
  -5  13   2    4.71    1.00
   4 -13  -2    1.30    0.60
  -4 -13   2    0.01    0.56
  -4 -13   2    1.00    0.57
   4 -13  -2    0.78    0.54
  -4  13   2    1.10    0.63
  -4  13   2    1.01    0.57
   4  13  -2    0.49    0.49
   4  13  -2    0.86    0.65
   4  13  -2    0.95    0.63
  -4  13   2    1.25    0.64
  -3 -13   2    6.95    0.97
  -3 -13   2    6.84    1.09
   3 -13  -2    6.13    0.98
  -3  13   2    9.19    1.08
   3  13  -2    6.77    1.08
  -3  13   2    7.89    1.08
  -3  13   2    6.17    1.26
   3  13  -2    6.51    1.16
   3  13  -2    7.75    1.03
  -2 -13   2    4.18    0.86
   2 -13  -2    3.22    0.78
  -2 -13   2    4.28    0.83
   2  13  -2    3.79    0.95
  -2  13   2    2.59    0.66
   2  13  -2    3.60    0.83
  -2  13   2    2.85    0.88
  -2  13   2    4.41    0.91
   2  13  -2    5.09    1.01
  -1 -13   2    1.14    0.56
  -1 -13   2    1.00    0.50
   1 -13  -2    0.74    0.50
   1 -13  -2    0.03    0.37
   1  13  -2    0.58    0.56
  -1  13   2    0.25    0.46
  -1  13   2    0.90    0.60
   1  13  -2    1.24    0.57
  -1  13   2    0.74    0.43
   1  13  -2    0.59    0.57
   0 -13  -2    4.67    0.76
   0 -13   2    3.46    0.72
   0 -13  -2    3.55    0.78
   0 -13   2    4.06    0.87
   0  13  -2    3.13    0.81
   0  13   2    3.39    0.90
   0  13   2    3.92    0.70
   0  13  -2    2.48    0.80
   0  13  -2    2.44    0.75
   0  13   2    4.21    0.93
  -1 -13  -2    1.16    0.51
   1 -13   2    0.34    0.38
  -1 -13  -2    0.21    0.38
   1 -13   2    0.45    0.50
  -1  13  -2    1.38    0.66
   1  13   2    0.73    0.58
   1  13   2    0.38    0.52
  -1  13  -2    0.25    0.48
  -1  13  -2    1.16    0.58
   1  13   2    0.44    0.36
   2 -13   2   -0.74    0.30
  -2 -13  -2    1.20    0.51
  -2 -13  -2    0.23    0.44
   2 -13   2   -0.12    0.29
   2  13   2   -0.32    0.43
  -2  13  -2   -0.02    0.44
  -2  13  -2    0.25    0.57
  -2  13  -2    0.40    0.44
   2  13   2    0.20    0.32
   3 -13   2    5.55    1.01
  -3 -13  -2    6.17    0.83
  -3 -13  -2    4.66    0.97
   3  13   2    5.15    1.14
  -3  13  -2    6.79    1.05
   3  13   2    6.32    1.21
  -3  13  -2    3.99    1.02
  -3  13  -2    5.66    0.98
  -4 -13  -2    0.11    0.47
  -4 -13  -2   -0.30    0.39
   4 -13   2    0.08    0.48
  -4 -13  -2    0.13    0.38
  -4  13  -2    0.27    0.52
   4  13   2   -0.19    0.49
  -4  13  -2   -0.03    0.47
  -4  13  -2   -0.54    0.50
  -5 -13  -2    0.38    0.42
  -5 -13  -2   -0.61    0.45
  -5 -13  -2    0.81    0.53
   5 -13   2    0.24    0.53
  -5  13  -2    1.22    0.61
   5  13   2    0.68    0.62
  -5  13  -2    0.25    0.46
  -5  13  -2    0.90    0.67
   6 -13   2    2.48    0.78
  -6 -13  -2    0.39    0.67
  -6  13  -2    2.83    0.76
  -6  13  -2    2.42    0.80
   6  13   2    2.48    0.99
  -6  13  -2    2.23    0.90
  -7 -13  -2    3.15    1.01
   7 -13   2    3.96    0.95
   7 -13   2    4.85    1.04
  -7  13  -2    5.14    0.99
  -7  13  -2    3.29    0.86
  -7  13  -2    4.92    1.18
   7  13   2    3.79    1.09
  -8 -13  -2    1.79    0.69
   8 -13   2    0.14    0.52
   8 -13   2   -1.39    0.40
  -8  13  -2    1.21    0.61
  -8  13  -2    0.48    0.52
  -8  13  -2   -0.16    0.64
   8  13   2    0.15    0.73
   9 -13   2    2.38    0.82
   9 -13   2    0.20    0.59
  -9 -13  -2   -0.89    0.42
  -9 -13  -2    0.92    0.59
  -9  13  -2    0.39    0.53
   9  13   2   -0.02    0.75
  -9  13  -2   -1.10    0.59
  10 -13   2   11.29    1.57
  10 -13   2   13.32    1.50
 -10 -13  -2   10.09    1.37
 -10 -13  -2   10.38    1.53
 -10  13  -2    9.79    1.75
  10  13   2    8.60    1.72
 -10  13  -2   12.43    1.43
 -10  13  -2    7.14    1.21
 -11 -13  -2    3.98    1.20
 -11 -13  -2    3.63    1.25
  11 -13   2    2.06    0.92
 -11  13  -2    4.26    1.34
  11  13   2    3.67    1.26
 -11  13  -2    4.89    1.05
 -12 -13  -2    3.18    1.17
  12 -13   2    3.69    1.12
 -12  13  -2    3.42    1.00
  12  13   2    1.32    1.17
 -12  13  -2    3.04    1.24
 -13 -13  -2    5.17    1.60
  12 -14  -2    0.60    0.72
  12 -14  -2    0.38    0.70
 -12 -14   2    0.03    0.79
 -12  14   2   -1.07    0.84
 -12  14   2    0.92    0.89
  12  14  -2    0.43    0.88
 -11 -14   2    8.86    1.65
  11 -14  -2    8.16    1.53
  11 -14  -2   10.16    1.46
 -11  14   2    9.37    1.75
  11  14  -2    6.78    1.55
 -11  14   2    8.76    1.91
  10 -14  -2   -0.17    0.49
  10 -14  -2    0.02    0.58
 -10 -14   2   -0.31    0.66
 -10  14   2    0.39    0.76
  10  14  -2    0.03    0.72
 -10  14   2    1.55    0.87
   9 -14  -2    0.04    0.55
  -9 -14   2    0.24    0.69
   9 -14  -2    1.17    0.72
  -9  14   2    3.75    1.07
   9  14  -2    0.00    0.45
  -9  14   2   -0.03    0.64
   9  14  -2   -0.36    0.56
   8 -14  -2    2.33    0.81
  -8 -14   2    0.41    0.58
   8 -14  -2    0.47    0.56
  -8  14   2   -0.65    0.58
   8  14  -2    0.11    0.67
  -8  14   2   -0.45    0.45
   7 -14  -2    0.19    0.54
  -7 -14   2    0.34    0.54
   7 -14  -2    0.96    0.64
  -7  14   2    0.12    0.63
  -7  14   2   -0.87    0.43
   7  14  -2    0.83    0.72
  -6 -14   2    1.52    0.69
   6 -14  -2    2.26    0.75
   6 -14  -2    1.39    0.59
   6  14  -2    0.76    0.69
  -6  14   2    1.44    0.62
   6  14  -2    0.03    0.59
  -6  14   2    1.45    0.83
  -6  14   2    2.59    0.85
   5 -14  -2   -0.47    0.41
  -5 -14   2    0.67    0.49
  -5 -14   2   -0.07    0.54
   5 -14  -2   -0.45    0.44
  -5  14   2   -0.35    0.48
  -5  14   2   -0.55    0.51
   5  14  -2    0.11    0.63
   5  14  -2   -0.68    0.33
  -5  14   2   -0.09    0.54
  -4 -14   2    3.80    0.85
   4 -14  -2    2.76    0.73
   4 -14  -2    3.58    0.90
  -4 -14   2    2.72    0.86
   4  14  -2    3.37    0.94
  -4  14   2    2.76    0.92
  -4  14   2    3.87    0.89
  -4  14   2    1.54    0.76
   4  14  -2    2.90    0.84
  -3 -14   2    0.36    0.46
  -3 -14   2    0.44    0.50
   3 -14  -2    1.19    0.63
  -3  14   2    0.11    0.42
   3  14  -2   -0.08    0.49
  -3  14   2    1.12    0.57
   3  14  -2   -0.56    0.34
  -3  14   2    0.20    0.60
  -2 -14   2    0.00    0.41
   2 -14  -2    1.33    0.47
   2 -14  -2    1.14    0.60
  -2 -14   2    0.41    0.50
   2  14  -2   -0.51    0.58
  -2  14   2    1.86    0.75
   2  14  -2    0.52    0.69
  -2  14   2   -0.40    0.36
   2  14  -2    1.39    0.59
   1 -14  -2    0.10    0.37
   1 -14  -2    1.34    0.58
  -1 -14   2    0.05    0.45
  -1 -14   2    0.77    0.52
  -1  14   2    1.06    0.65
  -1  14   2    1.24    0.47
   1  14  -2    0.95    0.67
   1  14  -2    0.58    0.58
   1  14  -2    0.44    0.56
   0 -14   2    3.26    0.74
   0 -14   2    3.79    0.85
   0 -14  -2    1.87    0.65
   0 -14  -2    1.53    0.61
   0  14   2    1.50    0.81
   0  14   2    2.66    0.82
   0  14   2    2.78    0.66
   0  14  -2    3.62    0.84
   0  14  -2    3.29    0.96
   0  14  -2    3.26    0.85
  -1 -14  -2    0.32    0.43
  -1 -14  -2   -0.18    0.40
   1 -14   2    0.09    0.49
   1 -14   2   -0.26    0.31
   1  14   2   -0.24    0.45
  -1  14  -2    0.40    0.51
  -1  14  -2   -0.23    0.46
   1  14   2    0.05    0.35
  -1  14  -2   -0.09    0.45
   2 -14   2   11.26    1.29
   2 -14   2   11.11    1.04
  -2 -14  -2   14.15    1.31
  -2 -14  -2   11.28    1.22
   2  14   2   11.44    1.47
  -2  14  -2   11.37    1.34
  -2  14  -2   11.25    1.38
  -2  14  -2   11.58    1.52
  -3 -14  -2    2.56    0.72
  -3 -14  -2    3.43    0.78
   3 -14   2    1.34    0.67
   3  14   2    1.65    0.83
  -3  14  -2    2.52    0.89
  -3  14  -2    2.75    0.86
  -3  14  -2    1.34    0.67
  -4 -14  -2   15.29    1.33
  -4 -14  -2   12.78    1.45
   4 -14   2   12.72    1.42
  -4  14  -2   13.68    1.46
  -4  14  -2   14.68    1.64
   4  14   2   13.52    1.68
  -4  14  -2   14.94    1.54
  -5 -14  -2   -1.25    0.44
   5 -14   2   -0.72    0.41
  -5  14  -2    0.37    0.62
  -5  14  -2   -0.19    0.60
   5  14   2    0.50    0.71
  -5  14  -2    0.50    0.52
   6 -14   2   -0.95    0.47
  -6 -14  -2   -0.60    0.46
  -6  14  -2    0.05    0.70
   6  14   2    0.37    0.65
  -6  14  -2    1.29    0.84
  -6  14  -2    0.31    0.56
   7 -14   2    0.98    0.67
   7 -14   2    0.65    0.62
  -7 -14  -2   -0.06    0.57
   7  14   2   -0.08    0.72
  -7  14  -2    1.39    0.65
  -7  14  -2    0.07    0.56
  -7  14  -2    0.50    0.84
   8 -14   2   -0.09    0.51
   8 -14   2    1.72    0.79
  -8 -14  -2   -0.42    0.54
   8  14   2   -0.80    0.56
  -8  14  -2    0.20    0.60
  -8  14  -2   -0.35    0.63
   9 -14   2   -0.52    0.52
  -9 -14  -2    1.06    0.77
   9 -14   2   -1.34    0.68
  -9  14  -2   -0.31    0.67
  -9  14  -2   -0.65    0.48
   9  14   2   -0.56    0.62
 -10 -14  -2    0.85    0.77
  10 -14   2    1.39    0.77
  10 -14   2   -0.50    0.54
 -10  14  -2    0.12    0.62
 -10  14  -2   -1.09    0.81
  10  14   2   -0.12    0.75
  11 -14   2    1.81    0.88
 -11 -14  -2    0.95    0.85
  11 -14   2    2.25    0.80
 -11  14  -2    1.18    1.04
  11  14   2    0.28    0.99
 -11  14  -2    3.12    0.88
  12 -14   2   17.76    2.08
  12  14   2   16.00    2.23
 -12  14  -2   14.04    1.76
  12 -15  -2    1.89    0.92
  12 -15  -2    0.38    0.70
  12  15  -2   -0.98    0.62
 -12  15   2   -0.24    0.80
  11 -15  -2    1.94    0.88
 -11 -15   2    1.08    0.87
  11 -15  -2    1.28    0.77
 -11  15   2    2.64    1.27
 -11  15   2    1.36    0.96
  11  15  -2    0.91    1.02
 -10 -15   2    0.61    0.69
  10 -15  -2    1.23    0.74
  10 -15  -2    0.39    0.71
  10  15  -2    0.33    0.82
 -10  15   2   -0.39    0.86
 -10  15   2    0.71    0.85
   9 -15  -2    7.00    1.32
   9 -15  -2   10.20    1.56
  -9 -15   2    8.40    1.58
  -9  15   2   15.07    1.93
  -9  15   2    6.11    1.54
   9  15  -2    9.67    1.65
   8 -15  -2    0.85    0.64
  -8 -15   2    1.76    0.85
   8 -15  -2    1.37    0.76
   8  15  -2    2.46    0.96
  -8  15   2    1.01    0.80
  -8  15   2    0.33    0.85
  -8  15   2    0.72    0.76
   7 -15  -2   -0.06    0.59
  -7 -15   2    1.19    0.75
   7 -15  -2    1.20    0.81
   7  15  -2    0.56    0.74
  -7  15   2    0.64    0.89
  -7  15   2   -0.05    0.55
  -7  15   2   -0.81    0.52
   6 -15  -2    5.71    1.12
  -6 -15   2    4.93    1.07
   6 -15  -2    6.14    1.02
   6  15  -2    6.80    1.43
  -6  15   2    6.61    1.40
  -6  15   2    7.41    1.40
   6  15  -2    5.73    1.07
   5 -15  -2    8.51    1.27
  -5 -15   2    7.85    1.04
  -5 -15   2    6.48    1.21
   5 -15  -2    8.31    1.17
  -5  15   2   13.50    1.49
  -5  15   2    9.24    1.35
  -5  15   2    8.04    1.40
   5  15  -2    9.14    1.42
   5  15  -2    7.29    1.26
   4 -15  -2    6.78    1.22
  -4 -15   2    8.30    1.06
  -4 -15   2    8.10    1.18
   4 -15  -2    9.28    1.17
   4  15  -2    8.29    1.34
   4  15  -2    7.87    1.06
  -4  15   2    6.71    1.41
  -3 -15   2    4.91    0.95
  -3 -15   2    4.37    1.03
   3 -15  -2    3.56    0.95
   3  15  -2    4.58    0.92
   3  15  -2    3.26    0.98
  -3  15   2    3.70    1.17
  -2 -15   2   10.24    1.22
  -2 -15   2   11.31    1.25
   2 -15  -2   10.00    1.25
   2  15  -2   10.86    1.27
  -2  15   2    8.19    1.56
  -2  15   2   10.42    1.15
   1 -15  -2    0.73    0.46
   1 -15  -2    0.58    0.54
  -1 -15   2    0.35    0.54
  -1 -15   2    0.36    0.55
  -1  15   2   -0.28    0.32
   1  15  -2    0.15    0.66
  -1  15   2    0.31    0.70
   1  15  -2    0.03    0.46
  -1  15   2    1.06    0.73
   1  15  -2    0.37    0.61
   0 -15  -2    2.46    0.72
   0 -15   2    2.78    0.79
   0 -15   2    1.46    0.61
   0 -15  -2    0.36    0.54
   0  15  -2    2.13    0.71
   0  15   2    1.70    0.79
   0  15  -2    2.25    0.84
   0  15  -2    1.82    0.80
  -1 -15  -2   -0.05    0.40
   1 -15   2   -0.05    0.45
  -1  15  -2    0.67    0.62
  -1  15  -2    0.13    0.52
  -1  15  -2    0.00    0.44
   1  15   2   -0.46    0.57
  -2 -15  -2    0.27    0.47
   2 -15   2    0.05    0.49
  -2 -15  -2    0.09    0.42
   2  15   2    0.60    0.72
  -2  15  -2    0.14    0.57
  -2  15  -2    0.29    0.63
  -2  15  -2   -0.75    0.41
  -3 -15  -2   -0.22    0.39
  -3 -15  -2   -0.07    0.53
   3 -15   2   -0.28    0.46
  -3  15  -2    0.77    0.63
  -3  15  -2    0.21    0.60
  -3  15  -2    0.20    0.62
   3  15   2    0.02    0.58
  -4 -15  -2   -0.40    0.41
  -4 -15  -2    1.12    0.60
   4 -15   2   -0.42    0.41
  -4  15  -2    0.06    0.63
  -4  15  -2   -0.19    0.53
  -4  15  -2   -1.06    0.48
   4  15   2   -0.18    0.63
   5 -15   2    7.85    1.19
  -5 -15  -2    8.46    1.29
  -5  15  -2    6.27    1.26
  -5  15  -2    6.20    1.37
   5  15   2    8.84    1.46
  -5  15  -2    6.53    1.22
  -6 -15  -2    1.24    0.72
   6 -15   2    1.37    0.71
  -6  15  -2    2.22    1.06
  -6  15  -2    2.43    0.87
   6  15   2    1.48    0.94
  -6  15  -2    3.31    1.11
  -7 -15  -2   12.37    1.55
   7 -15   2   11.01    1.52
   7 -15   2   11.21    1.48
  -7  15  -2   11.76    1.64
  -7  15  -2   10.05    1.86
   7  15   2   12.62    1.73
  -7  15  -2   10.01    1.49
   8 -15   2   -0.72    0.45
  -8 -15  -2   -0.06    0.70
   8 -15   2   -1.43    0.50
  -8  15  -2    0.34    0.76
   8  15   2   -0.43    0.74
  -8  15  -2    0.73    0.78
  -8  15  -2    1.25    0.70
  -9 -15  -2    4.82    1.32
   9 -15   2    2.80    1.05
   9 -15   2    3.48    1.08
  -9  15  -2    1.34    0.94
   9  15   2    4.38    1.38
  -9  15  -2    3.37    1.09
  -9  15  -2    2.24    1.25
  10 -15   2    1.70    0.93
  10 -15   2    0.63    0.59
 -10 -15  -2    2.12    1.02
 -10  15  -2    2.10    0.90
  10  15   2    1.96    1.12
 -10  15  -2    3.67    1.28
 -10  15  -2    4.37    1.09
  11 -15   2    0.01    0.67
  11 -15   2    0.47    0.71
 -11 -15  -2    0.48    0.82
  11  15   2   -0.38    0.88
 -11  15  -2    0.87    1.02
 -11  15  -2    1.92    0.92
  11 -16  -2    0.26    0.91
  11 -16  -2    1.78    0.90
  11  16  -2    2.27    1.05
 -10 -16   2   -1.47    0.63
  10 -16  -2    0.53    0.65
  10 -16  -2   -0.13    0.72
 -10  16   2    1.51    1.05
  10  16  -2    0.01    0.75
   9 -16  -2    1.55    0.80
  -9 -16   2    2.65    0.99
   9 -16  -2    2.34    0.95
  -9  16   2    1.90    1.12
   9  16  -2    1.22    0.99
   8 -16  -2    0.16    0.58
   8 -16  -2   -0.39    0.60
   8  16  -2    0.66    0.74
  -8  16   2   -1.36    0.62
  -7 -16   2    6.93    1.37
   7 -16  -2    5.96    1.19
   7 -16  -2    7.18    1.38
  -7  16   2    9.18    1.77
   7  16  -2    6.24    1.54
   6 -16  -2    2.81    0.86
  -6 -16   2    4.91    1.09
   6 -16  -2    3.44    0.95
  -6  16   2    3.71    1.15
   6  16  -2    1.86    0.98
   5 -16  -2   -0.31    0.46
   5 -16  -2   -0.74    0.41
  -5 -16   2    0.75    0.65
   5  16  -2   -0.02    0.48
   5  16  -2    0.09    0.65
  -5  16   2    0.52    0.68
  -4 -16   2    0.56    0.62
   4 -16  -2   -0.43    0.53
   4 -16  -2    0.45    0.51
  -4 -16   2    0.17    0.57
  -4  16   2   -0.12    0.63
   4  16  -2   -0.54    0.65
   4  16  -2   -0.06    0.38
  -3 -16   2   11.69    1.30
   3 -16  -2   10.34    1.38
   3  16  -2   10.29    1.62
   3  16  -2   11.64    1.35
  -3  16   2   11.51    1.69
   2 -16  -2    7.32    1.18
  -2 -16   2    7.64    1.12
  -2 -16   2    6.08    1.14
   2  16  -2    6.23    1.13
  -2  16   2    6.58    1.38
   2  16  -2    5.03    1.19
  -1 -16   2    0.11    0.53
   1 -16  -2   -0.10    0.49
  -1 -16   2    0.94    0.51
   1  16  -2    0.70    0.61
   1  16  -2    0.61    0.67
  -1  16   2    0.53    0.73
   0 -16   2    0.77    0.66
   0 -16  -2    1.67    0.60
   0 -16  -2    0.63    0.57
   0 -16   2    0.80    0.45
   0  16  -2    0.50    0.71
   0  16  -2    0.06    0.62
   0  16  -2    0.13    0.53
   0  16   2    1.13    0.74
   1 -16   2    0.90    0.63
  -1 -16  -2    0.94    0.60
   1  16   2    1.52    0.84
  -1  16  -2    0.92    0.70
  -1  16  -2    1.49    0.76
  -1  16  -2    2.01    0.82
  -2 -16  -2    4.14    0.92
   2 -16   2    2.60    0.87
  -2 -16  -2    1.47    0.75
  -2  16  -2    2.82    1.06
   2  16   2    4.43    1.14
  -2  16  -2    2.24    0.86
  -2  16  -2    3.50    0.94
  -3 -16  -2    1.23    0.65
   3 -16   2    0.34    0.60
  -3 -16  -2    2.51    0.75
  -3  16  -2    1.97    0.88
   3  16   2    1.38    0.85
  -3  16  -2    0.72    0.68
  -3  16  -2    0.62    0.69
   4 -16   2    3.04    0.92
  -4 -16  -2    2.67    0.74
  -4 -16  -2    1.42    0.81
  -4  16  -2    3.20    1.07
  -4  16  -2    3.78    0.98
   4  16   2    3.82    1.20
  -4  16  -2    3.06    0.97
  -5 -16  -2   -0.47    0.59
   5 -16   2   -0.44    0.57
[truncated: 1,394,222 more chars]
