# Supplementary material for: Crystal structure of 2-(2,6-diiso­propyl­phen­yl)-N,N-diethyl-3,3-dimethyl-2-aza­spiro­[4.5]decan-1-amine: a di­ethyl­amine adduct of a cyclic(alk­yl)(amino)­carbene (CAAC)
Source: Acta Crystallogr E Crystallogr Commun. 2021 Aug 6;77(Pt 9):903–6. doi: 10.1107/S2056989021007854 (PMC8423011; doi:10.1107/S2056989021007854)
Supplement: Supplementary file 2 [file e-77-00903-Isup2.hkl]

data_I                                                                          
_shelx_title ' chap3 in P2(1)/n'                                                
_shelx_refln_list_code          4                                               
_shelx_F_calc_maximum      176.13                                               
_exptl_crystal_F_000       888.00                                               
_reflns_d_resolution_high  0.7200                                               
                                                                                
loop_                                                                           
 _space_group_symop_operation_xyz                                               
 'x, y, z'                                                                      
 '-x+1/2, y+1/2, -z+1/2'                                                        
 '-x, -y, -z'                                                                   
 'x-1/2, -y-1/2, z-1/2'                                                         
                                                                                
_cell_length_a    12.3319                                                       
_cell_length_b    14.4082                                                       
_cell_length_c    13.6155                                                       
_cell_angle_alpha  90.000                                                       
_cell_angle_beta   96.459                                                       
_cell_angle_gamma  90.000                                                       
                                                                                
_shelx_F_squared_multiplier     1.000                                           
                                                                                
loop_                                                                           
 _refln_index_h                                                                 
 _refln_index_k                                                                 
 _refln_index_l                                                                 
 _refln_F_squared_calc                                                          
 _refln_F_squared_meas                                                          
 _refln_F_squared_sigma                                                         
 _refln_observed_status                                                         
   2   0   0        919.64        889.29        10.71 o                         
   4   0   0         49.71         45.70         3.08 o                         
   6   0   0          7.90          3.24         2.57 o                         
   8   0   0        238.43        228.52         8.18 o                         
  10   0   0       1350.55       1291.55        31.33 o                         
  12   0   0        540.14        511.17        24.69 o                         
  14   0   0          9.90          7.59        11.76 o                         
  16   0   0        491.14        652.17        37.97 o                         
   1   1   0       1764.71       1719.64        21.36 o                         
   2   1   0       1077.55       1031.58        10.07 o                         
   3   1   0       1055.32       1044.25        10.63 o                         
   4   1   0       2018.76       2025.58        19.70 o                         
   5   1   0       1023.95       1037.92        13.05 o                         
   6   1   0        585.28        556.13         8.83 o                         
   7   1   0         11.69         17.61         2.73 o                         
   8   1   0        246.90        290.48         7.31 o                         
   9   1   0         47.39         41.81         4.15 o                         
  10   1   0        648.27        637.71        14.76 o                         
  11   1   0        340.59        271.91        11.47 o                         
  12   1   0        194.34        198.47        12.18 o                         
  13   1   0          1.93         10.48         5.92 o                         
  14   1   0          0.01          2.08         6.02 o                         
  15   1   0        130.76        158.20        13.75 o                         
  16   1   0        986.19       1061.49        30.66 o                         
   0   2   0      27527.99      27500.44       500.64 o                         
   1   2   0          0.05         -0.88         0.88 o                         
   2   2   0        593.25        589.36         6.77 o                         
   3   2   0        680.80        675.24         6.76 o                         
   4   2   0        530.99        541.17         7.69 o                         
   5   2   0         31.15         30.74         2.65 o                         
   6   2   0        836.48        870.55        13.84 o                         
   7   2   0       1092.28       1094.77        16.14 o                         
   8   2   0         46.53         46.11         4.08 o                         
   9   2   0         16.01         24.32         3.72 o                         
  10   2   0         97.63         91.40         7.55 o                         
  11   2   0         16.86          2.36         4.67 o                         
  12   2   0        921.43        785.63        19.95 o                         
  13   2   0        486.51        455.69        17.79 o                         
  14   2   0         25.14          4.58        10.16 o                         
  15   2   0          1.36          9.54         7.15 o                         
  16   2   0         79.24         58.36        12.07 o                         
   1   3   0        954.00        969.86        11.31 o                         
   2   3   0          8.76          1.97         1.41 o                         
   3   3   0       7286.79       7249.23        64.14 o                         
   4   3   0         15.61         13.10         1.92 o                         
   5   3   0          1.52          4.82         1.82 o                         
   6   3   0        985.02       1098.14        14.37 o                         
   7   3   0        730.02        711.50        12.42 o                         
   8   3   0        184.87        188.21         6.61 o                         
   9   3   0         21.04         20.96         4.28 o                         
  10   3   0        133.22        138.56         7.88 o                         
  11   3   0         24.83         23.71         5.74 o                         
  12   3   0          0.53          2.99         4.86 o                         
  13   3   0        227.72        189.73        12.03 o                         
  14   3   0          0.00         -5.58         5.58 o                         
  15   3   0          9.79          2.77         7.90 o                         
  16   3   0        170.99        178.93        15.08 o                         
   0   4   0        121.77        102.73         4.66 o                         
   1   4   0       1227.97       1267.48        13.28 o                         
   2   4   0       3556.41       3698.13        33.13 o                         
   3   4   0        557.10        586.65         7.72 o                         
   4   4   0       1181.21       1232.52        15.37 o                         
   5   4   0          3.53          7.71         2.02 o                         
   6   4   0       1549.75       1585.92        27.28 o                         
   7   4   0        232.96        230.29         7.22 o                         
   8   4   0        450.44        447.56        11.62 o                         
   9   4   0       1747.69       1617.62        25.53 o                         
  10   4   0        219.40        263.18        10.45 o                         
  11   4   0        144.71        192.35        10.60 o                         
  12   4   0        208.59        195.63        11.62 o                         
  13   4   0        185.59        163.34        11.45 o                         
  14   4   0         88.24         71.07        10.27 o                         
  15   4   0         60.05         61.07        10.61 o                         
  16   4   0          3.60         -3.35         8.35 o                         
   1   5   0         36.57         45.48         2.72 o                         
   2   5   0        144.92        151.51         4.21 o                         
   3   5   0        508.59        541.56         7.86 o                         
   4   5   0       2177.23       2410.23        24.58 o                         
   5   5   0       3205.62       3484.97        33.83 o                         
   6   5   0        567.74        630.47        10.18 o                         
   7   5   0          8.15          7.18         2.99 o                         
   8   5   0        492.58        472.12        12.25 o                         
   9   5   0         73.68         69.26         6.20 o                         
  10   5   0         19.43         33.64         5.46 o                         
  11   5   0        764.54        639.10        17.94 o                         
  12   5   0        452.31        529.57        19.66 o                         
  13   5   0         39.75         42.02         7.39 o                         
  14   5   0         15.11          4.22         6.17 o                         
  15   5   0        102.24        150.12        21.20 o                         
  16   5   0         57.66         39.88        10.99 o                         
   0   6   0        200.37        223.36         7.43 o                         
   1   6   0        204.90        256.61         5.74 o                         
   2   6   0        937.97        992.72        12.45 o                         
   3   6   0       3132.33       3271.83        31.32 o                         
   4   6   0       4787.27       5069.98        46.30 o                         
   5   6   0        129.97         89.64         4.66 o                         
   6   6   0         12.83          7.95         2.53 o                         
   7   6   0         50.51         47.09         3.96 o                         
   8   6   0          3.17          5.53         3.57 o                         
   9   6   0        634.12        599.15        15.51 o                         
  10   6   0         43.37         43.83         5.89 o                         
  11   6   0        172.06        169.14        10.02 o                         
  12   6   0         92.65        103.50         9.66 o                         
  13   6   0         17.42          9.77         6.16 o                         
  14   6   0          1.63         10.93         7.53 o                         
  15   6   0          8.52         28.29         8.15 o                         
  16   6   0          4.93         14.95         9.59 o                         
   1   7   0       1883.43       1983.21        21.16 o                         
   2   7   0       1774.70       1904.12        20.72 o                         
   3   7   0         27.65         26.96         2.84 o                         
   4   7   0       1309.98       1393.14        17.61 o                         
   5   7   0         91.82        114.59         5.15 o                         
   6   7   0       2087.00       2150.77        25.55 o                         
   7   7   0       1328.22       1265.01        19.89 o                         
   8   7   0         28.99         15.66         4.46 o                         
   9   7   0        213.71        222.58        10.71 o                         
  10   7   0         41.93         32.93         5.72 o                         
  11   7   0          9.97         12.97         5.33 o                         
  12   7   0        216.42        230.07        12.90 o                         
  13   7   0          9.48         -6.09         6.09 o                         
  14   7   0         13.62          9.33         6.60 o                         
  15   7   0         72.85         56.35        10.38 o                         
   0   8   0         75.75         79.13         5.88 o                         
   1   8   0        280.28        287.96         6.75 o                         
   2   8   0        469.12        481.02         9.15 o                         
   3   8   0         28.53         34.02         3.23 o                         
   4   8   0         18.62         28.20         3.08 o                         
   5   8   0        126.09        119.30         4.64 o                         
   6   8   0        333.50        314.37         8.85 o                         
   7   8   0       1036.51        911.65        17.21 o                         
   8   8   0        641.59        640.39        15.68 o                         
   9   8   0        882.08        833.92        20.01 o                         
  10   8   0         29.71         37.28         6.16 o                         
  11   8   0         49.84         66.65         7.45 o                         
  12   8   0          2.98         16.56         7.26 o                         
  13   8   0         40.90         40.74         8.25 o                         
  14   8   0         31.66         37.36         8.77 o                         
  15   8   0          0.03         -1.71         8.64 o                         
   1   9   0         75.61         84.56         4.54 o                         
   2   9   0        410.77        412.09         8.55 o                         
   3   9   0          2.04          1.76         2.41 o                         
   4   9   0         46.45         52.09         4.18 o                         
   5   9   0         23.71         22.18         3.79 o                         
   6   9   0        906.31        834.03        16.95 o                         
   7   9   0       1230.90       1089.36        19.70 o                         
   8   9   0        439.89        402.53        12.18 o                         
   9   9   0          0.15         10.00         7.11 o                         
  10   9   0         55.62         59.01         7.32 o                         
  11   9   0        248.85        263.45        15.83 o                         
  12   9   0         20.00         24.03         7.31 o                         
  13   9   0         12.37         21.85         8.86 o                         
  14   9   0          0.01          3.55         8.26 o                         
  15   9   0          3.23         10.67        10.54 o                         
   0  10   0         24.05         17.64         4.29 o                         
   1  10   0         91.87        103.66         5.21 o                         
   2  10   0          6.69          6.48         2.73 o                         
   3  10   0        204.45        198.59         7.16 o                         
   4  10   0         47.93         50.83         4.51 o                         
   5  10   0        375.04        351.65         9.53 o                         
   6  10   0        683.19        667.63        13.94 o                         
   7  10   0       1489.39       1450.97        25.09 o                         
   8  10   0         35.76         38.24         5.80 o                         
   9  10   0        478.10        443.77        15.50 o                         
  10  10   0          0.37         -4.23         4.23 o                         
  11  10   0        329.64        336.10        15.04 o                         
  12  10   0        261.48        285.62        17.65 o                         
  13  10   0        395.83        477.21        43.43 o                         
  14  10   0          9.69         22.83        12.78 o                         
   1  11   0        163.08        182.76         6.87 o                         
   2  11   0         84.13         78.84         5.18 o                         
   3  11   0         88.52         87.19         5.56 o                         
   4  11   0        447.66        403.07        10.63 o                         
   5  11   0        228.30        232.43         9.13 o                         
   6  11   0          1.76          0.21         3.62 o                         
   7  11   0         29.64         15.14         5.03 o                         
   8  11   0        204.69        210.56        10.69 o                         
   9  11   0          4.05          3.41         4.96 o                         
  10  11   0        116.23         80.96         9.72 o                         
  11  11   0        126.43        139.24        13.78 o                         
  12  11   0        222.85        210.76        17.81 o                         
  13  11   0         73.76        107.01        14.93 o                         
  14  11   0          4.97         15.59        10.58 o                         
   0  12   0        226.06        182.35        12.53 o                         
   1  12   0        505.03        472.63        13.12 o                         
   2  12   0         37.05         45.32         5.72 o                         
   3  12   0          2.84          1.49         3.92 o                         
   4  12   0       1391.99       1318.65        24.01 o                         
   5  12   0        213.47        215.92        10.84 o                         
   6  12   0        110.58        126.18         8.91 o                         
   7  12   0         57.17         34.00         6.39 o                         
   8  12   0         29.81         25.53         6.25 o                         
   9  12   0         38.23         45.89         8.36 o                         
  10  12   0        133.94        127.75        13.13 o                         
  11  12   0          2.12         -1.69         7.41 o                         
  12  12   0         14.26          8.72        10.81 o                         
  13  12   0         13.23         56.93        22.25 o                         
   1  13   0         84.85         83.78         7.32 o                         
   2  13   0        108.78         96.75         7.54 o                         
   3  13   0       2146.40       1939.04        32.92 o                         
   4  13   0         32.56         20.16         6.66 o                         
   5  13   0          2.09          8.26         7.60 o                         
   6  13   0          4.46          0.62         5.40 o                         
   7  13   0        719.53        738.38        21.41 o                         
   8  13   0         75.48         76.54        10.58 o                         
   9  13   0        357.61        411.82        19.39 o                         
  10  13   0         11.65         28.73         9.67 o                         
  11  13   0         51.11         44.24        11.77 o                         
  12  13   0        154.46        202.96        20.57 o                         
   0  14   0        263.40        236.02        15.40 o                         
   1  14   0        100.77         86.76         7.81 o                         
   2  14   0         28.90         11.34         7.25 o                         
   3  14   0         14.71         10.36         5.59 o                         
   4  14   0         98.83        107.82         9.52 o                         
   5  14   0          6.14          2.10         5.92 o                         
   6  14   0          6.25          1.67         7.88 o                         
   7  14   0        269.90        270.41        16.71 o                         
   8  14   0         72.93        103.26        15.80 o                         
   9  14   0          5.04          9.04         8.86 o                         
  10  14   0         56.88         78.90        12.81 o                         
  11  14   0         27.69         18.06         9.97 o                         
  12  14   0        275.38        331.24        34.21 o                         
   1  15   0         26.84         28.96         6.39 o                         
   2  15   0        372.09        310.78        15.69 o                         
   3  15   0        408.83        367.25        17.73 o                         
   4  15   0         13.20          6.99         6.70 o                         
   5  15   0         62.06         77.30        10.78 o                         
   6  15   0          1.97         13.52         7.73 o                         
   7  15   0         12.37         22.09         8.29 o                         
   8  15   0          7.62         -5.74         7.75 o                         
   9  15   0        311.04        324.37        20.01 o                         
  10  15   0         38.08         60.77        13.16 o                         
  11  15   0         41.43         30.35        12.68 o                         
   0  16   0        242.56        254.15        18.52 o                         
   1  16   0         35.98         36.39         7.77 o                         
   2  16   0        254.07        311.24        16.20 o                         
   3  16   0        190.06        203.92        18.46 o                         
   4  16   0          5.24         -0.40         6.93 o                         
   5  16   0          5.46          3.79         7.97 o                         
   6  16   0        311.58        346.54        20.78 o                         
   7  16   0        106.83        117.51        14.48 o                         
   8  16   0          2.22          3.91         8.84 o                         
   9  16   0         61.14         65.20        13.03 o                         
  10  16   0        101.54        111.72        23.31 o                         
   1  17   0          2.32         -5.76         5.76 o                         
   2  17   0         40.67         33.87        12.61 o                         
   3  17   0          0.26         -5.45         5.45 o                         
   4  17   0          2.95         11.41         7.95 o                         
   5  17   0        160.01        159.19        14.49 o                         
   6  17   0         37.95         29.93        10.34 o                         
   7  17   0         18.53          9.69        10.28 o                         
   8  17   0        102.76        106.84        15.35 o                         
   0  18   0        130.43         65.14        68.70 o                         
   1  18   0         32.49         38.55        14.23 o                         
   2  18   0         41.18         65.76        11.64 o                         
   3  18   0          2.49          0.07         8.51 o                         
   4  18   0          5.95         14.93        10.28 o                         
   5  18   0         70.72         87.80        18.92 o                         
   6  18   0         45.28         55.63        16.19 o                         
   7  18   0          0.89         -0.14        11.85 o                         
   1  19   0         15.03          9.56        13.55 o                         
   2  19   0         37.78         52.59        14.94 o                         
   3  19   0        211.78        247.59        42.77 o                         
   4  19   0         49.09         74.99        23.04 o                         
   5  19   0         63.63        106.31        27.44 o                         
   0  20   0        106.17        141.15        49.24 o                         
 -17   0   1         93.12        108.49        18.62 o                         
 -15   0   1        583.37        591.07        31.39 o                         
 -13   0   1        105.48        108.51        15.17 o                         
 -11   0   1        190.71        176.29        12.96 o                         
  -9   0   1       3675.29       3734.44        57.06 o                         
  -7   0   1       2012.16       2148.13        32.16 o                         
  -5   0   1       1433.46       1545.51        24.77 o                         
  -3   0   1         88.25        103.90         4.59 o                         
  -1   0   1        493.02        466.01         6.91 o                         
   1   0   1        481.43        493.79        13.38 o                         
   3   0   1       7659.27       7540.83       153.14 o                         
   5   0   1         12.74          4.81         2.29 o                         
   7   0   1       3411.15       3728.06        56.67 o                         
   9   0   1        162.62        177.09        11.12 o                         
  11   0   1          8.35          4.99         5.79 o                         
  13   0   1        361.33        349.91        26.40 o                         
  15   0   1         55.01         56.35        16.36 o                         
 -17   1   1        194.49        201.17        16.91 o                         
 -16   1   1         35.50         22.69         9.30 o                         
 -15   1   1        533.92        567.39        21.75 o                         
 -14   1   1        240.53        263.65        15.42 o                         
 -13   1   1        451.30        398.62        16.61 o                         
 -12   1   1        193.14        202.20        12.34 o                         
 -11   1   1         57.93         35.44         5.96 o                         
 -10   1   1          9.42          7.59         3.87 o                         
  -9   1   1         98.51         87.09         5.61 o                         
  -8   1   1        399.88        392.58         8.13 o                         
  -7   1   1         97.35        107.81         4.05 o                         
  -6   1   1         96.62        102.51         3.72 o                         
  -5   1   1       1083.96       1146.38        13.05 o                         
  -4   1   1        383.93        371.65         5.91 o                         
  -3   1   1      29492.65      29115.56       290.34 o                         
  -2   1   1        538.10        559.07         6.28 o                         
  -1   1   1       9267.30       8960.92        72.55 o                         
   0   1   1         16.25         14.30         0.83 o                         
   1   1   1      31020.93      29130.30       543.99 o                         
   2   1   1       1475.04       1436.91        12.72 o                         
   3   1   1       2887.31       2978.74        25.28 o                         
   4   1   1        974.46       1012.14        10.92 o                         
   5   1   1        570.41        642.64         9.31 o                         
   6   1   1        182.77        177.38         5.15 o                         
   7   1   1          0.17         -1.96         1.96 o                         
   8   1   1        598.55        560.92        10.25 o                         
   9   1   1          3.69          1.42         2.80 o                         
  10   1   1        128.75        133.08         7.75 o                         
  11   1   1        372.63        335.24        12.55 o                         
  12   1   1          3.44         -1.54         4.74 o                         
  13   1   1        136.98        119.55        10.91 o                         
  14   1   1          2.03          9.09         6.74 o                         
  15   1   1        486.04        451.43        19.53 o                         
  16   1   1        198.60        202.78        15.87 o                         
 -17   2   1         32.07         38.24        10.28 o                         
 -16   2   1          1.29          0.52         7.51 o                         
 -15   2   1        779.09        850.85        30.35 o                         
 -14   2   1          3.57          1.58         6.48 o                         
 -13   2   1         48.86         35.95         7.85 o                         
 -12   2   1          0.30          4.42         4.91 o                         
 -11   2   1        248.88        243.27        13.40 o                         
 -10   2   1          7.16         12.49         4.01 o                         
  -9   2   1         14.10         12.65         3.31 o                         
  -8   2   1        911.99        924.26        14.60 o                         
  -7   2   1         16.09         16.98         2.78 o                         
  -6   2   1       2904.17       3104.01        28.93 o                         
  -5   2   1       5701.69       6153.63        53.64 o                         
  -4   2   1       2706.52       2763.92        25.76 o                         
  -3   2   1        398.87        368.68         5.52 o                         
  -2   2   1        678.59        661.77         8.85 o                         
  -1   2   1       1742.40       1702.71        15.57 o                         
   0   2   1       3296.31       3284.58        27.99 o                         
   1   2   1       1001.92       1027.95         9.70 o                         
   2   2   1       8811.11       8723.53        74.64 o                         
   3   2   1       1373.97       1365.67        13.53 o                         
   4   2   1       2797.31       2851.46        26.56 o                         
   5   2   1       3688.69       3847.20        38.52 o                         
   6   2   1       1207.53       1245.86        15.56 o                         
   7   2   1        322.54        366.02         7.84 o                         
   8   2   1         30.38         37.01         3.75 o                         
   9   2   1        110.62        100.26         5.84 o                         
  10   2   1         12.47         17.32         4.85 o                         
  11   2   1        287.02        279.22        14.71 o                         
  12   2   1        351.02        306.08        13.19 o                         
  13   2   1         19.77         13.66         6.51 o                         
  14   2   1         51.93         53.61         9.11 o                         
  15   2   1          1.86         11.57         7.51 o                         
  16   2   1        214.99        230.26        16.84 o                         
 -16   3   1        406.58        432.81        20.70 o                         
 -15   3   1         61.05         58.49        10.07 o                         
 -14   3   1         31.25         44.92         8.82 o                         
 -13   3   1        270.95        255.85        13.24 o                         
 -12   3   1         60.16         63.40         7.68 o                         
 -11   3   1       2464.17       2169.27        35.65 o                         
 -10   3   1       2939.96       2985.11        45.33 o                         
  -9   3   1       1776.69       1752.22        28.12 o                         
  -8   3   1          0.01          0.03         2.43 o                         
  -7   3   1        411.83        398.31         9.16 o                         
  -6   3   1       1773.11       1997.56        20.28 o                         
  -5   3   1       1901.75       2086.39        20.45 o                         
  -4   3   1         50.44         58.08         3.14 o                         
  -3   3   1       2029.56       1971.39        20.13 o                         
  -2   3   1       2139.99       2151.51        19.51 o                         
  -1   3   1       1025.35       1010.46        10.68 o                         
   0   3   1      13689.45      13347.97       108.61 o                         
   1   3   1          1.76         -0.42         1.31 o                         
   2   3   1        208.93        221.87         4.51 o                         
   3   3   1       1474.81       1458.15        14.98 o                         
   4   3   1       1356.64       1429.65        15.13 o                         
   5   3   1        157.22        158.19         4.33 o                         
   6   3   1         22.97         27.02         2.83 o                         
   7   3   1        713.20        677.26        11.13 o                         
   8   3   1        220.51        203.83         7.36 o                         
   9   3   1        402.26        379.68        12.61 o                         
  10   3   1       2729.03       2603.25        36.09 o                         
  11   3   1        383.35        370.42        13.33 o                         
  12   3   1          6.62         12.19         5.69 o                         
  13   3   1          0.05         -4.87         4.87 o                         
  14   3   1        238.89        189.02        14.00 o                         
  15   3   1          3.81         16.89         8.65 o                         
  16   3   1         26.06         21.39         8.87 o                         
 -16   4   1         82.61        109.23        11.85 o                         
 -15   4   1         88.57        112.12        12.18 o                         
 -14   4   1         77.66         87.68        10.61 o                         
 -13   4   1          0.43          1.59         5.70 o                         
 -12   4   1        138.36        157.16        11.80 o                         
 -11   4   1          1.18          0.43         4.51 o                         
 -10   4   1       1326.81       1225.80        22.23 o                         
  -9   4   1        288.10        292.93        10.18 o                         
  -8   4   1         63.87         67.29         5.35 o                         
  -7   4   1          0.00          2.67         2.70 o                         
  -6   4   1          1.58          2.95         1.97 o                         
  -5   4   1        157.78        145.29         4.71 o                         
  -4   4   1         15.17         19.64         2.46 o                         
  -3   4   1       1710.36       1796.20        17.66 o                         
  -2   4   1       1378.46       1375.93        14.51 o                         
  -1   4   1        229.61        207.94         4.52 o                         
   0   4   1       3192.65       2978.55        26.00 o                         
   1   4   1       6326.51       6235.76        51.14 o                         
   2   4   1       1616.64       1627.71        17.66 o                         
   3   4   1       1486.67       1554.83        16.23 o                         
   4   4   1        817.66        874.80        11.62 o                         
   5   4   1        569.88        536.33         8.09 o                         
   6   4   1       1230.49       1303.40        16.45 o                         
   7   4   1        102.06         97.52         4.63 o                         
   8   4   1         18.42         18.10         3.36 o                         
   9   4   1         17.52         17.78         4.14 o                         
  10   4   1         62.61         61.72         6.12 o                         
  11   4   1          0.03         -4.20         4.20 o                         
  12   4   1        442.73        491.22        17.29 o                         
  13   4   1          1.76         -0.70         5.43 o                         
  14   4   1         98.17         98.76        11.14 o                         
  15   4   1          1.28         -8.41         8.41 o                         
  16   4   1        266.03        301.54        18.65 o                         
 -16   5   1         56.20         64.75        12.02 o                         
 -15   5   1        100.60         87.92        11.37 o                         
 -14   5   1         34.23         26.51        10.01 o                         
 -13   5   1         53.30         50.23         8.07 o                         
 -12   5   1          1.84         -4.36         7.74 o                         
 -11   5   1        534.27        476.10        14.39 o                         
 -10   5   1       1274.74       1267.11        23.15 o                         
  -9   5   1         21.32         18.25         4.29 o                         
  -8   5   1        466.01        450.76        12.04 o                         
  -7   5   1        304.38        297.71         7.60 o                         
  -6   5   1        979.17        988.67        15.47 o                         
  -5   5   1       2083.43       2210.56        23.59 o                         
  -4   5   1        146.64        157.66         5.02 o                         
  -3   5   1        802.71        874.29        10.79 o                         
  -2   5   1        806.41        874.06        11.77 o                         
  -1   5   1       2102.99       2129.68        22.96 o                         
   0   5   1        190.32        161.51         4.14 o                         
   1   5   1       5109.90       5321.13        44.81 o                         
   2   5   1        843.96        927.90        10.91 o                         
   3   5   1        588.04        584.30         8.97 o                         
   4   5   1        690.34        720.17        11.61 o                         
   5   5   1        244.14        293.81         6.46 o                         
   6   5   1        403.87        416.91         7.93 o                         
   7   5   1        284.33        323.96         8.66 o                         
   8   5   1        589.80        567.35        14.30 o                         
   9   5   1        147.75        116.80         7.93 o                         
  10   5   1        745.13        757.89        17.16 o                         
  11   5   1         15.57         23.70         6.07 o                         
  12   5   1        229.57        214.98        12.22 o                         
  13   5   1        136.86        132.57        10.97 o                         
  14   5   1         62.77         67.49         9.63 o                         
  15   5   1          0.34          0.33         6.46 o                         
  16   5   1          2.54         -2.59        10.45 o                         
 -16   6   1         41.51         48.44        12.62 o                         
 -15   6   1          2.17         15.40         8.57 o                         
 -14   6   1         57.83         55.38        10.38 o                         
 -13   6   1        273.81        275.87        15.34 o                         
 -12   6   1         74.28         63.71         8.30 o                         
 -11   6   1          7.69         11.80         5.34 o                         
 -10   6   1          6.86         20.44         5.12 o                         
  -9   6   1        170.63        206.94         9.38 o                         
  -8   6   1        119.48        126.61         7.51 o                         
  -7   6   1        478.69        456.83        10.02 o                         
  -6   6   1       1343.20       1343.38        18.74 o                         
  -5   6   1       1071.62       1066.67        14.38 o                         
  -4   6   1         12.84         22.82         2.35 o                         
  -3   6   1         81.31         88.30         3.90 o                         
  -2   6   1         28.88         36.75         2.91 o                         
  -1   6   1        600.77        620.39        10.27 o                         
   0   6   1        226.05        223.06         5.67 o                         
   1   6   1         15.61          8.33         2.06 o                         
   2   6   1       1084.93       1109.34        12.95 o                         
   3   6   1       1554.93       1771.77        19.23 o                         
   4   6   1        372.32        431.39         7.95 o                         
   5   6   1        474.68        494.55         8.64 o                         
   6   6   1        458.31        509.62         9.40 o                         
   7   6   1        415.99        417.25        10.96 o                         
   8   6   1        490.55        461.78        12.62 o                         
   9   6   1        373.19        345.64        11.46 o                         
  10   6   1        114.22        120.57         8.36 o                         
  11   6   1        332.72        266.00        11.74 o                         
  12   6   1         78.57         78.20         8.86 o                         
  13   6   1         58.03         69.48         8.85 o                         
  14   6   1        157.30        170.91        13.33 o                         
  15   6   1          0.13         10.04         7.46 o                         
  16   6   1        173.03        182.00        18.63 o                         
 -16   7   1        266.74        283.74        22.37 o                         
 -15   7   1          5.04          6.29         7.99 o                         
 -14   7   1          0.27          3.64         6.62 o                         
 -13   7   1          3.66          3.00         6.05 o                         
 -12   7   1        123.41        116.45        10.23 o                         
 -11   7   1         26.39         14.03         5.32 o                         
 -10   7   1        120.27        131.63         8.93 o                         
  -9   7   1         14.91         12.64         4.49 o                         
  -8   7   1          4.47          2.11         3.83 o                         
  -7   7   1         53.24         57.66         4.71 o                         
  -6   7   1        742.60        698.10        12.43 o                         
  -5   7   1         34.65         42.68         4.02 o                         
  -4   7   1         13.12          1.19         2.04 o                         
  -3   7   1        362.63        357.15         7.26 o                         
  -2   7   1       2170.93       2332.07        24.26 o                         
  -1   7   1         18.73         19.48         2.58 o                         
   0   7   1         96.67        121.05         4.38 o                         
   1   7   1        596.84        617.15         9.47 o                         
   2   7   1       1749.89       1897.70        20.61 o                         
   3   7   1        139.25        129.60         4.67 o                         
   4   7   1         11.72         10.27         2.27 o                         
   5   7   1         95.03        124.56         4.59 o                         
   6   7   1         87.57         96.26         5.23 o                         
   7   7   1        181.10        154.82         7.45 o                         
   8   7   1        213.51        234.34         9.62 o                         
   9   7   1        137.79        128.52         8.24 o                         
  10   7   1         22.48         21.05         5.27 o                         
  11   7   1          1.64          0.19         5.35 o                         
  12   7   1         43.34         53.45         8.34 o                         
  13   7   1         10.17          1.78         6.08 o                         
  14   7   1          4.28         11.73         6.91 o                         
  15   7   1        390.58        400.09        20.07 o                         
 -15   8   1        183.05        196.27        15.79 o                         
 -14   8   1        143.45        168.93        14.63 o                         
 -13   8   1         77.66         85.66        10.25 o                         
 -12   8   1          7.39          7.94         7.35 o                         
 -11   8   1        225.86        233.74        11.62 o                         
 -10   8   1        303.14        308.49        12.25 o                         
  -9   8   1        157.94        156.15         9.54 o                         
  -8   8   1         47.42         47.70         5.86 o                         
  -7   8   1         72.07         68.82         5.37 o                         
  -6   8   1       1487.92       1425.44        19.87 o                         
  -5   8   1        505.81        498.17         8.87 o                         
  -4   8   1          5.41          4.92         2.35 o                         
  -3   8   1         98.08         78.33         4.30 o                         
  -2   8   1        192.20        223.80         6.26 o                         
  -1   8   1       3302.43       3507.43        44.00 o                         
   0   8   1        202.11        163.13         5.20 o                         
   1   8   1       1228.32       1268.03        16.48 o                         
   2   8   1        229.77        244.99         6.26 o                         
   3   8   1        479.84        535.67         9.88 o                         
   4   8   1        221.51        214.42         6.16 o                         
   5   8   1        461.53        471.64         9.42 o                         
   6   8   1         17.67         14.40         3.36 o                         
   7   8   1        523.26        465.47        12.01 o                         
   8   8   1        790.55        744.67        16.01 o                         
   9   8   1        250.79        218.11        10.34 o                         
  10   8   1         47.78         45.42         6.50 o                         
  11   8   1          0.01         -0.54         5.37 o                         
  12   8   1        157.08        177.92        13.05 o                         
  13   8   1         48.82         48.38         9.29 o                         
  14   8   1          2.14         18.80         8.09 o                         
  15   8   1         11.11         16.33         9.40 o                         
 -15   9   1         49.96         41.80        11.47 o                         
 -14   9   1         66.94         88.79        11.84 o                         
 -13   9   1         78.24         71.82        10.54 o                         
 -12   9   1         67.43         76.74        11.24 o                         
 -11   9   1        112.56        116.94        10.04 o                         
 -10   9   1        171.84        152.61        10.05 o                         
  -9   9   1        155.57        153.97         9.54 o                         
  -8   9   1        724.01        649.10        16.18 o                         
  -7   9   1       1006.20       1000.30        20.99 o                         
  -6   9   1        520.03        478.28        10.98 o                         
  -5   9   1        429.01        432.88        10.16 o                         
  -4   9   1         43.38         52.39         4.13 o                         
  -3   9   1         47.67         74.34         4.75 o                         
  -2   9   1         16.45          6.77         2.55 o                         
  -1   9   1          1.40          3.30         2.33 o                         
   0   9   1        318.21        345.15         7.88 o                         
   1   9   1        177.90        186.46         5.87 o                         
   2   9   1         42.56         43.35         3.56 o                         
   3   9   1         25.69         25.28         3.34 o                         
   4   9   1        100.49         96.11         5.20 o                         
   5   9   1        100.17         96.20         5.32 o                         
   6   9   1         29.07         28.69         4.14 o                         
   7   9   1         53.57         41.82         5.45 o                         
   8   9   1        343.48        294.72        10.79 o                         
   9   9   1        493.26        443.36        13.93 o                         
  10   9   1        486.77        457.57        14.84 o                         
  11   9   1          3.94         -0.05         5.05 o                         
  12   9   1        202.47        237.48        19.45 o                         
  13   9   1        111.92        130.43        12.96 o                         
  14   9   1         24.02         27.25         9.39 o                         
  15   9   1          5.31          5.15         9.19 o                         
 -14  10   1          2.17         12.60        11.29 o                         
 -13  10   1         65.07         84.84        11.24 o                         
 -12  10   1         81.99         95.81        11.09 o                         
 -11  10   1          0.00         -3.24         5.37 o                         
 -10  10   1          4.09          3.76         5.20 o                         
  -9  10   1        218.33        194.21        11.29 o                         
  -8  10   1         14.55         17.04         4.88 o                         
  -7  10   1        134.88        108.05         7.47 o                         
  -6  10   1         47.06         35.03         4.60 o                         
  -5  10   1        117.32        110.16         6.34 o                         
  -4  10   1       2122.11       2039.98        26.20 o                         
  -3  10   1        429.15        399.58         9.36 o                         
  -2  10   1        717.73        659.38        11.59 o                         
  -1  10   1         98.87         92.68         4.94 o                         
   0  10   1         30.44         29.19         3.30 o                         
   1  10   1        818.77        841.31        13.11 o                         
   2  10   1        104.20        120.57         5.74 o                         
   3  10   1         33.62         34.84         3.80 o                         
   4  10   1         17.38          3.43         2.85 o                         
   5  10   1         31.11         39.00         4.74 o                         
   6  10   1          6.75          3.71         3.69 o                         
   7  10   1         43.90         50.30         5.75 o                         
   8  10   1        650.49        620.44        15.41 o                         
   9  10   1        223.18        256.00        12.93 o                         
  10  10   1         10.08         16.24         6.73 o                         
  11  10   1         40.83         14.71         8.55 o                         
  12  10   1         41.04         49.06         8.97 o                         
  13  10   1        369.93        375.93        22.34 o                         
  14  10   1          3.28          7.61         9.97 o                         
 -14  11   1        232.91        237.60        26.27 o                         
 -13  11   1        274.67        279.75        20.91 o                         
 -12  11   1        184.52        196.24        15.32 o                         
 -11  11   1        208.34        213.72        13.34 o                         
 -10  11   1        187.43        193.59        12.17 o                         
  -9  11   1         28.92         32.24         7.59 o                         
  -8  11   1        272.34        248.49        11.36 o                         
  -7  11   1          2.36          2.59         3.98 o                         
  -6  11   1         26.96         31.95         5.74 o                         
  -5  11   1        227.03        220.77         8.38 o                         
  -4  11   1         57.53         59.34         5.49 o                         
  -3  11   1       1679.26       1548.70        21.61 o                         
  -2  11   1        618.86        591.33        13.36 o                         
  -1  11   1          5.62          7.81         3.37 o                         
   0  11   1         14.62         15.30         3.67 o                         
   1  11   1         14.41         12.02         3.61 o                         
   2  11   1        474.33        495.10        11.50 o                         
   3  11   1       2257.49       2209.93        28.62 o                         
   4  11   1         32.37          7.73         3.56 o                         
   5  11   1        232.31        231.12         9.75 o                         
   6  11   1         79.66         74.83         6.92 o                         
   7  11   1         36.68         41.05         5.94 o                         
   8  11   1          0.11          4.79         4.50 o                         
   9  11   1          0.29          4.70         5.22 o                         
  10  11   1         41.66         47.25        11.30 o                         
  11  11   1         42.02         37.63         9.40 o                         
  12  11   1        638.35        684.56        27.88 o                         
  13  11   1         32.77          7.51        21.53 o                         
  14  11   1          9.19         13.14        11.57 o                         
 -13  12   1        137.77        159.85        19.62 o                         
 -12  12   1        462.32        479.84        39.06 o                         
 -11  12   1         31.65         24.36         9.96 o                         
 -10  12   1        364.82        363.46        18.14 o                         
  -9  12   1          0.63         -1.56         6.41 o                         
  -8  12   1         53.01         56.78         8.21 o                         
  -7  12   1         96.93         79.38        10.01 o                         
  -6  12   1         85.91         77.89         7.88 o                         
  -5  12   1          0.66          7.24         5.52 o                         
  -4  12   1        870.55        857.27        20.84 o                         
  -3  12   1        734.25        697.16        16.05 o                         
  -2  12   1        197.35        171.99         8.86 o                         
  -1  12   1        103.58         98.89         7.38 o                         
   0  12   1        166.82        181.08         8.39 o                         
   1  12   1         92.97        100.37         6.78 o                         
   2  12   1        253.79        241.83         8.88 o                         
   3  12   1          2.94          1.85         3.30 o                         
   4  12   1        558.66        504.05        14.21 o                         
   5  12   1         69.44         53.43         6.42 o                         
   6  12   1         49.50         54.39         7.38 o                         
   7  12   1        616.07        544.67        18.09 o                         
   8  12   1         91.62        109.34        10.28 o                         
   9  12   1          0.79          9.91         6.00 o                         
  10  12   1          0.44         -2.52         7.61 o                         
  11  12   1          1.44          9.75         7.45 o                         
  12  12   1         55.59         49.89        11.62 o                         
  13  12   1        668.99        721.02        37.20 o                         
 -13  13   1        318.93        344.73        26.50 o                         
 -12  13   1         26.61         23.76        10.59 o                         
 -11  13   1        203.72        245.35        28.41 o                         
 -10  13   1         27.65         32.71        10.71 o                         
  -9  13   1         28.79         21.21         7.59 o                         
  -8  13   1         24.99         10.52         6.82 o                         
  -7  13   1        156.93        130.80        11.10 o                         
  -6  13   1         74.53         63.69         8.74 o                         
  -5  13   1        177.61        187.51        13.11 o                         
  -4  13   1         27.23         21.36         5.78 o                         
  -3  13   1       2219.49       2069.11        34.34 o                         
  -2  13   1        333.42        300.53        11.37 o                         
  -1  13   1         77.25         68.67         6.74 o                         
   0  13   1          5.50          2.69         4.14 o                         
   1  13   1        144.88        149.53         8.95 o                         
   2  13   1        241.09        216.02        10.97 o                         
   3  13   1        760.82        811.20        22.44 o                         
   4  13   1        805.48        675.96        19.07 o                         
   5  13   1          4.53         -0.40         4.97 o                         
   6  13   1          5.35          8.17         6.80 o                         
   7  13   1         11.73          2.16         7.16 o                         
   8  13   1         46.18         25.61        10.64 o                         
   9  13   1         68.55         80.86        10.82 o                         
  10  13   1        207.95        158.49        15.33 o                         
  11  13   1         75.49         61.16        12.67 o                         
  12  13   1         64.57         58.91        13.97 o                         
 -12  14   1         80.06         95.43        14.92 o                         
 -11  14   1         47.23         52.42        12.09 o                         
 -10  14   1         85.60         85.95        13.67 o                         
  -9  14   1          1.40         -1.88         9.13 o                         
  -8  14   1        292.90        311.94        17.74 o                         
  -7  14   1          1.23         -6.01         6.01 o                         
  -6  14   1        228.09        202.50        13.35 o                         
  -5  14   1         25.60         10.41         5.73 o                         
  -4  14   1         18.00         11.89         6.09 o                         
  -3  14   1        193.10        184.97        12.33 o                         
  -2  14   1        607.72        529.33        15.76 o                         
  -1  14   1         20.65         12.98         6.08 o                         
   0  14   1        341.31        335.83        13.88 o                         
   1  14   1        169.17        148.75         9.24 o                         
   2  14   1        336.40        346.32        13.97 o                         
   3  14   1        507.65        495.12        16.85 o                         
   4  14   1        152.57        180.05        13.14 o                         
   5  14   1        149.26        169.25        13.87 o                         
   6  14   1        122.74        108.56        13.59 o                         
   7  14   1         13.62         33.73         9.26 o                         
   8  14   1          3.05          5.27         7.73 o                         
   9  14   1         66.15         92.10        15.34 o                         
  10  14   1         10.11         20.78         8.64 o                         
  11  14   1          5.35         -2.03         9.59 o                         
  12  14   1         55.71         61.83        15.19 o                         
 -11  15   1         21.87         13.53        13.05 o                         
 -10  15   1        191.08        208.59        19.06 o                         
  -9  15   1         60.03         53.85        10.92 o                         
  -8  15   1         73.49         94.95        13.72 o                         
  -7  15   1         53.12         50.54        10.92 o                         
  -6  15   1        148.26        171.01        14.23 o                         
  -5  15   1         14.07         13.66         9.53 o                         
  -4  15   1         95.14        103.47        12.27 o                         
  -3  15   1         86.65        106.29        10.08 o                         
  -2  15   1        108.72         77.13         9.63 o                         
  -1  15   1          2.71          1.00         6.20 o                         
   0  15   1        106.28        117.07         9.77 o                         
   1  15   1          0.04         -0.11         5.28 o                         
   2  15   1          0.57         -2.31         5.62 o                         
   3  15   1         29.58         31.80         8.24 o                         
   4  15   1         43.72         36.24         8.74 o                         
   5  15   1         42.42         54.81        10.81 o                         
   6  15   1        215.56        229.84        16.18 o                         
   7  15   1        122.32        140.66        13.95 o                         
   8  15   1          5.79         -9.37        13.82 o                         
   9  15   1        138.44        156.78        25.15 o                         
  10  15   1        531.77        492.49        24.93 o                         
  11  15   1          5.26         22.02        10.90 o                         
 -10  16   1         12.13         15.36        12.69 o                         
  -9  16   1         57.14         39.86        11.67 o                         
  -8  16   1        437.28        497.76        24.66 o                         
  -7  16   1        119.73        150.37        14.73 o                         
  -6  16   1        156.68        189.44        15.59 o                         
  -5  16   1         57.37         51.55        12.60 o                         
  -4  16   1        109.82        107.58        11.91 o                         
  -3  16   1        130.33        142.88        12.41 o                         
  -2  16   1          7.30          7.15        10.07 o                         
  -1  16   1         94.93         89.67        12.21 o                         
   0  16   1         38.18         29.76         7.22 o                         
   1  16   1         19.99         43.27        11.59 o                         
   2  16   1          9.12          4.11         6.95 o                         
   3  16   1         65.44         79.77        10.49 o                         
   4  16   1         46.85         23.93        10.05 o                         
   5  16   1         10.75         17.23         9.82 o                         
   6  16   1          0.22         -2.59         7.46 o                         
   7  16   1        520.97        509.92        24.98 o                         
   8  16   1         38.26         28.15        13.64 o                         
   9  16   1         56.28         49.64        12.72 o                         
  10  16   1          0.05         -5.49         9.11 o                         
  -9  17   1         28.89         26.64        12.97 o                         
  -8  17   1          8.56         27.79        14.62 o                         
  -7  17   1        197.12        266.51        36.37 o                         
  -6  17   1          2.41          8.07         9.88 o                         
  -5  17   1         72.30         76.47        13.98 o                         
  -4  17   1          9.76          2.24         7.93 o                         
  -3  17   1         27.56         50.36        10.60 o                         
  -2  17   1          0.01         -5.79         6.73 o                         
  -1  17   1        220.86        244.37        16.78 o                         
   0  17   1          9.23          9.45         7.95 o                         
   1  17   1          7.90         21.45         8.02 o                         
   2  17   1          0.38         -6.40         6.40 o                         
   3  17   1         27.04         19.12        12.72 o                         
   4  17   1          3.17          8.99         8.79 o                         
   5  17   1         18.38         10.60        10.58 o                         
   6  17   1         50.38         67.88        12.89 o                         
   7  17   1         60.30         80.71        12.38 o                         
   8  17   1          3.64         -8.51         8.51 o                         
  -7  18   1         99.66        101.08        25.03 o                         
  -6  18   1         22.39         19.11        14.35 o                         
  -5  18   1          0.41          4.34        14.73 o                         
  -4  18   1         75.27         95.60        17.43 o                         
  -3  18   1         49.16         65.70        13.09 o                         
  -2  18   1          4.24         10.34        10.61 o                         
  -1  18   1        127.10        124.27        26.05 o                         
   0  18   1         49.36         37.26        14.46 o                         
   1  18   1        208.94        192.73        16.71 o                         
   2  18   1          0.31         22.35        17.30 o                         
   3  18   1         26.81         54.81        11.29 o                         
   4  18   1        413.29        449.90        38.15 o                         
   5  18   1          3.59         -8.35         8.35 o                         
   6  18   1          0.37         -0.54        15.36 o                         
   7  18   1          3.84         -2.64        11.17 o                         
  -5  19   1         45.54         55.76        20.51 o                         
  -4  19   1          1.45          8.83        15.77 o                         
  -3  19   1        217.91        196.24        23.22 o                         
  -2  19   1         25.68         13.66        13.16 o                         
  -1  19   1         14.71         10.63        12.69 o                         
   0  19   1        101.69         97.80        17.95 o                         
   1  19   1         13.15         32.01        15.98 o                         
   2  19   1        456.56        487.94        44.21 o                         
   3  19   1         67.28         72.87        12.85 o                         
   4  19   1          5.21          0.32        15.18 o                         
   5  19   1          0.49         -9.47         9.47 o                         
 -16   0   2       1653.43       1741.62        56.13 o                         
 -14   0   2         81.40         64.41        16.82 o                         
 -12   0   2        115.77        108.17        14.17 o                         
 -10   0   2         53.98         50.63         8.74 o                         
  -8   0   2        665.91        670.75        15.26 o                         
  -6   0   2      11211.13      11935.27       142.18 o                         
  -4   0   2       4242.33       4206.72        52.91 o                         
  -2   0   2         15.40          2.01         2.26 o                         
   0   0   2      13620.25      13105.25       152.90 o                         
   2   0   2       5100.62       5174.72        82.28 o                         
   4   0   2       2260.12       2283.58        33.49 o                         
   6   0   2        693.45        872.27        15.93 o                         
   8   0   2        293.94        308.33        11.73 o                         
  10   0   2        263.49        272.70        14.21 o                         
  12   0   2          0.20         -4.96         6.21 o                         
  14   0   2          2.76         -3.29         8.64 o                         
  16   0   2        206.98        210.09        23.23 o                         
 -17   1   2         86.04         85.80        13.57 o                         
 -16   1   2        294.30        347.01        19.05 o                         
 -15   1   2         61.65         69.15        10.20 o                         
 -14   1   2          0.04          5.81         6.32 o                         
 -13   1   2         46.73         32.31         8.28 o                         
 -12   1   2          4.33         -0.67         4.80 o                         
 -11   1   2         92.13         96.31         8.04 o                         
 -10   1   2          6.97          2.64         3.40 o                         
  -9   1   2       1097.97       1061.51        16.02 o                         
  -8   1   2        366.40        298.75         6.94 o                         
  -7   1   2        442.45        443.78         8.13 o                         
  -6   1   2        133.41        195.95         5.35 o                         
  -5   1   2       3980.35       4293.69        38.96 o                         
  -4   1   2       5154.49       5334.77        46.44 o                         
  -3   1   2        132.72        133.85         3.60 o                         
  -2   1   2       3534.68       3456.43        30.05 o                         
  -1   1   2        942.77        985.35         9.23 o                         
   0   1   2         10.88          7.03         0.92 o                         
   1   1   2        232.67        233.05         3.52 o                         
   2   1   2       6185.79       6017.50        54.46 o                         
   3   1   2        199.02        200.05         3.41 o                         
   4   1   2       1615.77       1634.38        19.06 o                         
   5   1   2        396.85        442.40         6.91 o                         
   6   1   2       2599.69       2748.02        26.90 o                         
   7   1   2        127.20        129.84         4.27 o                         
   8   1   2         80.07         63.74         4.17 o                         
   9   1   2          8.32          7.54         3.57 o                         
  10   1   2        439.77        379.68        12.52 o                         
  11   1   2          3.14          2.12         4.57 o                         
  12   1   2        256.27        244.03        12.94 o                         
  13   1   2         39.68         33.82         7.41 o                         
  14   1   2        117.90        139.85        12.09 o                         
  15   1   2         50.65         43.73         9.36 o                         
  16   1   2          4.57         -0.16        10.19 o                         
 -17   2   2          3.92         13.18         9.89 o                         
 -16   2   2        453.71        478.26        21.40 o                         
 -15   2   2        161.00        182.07        14.55 o                         
 -14   2   2          5.31         11.62         7.07 o                         
 -13   2   2         69.33         78.84         9.49 o                         
 -12   2   2          0.22         -1.20         5.17 o                         
 -11   2   2        155.56        180.79        10.39 o                         
 -10   2   2        653.24        610.61        15.22 o                         
  -9   2   2       1267.45       1177.98        18.75 o                         
  -8   2   2       2282.27       2252.90        24.64 o                         
  -7   2   2        326.60        299.50         6.64 o                         
  -6   2   2        132.61        129.07         4.43 o                         
  -5   2   2       1533.47       1601.71        17.94 o                         
  -4   2   2        217.66        216.92         5.09 o                         
  -3   2   2       1500.09       1532.91        15.64 o                         
  -2   2   2        325.87        334.75         5.27 o                         
  -1   2   2         37.01         28.69         1.83 o                         
   0   2   2       4385.38       4352.93        32.56 o                         
   1   2   2          0.46          0.53         1.23 o                         
   2   2   2       4863.22       4958.90        59.27 o                         
   3   2   2        169.88        169.42         3.85 o                         
   4   2   2         80.19         91.51         2.99 o                         
   5   2   2         40.62         28.73         2.33 o                         
   6   2   2        318.33        322.96         7.20 o                         
   7   2   2         63.62         58.81         3.83 o                         
   8   2   2        276.19        254.04         7.36 o                         
   9   2   2          2.07          2.53         2.99 o                         
  10   2   2        923.15        840.71        18.91 o                         
  11   2   2         84.40         87.54         8.09 o                         
  12   2   2         23.83         41.51         6.48 o                         
  13   2   2         25.88         18.80         6.93 o                         
  14   2   2        200.41        202.35        14.11 o                         
  15   2   2        128.46        106.71        12.03 o                         
  16   2   2         49.68         64.66        10.77 o                         
 -16   3   2        272.51        326.85        18.72 o                         
 -15   3   2          1.85         -2.31         6.67 o                         
 -14   3   2         45.65         54.12         9.05 o                         
 -13   3   2          2.51          9.31         6.02 o                         
 -12   3   2          9.35          7.43         5.42 o                         
 -11   3   2        550.50        552.54        16.36 o                         
 -10   3   2         76.52         78.85         6.57 o                         
  -9   3   2        195.25        207.05         8.61 o                         
  -8   3   2        182.14        186.64         6.31 o                         
  -7   3   2         34.13         34.48         2.92 o                         
  -6   3   2          0.21          2.82         1.91 o                         
  -5   3   2       1603.52       1789.67        19.12 o                         
  -4   3   2         13.87         14.91         2.06 o                         
  -3   3   2       1198.61       1212.44        13.35 o                         
  -2   3   2         71.79         69.95         2.89 o                         
  -1   3   2       2668.03       2613.52        22.29 o                         
   0   3   2      12575.08      12384.67       101.23 o                         
   1   3   2        669.51        684.07         7.38 o                         
   2   3   2       2309.26       2326.21        20.89 o                         
   3   3   2         70.06         58.85         2.69 o                         
   4   3   2       1220.44       1241.39        13.77 o                         
   5   3   2        437.49        452.12         6.94 o                         
   6   3   2        798.43        798.34        11.74 o                         
   7   3   2         69.95         63.04         3.99 o                         
   8   3   2         75.97         87.09         5.07 o                         
   9   3   2        561.37        517.09        12.50 o                         
  10   3   2        175.58        188.69        10.09 o                         
  11   3   2         28.97         28.67         5.83 o                         
  12   3   2        293.00        283.78        12.93 o                         
  13   3   2         21.73         28.64         6.49 o                         
  14   3   2         73.57         75.59         9.94 o                         
  15   3   2         18.14          9.23        10.54 o                         
  16   3   2        167.48        183.71        15.55 o                         
 -16   4   2         13.02         43.44        10.68 o                         
 -15   4   2          7.32          9.88         8.66 o                         
 -14   4   2        260.89        281.67        15.74 o                         
 -13   4   2        375.00        359.49        15.44 o                         
 -12   4   2        256.76        232.79        12.28 o                         
 -11   4   2        373.05        308.30        13.76 o                         
 -10   4   2       1066.12       1004.39        24.59 o                         
  -9   4   2        622.05        580.76        14.90 o                         
  -8   4   2       1123.12       1185.51        19.32 o                         
  -7   4   2        855.15        822.81        11.68 o                         
  -6   4   2        105.69        102.41         3.63 o                         
  -5   4   2       1729.38       1844.34        18.66 o                         
  -4   4   2        759.80        773.15        10.34 o                         
  -3   4   2        189.83        186.47         4.52 o                         
  -2   4   2       1302.93       1322.22        14.30 o                         
  -1   4   2        459.92        495.65         7.00 o                         
   0   4   2       5218.60       5253.14        45.46 o                         
   1   4   2       1865.36       1852.51        19.76 o                         
   2   4   2        203.46        193.76         4.70 o                         
   3   4   2       1519.75       1697.26        18.03 o                         
   4   4   2       2143.50       2295.99        22.09 o                         
   5   4   2       1238.84       1393.26        14.93 o                         
   6   4   2        686.54        729.02        10.56 o                         
   7   4   2          4.08          3.26         2.35 o                         
   8   4   2        166.98        177.19         6.90 o                         
   9   4   2         91.81         87.34         7.04 o                         
  10   4   2       1590.25       1463.99        24.87 o                         
  11   4   2        735.72        729.39        19.06 o                         
  12   4   2         24.44          7.53         5.64 o                         
  13   4   2          9.58          5.28         5.82 o                         
  14   4   2          2.00          5.88         7.46 o                         
  15   4   2          6.23         14.11         9.70 o                         
  16   4   2         49.43         41.62        10.59 o                         
 -16   5   2        198.44        275.50        29.87 o                         
 -15   5   2         12.34         18.96         8.62 o                         
 -14   5   2         23.36         34.94         7.98 o                         
 -13   5   2          5.45         10.75         6.13 o                         
 -12   5   2         15.37          9.32         5.71 o                         
 -11   5   2          2.28         10.51         4.64 o                         
 -10   5   2         14.47         13.76         4.69 o                         
  -9   5   2        136.20        125.92         8.02 o                         
  -8   5   2        142.89        116.03         6.86 o                         
  -7   5   2          4.63          5.00         2.57 o                         
  -6   5   2        123.24        167.72         6.45 o                         
  -5   5   2       1166.56       1243.29        16.25 o                         
  -4   5   2       1330.02       1480.06        17.46 o                         
  -3   5   2         91.32        100.46         3.89 o                         
  -2   5   2       3060.01       2996.61        28.43 o                         
  -1   5   2       2560.25       2618.82        25.08 o                         
   0   5   2        594.43        612.31         8.67 o                         
   1   5   2        388.15        427.39         6.69 o                         
   2   5   2       3124.41       3314.51        30.87 o                         
   3   5   2        144.99        139.81         4.28 o                         
   4   5   2        800.94        781.53        11.97 o                         
   5   5   2         38.33         58.03         3.33 o                         
   6   5   2         69.98         92.00         4.32 o                         
   7   5   2         11.90         11.35         2.65 o                         
   8   5   2        312.63        319.90        10.20 o                         
   9   5   2        965.62        917.03        18.30 o                         
  10   5   2         62.64         82.18         7.57 o                         
  11   5   2        189.30        184.24        11.02 o                         
  12   5   2        241.11        223.36        12.43 o                         
  13   5   2        127.78        121.94        10.50 o                         
  14   5   2          0.16         -5.91         5.91 o                         
  15   5   2         72.80         79.03        13.18 o                         
  16   5   2          0.03         35.04        10.89 o                         
 -16   6   2        306.31        367.77        22.29 o                         
 -15   6   2         79.08         97.32        17.87 o                         
 -14   6   2          2.46          4.17         6.85 o                         
 -13   6   2         21.52         10.88         6.78 o                         
 -12   6   2         17.37         10.55         6.46 o                         
 -11   6   2         62.23         63.49         7.91 o                         
 -10   6   2        427.00        424.94        14.01 o                         
  -9   6   2        397.80        394.87        12.49 o                         
  -8   6   2        102.80        109.92         7.49 o                         
  -7   6   2       1159.84       1136.78        17.47 o                         
  -6   6   2        881.21        800.99        13.05 o                         
  -5   6   2        588.04        673.02        11.00 o                         
  -4   6   2          0.76          6.28         2.02 o                         
  -3   6   2       1883.28       1941.53        20.89 o                         
  -2   6   2        244.68        283.67         6.12 o                         
  -1   6   2       5013.16       5336.59        47.56 o                         
   0   6   2        101.85        108.78         4.47 o                         
   1   6   2       1259.91       1291.56        14.79 o                         
   2   6   2       1401.19       1538.68        17.05 o                         
   3   6   2         65.02         69.17         3.58 o                         
   4   6   2          6.31          2.55         1.90 o                         
   5   6   2        238.98        275.21         6.63 o                         
   6   6   2          0.93          2.83         1.90 o                         
   7   6   2         28.81         25.75         3.97 o                         
   8   6   2         11.03         11.78         4.05 o                         
   9   6   2        150.26        154.78         8.59 o                         
  10   6   2        196.33        186.17         9.43 o                         
  11   6   2          3.99          3.14         5.22 o                         
  12   6   2        237.39        259.20        13.27 o                         
  13   6   2         32.92         52.13         8.15 o                         
  14   6   2          3.16         17.15         7.12 o                         
  15   6   2         28.52         13.23        10.20 o                         
 -16   7   2          1.41          3.25        14.75 o                         
 -15   7   2          7.08          6.34         9.75 o                         
 -14   7   2        187.74        226.39        15.44 o                         
 -13   7   2        557.79        580.09        21.16 o                         
 -12   7   2        204.43        200.85        12.60 o                         
 -11   7   2        138.46        143.28        10.36 o                         
 -10   7   2        935.66        878.22        19.76 o                         
  -9   7   2        128.39        127.77         8.49 o                         
  -8   7   2        364.56        400.83        12.09 o                         
  -7   7   2         41.75         38.91         4.36 o                         
  -6   7   2        138.20        119.51         5.63 o                         
  -5   7   2        453.64        443.25         8.10 o                         
  -4   7   2       1797.15       1836.91        20.25 o                         
  -3   7   2          3.21          0.47         2.03 o                         
  -2   7   2         16.14         13.81         2.44 o                         
  -1   7   2         37.63         70.86         3.55 o                         
   0   7   2        919.54       1043.34        16.48 o                         
   1   7   2        719.14        689.59         9.64 o                         
   2   7   2        788.08        806.63        11.30 o                         
   3   7   2         44.93         45.59         3.30 o                         
   4   7   2        334.14        316.79         7.03 o                         
   5   7   2         38.68         26.22         2.91 o                         
   6   7   2        222.92        201.34         6.22 o                         
   7   7   2        245.45        212.84         8.22 o                         
   8   7   2         12.18         13.08         4.00 o                         
   9   7   2        470.56        471.20        13.68 o                         
  10   7   2         52.57         28.84         6.50 o                         
  11   7   2        160.39        175.36        11.77 o                         
  12   7   2         16.34         17.96         9.26 o                         
  13   7   2         47.74         74.06        10.19 o                         
  14   7   2         14.66         14.75         8.73 o                         
  15   7   2          0.00        -10.88        10.88 o                         
 -15   8   2         92.54         84.27        12.00 o                         
 -14   8   2        169.91        172.88        14.99 o                         
 -13   8   2         22.40         12.75         8.13 o                         
 -12   8   2          7.72         -3.31         6.06 o                         
 -11   8   2        179.00        161.40        10.81 o                         
 -10   8   2        232.32        195.45        10.83 o                         
  -9   8   2        173.17        167.23         9.94 o                         
  -8   8   2        569.75        565.85        14.74 o                         
  -7   8   2        568.62        544.72        13.30 o                         
  -6   8   2         14.59         15.36         3.39 o                         
  -5   8   2         41.97         45.18         3.51 o                         
  -4   8   2          7.59          9.47         2.45 o                         
  -3   8   2          0.03         -0.75         2.13 o                         
  -2   8   2         53.00         47.80         3.47 o                         
  -1   8   2          0.67          8.75         2.19 o                         
   0   8   2        205.55        225.96         6.88 o                         
   1   8   2        177.60        204.40         6.41 o                         
   2   8   2        370.87        372.91         7.63 o                         
   3   8   2         91.65        102.00         4.64 o                         
   4   8   2        435.93        493.65         9.24 o                         
   5   8   2         88.85         90.48         4.87 o                         
   6   8   2        246.46        234.76         8.96 o                         
   7   8   2        393.62        364.30        11.48 o                         
   8   8   2         29.70         22.38         5.22 o                         
   9   8   2         18.77         11.42         5.08 o                         
  10   8   2        267.41        236.46        11.43 o                         
  11   8   2         44.12         26.22         7.44 o                         
  12   8   2         20.97         27.83         7.63 o                         
  13   8   2          7.81          3.97         7.09 o                         
  14   8   2         23.67         44.39        10.24 o                         
  15   8   2         41.49         50.75        10.34 o                         
 -15   9   2        113.08        152.21        26.76 o                         
 -14   9   2        266.04        273.08        18.20 o                         
 -13   9   2         46.51         36.60         9.60 o                         
 -12   9   2        118.62        134.28        12.31 o                         
 -11   9   2        117.39        119.00        10.13 o                         
 -10   9   2        156.23        157.33        10.81 o                         
  -9   9   2          3.44         12.91         5.71 o                         
  -8   9   2         13.36          8.09         4.70 o                         
  -7   9   2       1354.31       1251.01        22.10 o                         
  -6   9   2        258.55        287.19         8.71 o                         
  -5   9   2        484.23        490.98        10.29 o                         
  -4   9   2        440.63        465.54         9.18 o                         
  -3   9   2        609.77        575.89        11.23 o                         
  -2   9   2        278.26        289.13         7.18 o                         
  -1   9   2       1681.38       1653.86        20.43 o                         
   0   9   2        886.51        997.39        17.20 o                         
   1   9   2         83.89         77.97         4.00 o                         
   2   9   2       2307.06       2158.23        26.18 o                         
   3   9   2        103.45         99.31         5.02 o                         
   4   9   2         79.75         94.46         5.24 o                         
   5   9   2        452.31        465.37        10.28 o                         
   6   9   2        271.07        278.96         9.26 o                         
   7   9   2       1050.25        968.39        18.34 o                         
   8   9   2        281.33        279.48        10.41 o                         
   9   9   2         70.84         59.73         6.63 o                         
  10   9   2         29.36         38.17         7.15 o                         
  11   9   2         35.43         34.20         7.39 o                         
  12   9   2         71.04         82.78        10.58 o                         
  13   9   2         75.33         89.08        11.69 o                         
  14   9   2         50.44         55.95        11.22 o                         
 -14  10   2        206.25        186.46        16.79 o                         
 -13  10   2        109.22        111.34        12.19 o                         
 -12  10   2        161.17        200.47        15.44 o                         
 -11  10   2         78.23        100.01         9.97 o                         
 -10  10   2         97.10         74.87         8.36 o                         
  -9  10   2        382.83        334.55        13.58 o                         
  -8  10   2        174.25        168.94         9.70 o                         
  -7  10   2         19.08         19.36         4.72 o                         
  -6  10   2        101.21        128.64         6.91 o                         
  -5  10   2          6.67          3.28         3.34 o                         
  -4  10   2        837.54        815.48        13.52 o                         
  -3  10   2         50.18         61.07         4.40 o                         
  -2  10   2        234.95        228.77         6.80 o                         
  -1  10   2         56.98         67.53         4.82 o                         
   0  10   2          1.33          1.92         2.74 o                         
   1  10   2         25.33         33.71         4.06 o                         
   2  10   2        210.88        208.74         7.47 o                         
   3  10   2          2.33          1.48         2.94 o                         
   4  10   2         80.10        101.32         5.67 o                         
   5  10   2        228.04        213.50         8.41 o                         
   6  10   2        291.60        285.52        11.17 o                         
   7  10   2         52.45         56.07         6.05 o                         
   8  10   2        314.49        292.84        11.33 o                         
   9  10   2         75.52         89.28         8.29 o                         
  10  10   2        107.25         95.84        10.24 o                         
  11  10   2          0.40          2.01         5.94 o                         
  12  10   2         76.31         64.98        11.96 o                         
  13  10   2         33.08         37.36        12.40 o                         
  14  10   2         69.91         76.02        14.68 o                         
 -14  11   2          2.70         12.09        13.58 o                         
 -13  11   2          9.20         -3.96         8.74 o                         
 -12  11   2        277.76        352.43        16.41 o                         
 -11  11   2        386.83        382.19        16.55 o                         
 -10  11   2         58.02         44.13         7.45 o                         
  -9  11   2          0.00         -4.73         4.73 o                         
  -8  11   2         98.08         84.97         8.93 o                         
  -7  11   2         66.91         77.41         7.15 o                         
  -6  11   2          1.02          0.77         3.86 o                         
  -5  11   2          4.97         -0.79         3.45 o                         
  -4  11   2        141.92        149.41         7.51 o                         
  -3  11   2        843.34        759.48        16.88 o                         
  -2  11   2        390.54        401.70        11.51 o                         
  -1  11   2       1734.84       1709.13        25.01 o                         
   0  11   2         96.46         97.18         6.19 o                         
   1  11   2        300.20        306.10         9.71 o                         
   2  11   2        157.83        167.02         7.44 o                         
   3  11   2       1146.43       1151.05        18.73 o                         
   4  11   2       1515.32       1367.80        21.82 o                         
   5  11   2         78.04         92.17         7.20 o                         
   6  11   2        223.41        204.30        10.71 o                         
   7  11   2        392.61        356.60        13.81 o                         
   8  11   2        115.92        101.84        10.42 o                         
   9  11   2         67.92         70.33         8.49 o                         
  10  11   2         21.12         30.04         7.62 o                         
  11  11   2        203.36        254.59        19.46 o                         
  12  11   2         16.70         25.40        10.23 o                         
  13  11   2        359.70        347.52        29.71 o                         
 -13  12   2          0.93          7.44        12.39 o                         
 -12  12   2         67.85         91.42        11.68 o                         
 -11  12   2         45.39         47.22         9.78 o                         
 -10  12   2         18.40          4.73         7.64 o                         
  -9  12   2          6.79          0.90         8.58 o                         
  -8  12   2          0.07         17.19         5.95 o                         
  -7  12   2         61.03         70.09         8.07 o                         
  -6  12   2          3.87          3.26         5.09 o                         
  -5  12   2         27.78         19.00         4.75 o                         
  -4  12   2         71.70         59.16         6.07 o                         
  -3  12   2         57.47         51.00         5.64 o                         
  -2  12   2       2274.48       2098.43        29.68 o                         
  -1  12   2        197.95        208.24         8.74 o                         
   0  12   2        814.78        778.73        16.02 o                         
   1  12   2        421.92        396.58        10.97 o                         
   2  12   2        468.74        425.90        11.39 o                         
   3  12   2        614.21        643.96        14.60 o                         
   4  12   2       1322.42       1347.54        24.07 o                         
   5  12   2         41.95         30.22         5.89 o                         
   6  12   2         33.32         41.18         8.51 o                         
   7  12   2        166.69        151.25        11.31 o                         
   8  12   2        118.60        135.54        12.03 o                         
   9  12   2         16.55         15.86         8.25 o                         
  10  12   2        316.69        333.38        24.87 o                         
  11  12   2         31.73         21.89        10.59 o                         
  12  12   2         73.53         80.78        13.42 o                         
  13  12   2         59.75         65.24        13.34 o                         
 -13  13   2        840.41        905.22        37.88 o                         
 -12  13   2        186.72        223.30        19.32 o                         
 -11  13   2         54.97         40.86        12.17 o                         
 -10  13   2          0.20          1.75         8.08 o                         
  -9  13   2        371.59        383.90        18.60 o                         
  -8  13   2        104.97        106.43        10.66 o                         
  -7  13   2         55.10         52.16         8.32 o                         
  -6  13   2        184.14        242.86        20.05 o                         
  -5  13   2         75.78         74.62         7.97 o                         
  -4  13   2         27.82         28.05         6.02 o                         
  -3  13   2        240.53        237.76        11.69 o                         
  -2  13   2        111.88        124.30         9.15 o                         
  -1  13   2         25.75         22.32         5.13 o                         
   0  13   2         93.50        119.49         8.20 o                         
   1  13   2         11.06         19.41         4.84 o                         
   2  13   2          1.08          1.69         4.41 o                         
   3  13   2        191.65        185.47        11.67 o                         
   4  13   2          0.10         -1.94         5.26 o                         
   5  13   2         24.28         13.93         5.98 o                         
   6  13   2         81.02         69.07        10.66 o                         
   7  13   2        155.80        138.26        12.41 o                         
   8  13   2          1.61          5.95         9.39 o                         
   9  13   2          0.31          4.19        11.01 o                         
  10  13   2        319.03        348.01        19.03 o                         
  11  13   2         90.20        124.38        15.24 o                         
  12  13   2         97.54         97.48        16.55 o                         
 -12  14   2          2.65          7.22        10.59 o                         
 -11  14   2        267.69        288.55        21.66 o                         
 -10  14   2          4.04          5.57         8.62 o                         
  -9  14   2          9.06         15.75        12.35 o                         
  -8  14   2          3.40          7.92        10.24 o                         
  -7  14   2          6.19          5.58         7.47 o                         
  -6  14   2         36.02         44.69         7.90 o                         
  -5  14   2          8.06         -5.05         5.05 o                         
  -4  14   2        146.36        100.87         9.23 o                         
  -3  14   2         12.34          8.51         5.48 o                         
  -2  14   2         22.39         17.39         8.01 o                         
  -1  14   2         34.52         22.10         5.59 o                         
   0  14   2         90.36         91.56         7.83 o                         
   1  14   2          1.81         -1.01         4.50 o                         
   2  14   2        383.51        383.52        15.00 o                         
   3  14   2         85.99         74.30         9.41 o                         
   4  14   2        488.86        458.73        18.42 o                         
   5  14   2         15.01         -7.66         8.82 o                         
   6  14   2         12.91         -1.90         8.99 o                         
   7  14   2         24.72         15.66         7.98 o                         
   8  14   2          0.54         -1.38         8.52 o                         
   9  14   2          0.23         -8.00         8.00 o                         
  10  14   2         12.87          2.54         9.92 o                         
  11  14   2         51.52         55.16        11.97 o                         
 -11  15   2         43.56         48.59        12.40 o                         
 -10  15   2          0.17         16.34        10.28 o                         
  -9  15   2        245.89        316.21        32.75 o                         
  -8  15   2         38.27         38.35         9.72 o                         
  -7  15   2         29.65          8.72         8.11 o                         
  -6  15   2        189.00        200.19        14.61 o                         
  -5  15   2        265.06        288.34        15.22 o                         
  -4  15   2        304.49        263.38        14.69 o                         
  -3  15   2        120.81        136.82        13.23 o                         
  -2  15   2        346.95        339.18        16.92 o                         
  -1  15   2         31.24         10.16         5.29 o                         
   0  15   2         64.15         59.38         8.12 o                         
   1  15   2          3.52          0.77         6.45 o                         
   2  15   2         10.90          1.43         6.20 o                         
   3  15   2          1.82          1.55         6.45 o                         
   4  15   2          1.19         -6.23         6.23 o                         
   5  15   2        241.11        244.10        17.22 o                         
   6  15   2         50.35         62.50        11.52 o                         
   7  15   2        365.42        371.59        19.73 o                         
   8  15   2          5.81         -5.81         9.57 o                         
   9  15   2        105.19        103.22        13.98 o                         
  10  15   2         44.03         72.85        11.85 o                         
 -10  16   2          4.73         -1.19        12.06 o                         
  -9  16   2         55.02         62.77        13.94 o                         
  -8  16   2          1.97         -8.63        12.14 o                         
  -7  16   2        201.16        229.83        20.67 o                         
  -6  16   2         84.64        111.80        14.49 o                         
  -5  16   2          1.21         -1.35         6.99 o                         
  -4  16   2          0.58          0.24         6.56 o                         
  -3  16   2        368.61        365.45        21.13 o                         
  -2  16   2        186.41        216.20        15.78 o                         
  -1  16   2         11.53         14.58         7.64 o                         
   0  16   2         30.66         22.93         6.81 o                         
   1  16   2         26.92         40.97         9.45 o                         
   2  16   2         90.26        100.37        11.46 o                         
   3  16   2         31.14         39.59         8.79 o                         
   4  16   2         92.93         96.41        11.42 o                         
   5  16   2          1.20          6.79         8.83 o                         
   6  16   2          5.51         15.53        11.15 o                         
   7  16   2        502.44        514.41        32.36 o                         
   8  16   2        147.41        156.98        15.59 o                         
   9  16   2         38.88         49.63        12.04 o                         
  -9  17   2        135.55        156.29        19.31 o                         
  -8  17   2         15.46          2.69        10.99 o                         
  -7  17   2        205.24        203.56        20.09 o                         
  -6  17   2         90.35        101.58        18.15 o                         
  -5  17   2        192.46        198.70        21.67 o                         
  -4  17   2          4.19         17.05         8.36 o                         
  -3  17   2        302.44        311.48        22.85 o                         
  -2  17   2          0.00          4.33         9.10 o                         
  -1  17   2        179.19        178.37        15.24 o                         
   0  17   2          0.61         -7.52        10.57 o                         
   1  17   2          4.05          2.28         7.34 o                         
   2  17   2          0.50          5.54         8.72 o                         
   3  17   2         80.06         65.87        11.11 o                         
   4  17   2        233.67        262.80        22.61 o                         
   5  17   2        213.13        209.12        18.13 o                         
   6  17   2         12.21         19.57        10.10 o                         
   7  17   2        395.67        384.95        22.46 o                         
   8  17   2        214.79        235.20        18.51 o                         
  -7  18   2          4.61         -7.16        15.26 o                         
  -6  18   2         17.91         21.46        17.47 o                         
  -5  18   2        107.22        183.87        57.56 o                         
  -4  18   2          2.97          2.12        10.16 o                         
  -3  18   2         42.32         21.13        23.37 o                         
  -2  18   2        148.19        173.32        18.42 o                         
  -1  18   2         63.74         85.74        11.99 o                         
   0  18   2         88.73        104.36        14.62 o                         
   1  18   2        230.60        234.65        25.20 o                         
   2  18   2        126.40        127.82        14.41 o                         
   3  18   2         31.04         53.54        10.08 o                         
   4  18   2         78.56         76.84        13.70 o                         
   5  18   2        193.50        272.97        20.78 o                         
   6  18   2        100.71        123.41        14.76 o                         
   7  18   2          0.42         -5.74         9.83 o                         
  -5  19   2        217.07        241.75        26.89 o                         
  -4  19   2        367.07        417.09        30.26 o                         
  -3  19   2         66.44         47.89        17.65 o                         
  -2  19   2         65.78         96.61        15.31 o                         
  -1  19   2         20.66         25.36        13.72 o                         
   0  19   2        262.75        275.10        22.97 o                         
   1  19   2          9.32          0.47         8.90 o                         
   2  19   2         78.76         90.80        16.58 o                         
   3  19   2         22.28         12.04        15.63 o                         
   4  19   2        522.31        519.10        33.36 o                         
 -17   0   3        125.26        103.01        22.77 o                         
 -15   0   3        170.93        171.33        20.47 o                         
 -13   0   3         99.41         95.45        14.02 o                         
 -11   0   3         28.71         23.93         6.97 o                         
  -9   0   3        204.28        204.97         9.83 o                         
  -7   0   3        501.96        546.88        13.33 o                         
  -5   0   3        492.76        473.52        11.20 o                         
  -3   0   3          8.07          2.36         2.35 o                         
  -1   0   3      19326.19      19219.11       241.03 o                         
   1   0   3       7596.40       7446.77        93.40 o                         
   3   0   3        538.23        553.69         9.51 o                         
   5   0   3       2575.28       2834.69        41.85 o                         
   7   0   3        631.00        601.97        15.27 o                         
   9   0   3        765.33        727.16        24.26 o                         
  11   0   3        289.73        275.21        15.10 o                         
  13   0   3         88.09         68.83        19.41 o                         
  15   0   3        770.68        822.25        36.86 o                         
 -17   1   3         14.34          6.31         9.40 o                         
 -16   1   3         78.83         71.94        12.95 o                         
 -15   1   3        200.33        267.47        16.41 o                         
 -14   1   3        226.73        283.75        17.31 o                         
 -13   1   3        166.74        192.63        12.99 o                         
 -12   1   3          0.52          2.50         5.21 o                         
 -11   1   3        110.32         88.36         7.93 o                         
 -10   1   3         85.39         81.29         5.80 o                         
  -9   1   3        211.65        212.72         7.06 o                         
  -8   1   3          0.33          1.06         2.23 o                         
  -7   1   3        624.41        732.91        12.24 o                         
  -6   1   3        577.51        603.29         9.54 o                         
  -5   1   3        106.17        107.36         4.13 o                         
  -4   1   3        129.36        130.63         4.12 o                         
  -3   1   3        134.90        151.76         3.97 o                         
  -2   1   3         98.08        103.08         3.26 o                         
  -1   1   3      27475.12      27250.50       201.33 o                         
   0   1   3        248.39        211.17         3.63 o                         
   1   1   3      16806.01      16714.37       161.23 o                         
   2   1   3       1141.45       1115.92        13.30 o                         
   3   1   3        233.39        281.89         5.48 o                         
   4   1   3        431.73        437.38         6.86 o                         
   5   1   3       1819.15       1833.25        20.75 o                         
   6   1   3        152.70        152.29         4.47 o                         
   7   1   3        340.18        367.09         7.41 o                         
   8   1   3        182.14        187.50         5.46 o                         
   9   1   3         22.36         21.49         3.65 o                         
  10   1   3        208.87        198.17         9.63 o                         
  11   1   3        314.30        313.64        12.32 o                         
  12   1   3        243.46        237.84        12.80 o                         
  13   1   3         41.51         34.92         7.84 o                         
  14   1   3         59.05         56.60        11.98 o                         
  15   1   3          0.01          2.11         7.52 o                         
  16   1   3          7.10         -5.36         7.82 o                         
 -17   2   3         40.62         37.96        11.54 o                         
 -16   2   3         25.04         13.31         8.56 o                         
 -15   2   3        224.59        275.26        27.82 o                         
 -14   2   3        337.06        382.78        18.02 o                         
 -13   2   3         22.01         21.99         8.25 o                         
 -12   2   3         74.53         78.62         9.58 o                         
 -11   2   3          7.07          8.23         4.68 o                         
 -10   2   3        435.26        448.10        13.10 o                         
  -9   2   3         12.13         13.45         3.06 o                         
  -8   2   3        286.96        317.20         7.53 o                         
  -7   2   3        206.67        243.08         6.29 o                         
  -6   2   3        317.44        346.67         7.11 o                         
  -5   2   3         31.58         19.87         2.50 o                         
  -4   2   3       1149.47       1218.96        13.98 o                         
  -3   2   3       3882.73       3866.40        36.03 o                         
  -2   2   3        107.91        106.32         3.38 o                         
  -1   2   3          0.01         -1.46         1.46 o                         
   0   2   3       4771.88       5041.68        38.72 o                         
   1   2   3       1358.15       1325.92        12.26 o                         
   2   2   3       1248.45       1200.28        13.77 o                         
   3   2   3        630.36        632.54         9.75 o                         
   4   2   3       1269.40       1348.52        14.83 o                         
   5   2   3       1416.33       1451.43        16.00 o                         
   6   2   3        230.86        254.30         5.66 o                         
   7   2   3        450.06        470.26         8.16 o                         
   8   2   3         28.85         26.51         3.48 o                         
   9   2   3        561.91        562.06        12.36 o                         
  10   2   3         58.51         53.77         6.56 o                         
  11   2   3         39.57         32.56         6.03 o                         
  12   2   3         55.76         53.45         7.43 o                         
  13   2   3         31.49         29.08         7.42 o                         
  14   2   3          0.25         -1.32         6.29 o                         
  15   2   3        154.63        188.07        14.47 o                         
  16   2   3          8.69          3.83        10.71 o                         
 -16   3   3          0.21         12.28         9.97 o                         
 -15   3   3          3.74         14.61         9.18 o                         
 -14   3   3         25.68          5.42         7.70 o                         
 -13   3   3          1.66         10.56         5.97 o                         
 -12   3   3        202.04        180.35        11.84 o                         
 -11   3   3        495.94        395.17        14.02 o                         
 -10   3   3          4.04          6.74         4.06 o                         
  -9   3   3        374.71        367.43        11.16 o                         
  -8   3   3         19.12         21.33         3.05 o                         
  -7   3   3         22.83         29.63         3.10 o                         
  -6   3   3        882.23        897.68        12.78 o                         
  -5   3   3         37.78         35.58         2.95 o                         
  -4   3   3        726.72        829.71        10.94 o                         
  -3   3   3        183.19        185.31         4.61 o                         
  -2   3   3         63.92         73.10         3.31 o                         
  -1   3   3        477.13        469.85         6.27 o                         
   0   3   3        502.69        488.76         6.26 o                         
   1   3   3        245.72        240.78         4.49 o                         
   2   3   3         39.74         43.37         2.12 o                         
   3   3   3         17.14         22.61         1.91 o                         
   4   3   3         32.69         40.39         2.54 o                         
   5   3   3         72.82         61.95         3.02 o                         
   6   3   3        541.27        598.24         9.62 o                         
   7   3   3       2717.70       2778.02        29.08 o                         
   8   3   3        682.16        673.26        14.06 o                         
   9   3   3        216.21        212.75         7.98 o                         
  10   3   3        164.54        156.99         9.39 o                         
  11   3   3       1620.48       1506.35        28.33 o                         
  12   3   3         53.54         62.58         7.83 o                         
  13   3   3         18.21         20.54         6.39 o                         
  14   3   3         77.45        102.39        12.35 o                         
  15   3   3          0.17          7.27         7.85 o                         
  16   3   3        452.05        463.85        23.00 o                         
 -16   4   3        263.99        314.86        27.72 o                         
 -15   4   3         20.85         45.74        10.20 o                         
 -14   4   3        321.70        307.61        16.80 o                         
 -13   4   3         53.58         65.13         8.46 o                         
 -12   4   3        208.47        191.04        11.65 o                         
 -11   4   3        115.55         89.87         8.37 o                         
 -10   4   3        449.87        383.75        12.26 o                         
  -9   4   3        639.09        603.25        14.53 o                         
  -8   4   3        378.11        377.50         9.43 o                         
  -7   4   3         48.21         62.99         3.78 o                         
  -6   4   3        107.87        105.88         4.47 o                         
  -5   4   3       1866.03       2069.46        22.10 o                         
  -4   4   3       4932.90       5393.25        50.12 o                         
  -3   4   3       5125.94       5558.21        58.91 o                         
  -2   4   3       2305.27       2345.36        22.22 o                         
  -1   4   3       3789.64       3885.97        32.70 o                         
   0   4   3        164.41        175.30         3.53 o                         
   1   4   3       1532.30       1492.67        15.28 o                         
   2   4   3         46.09         71.11         2.89 o                         
   3   4   3        747.07        789.12         9.73 o                         
   4   4   3        131.74        155.69         4.55 o                         
   5   4   3        233.72        275.74         6.25 o                         
   6   4   3        687.59        743.79        10.36 o                         
   7   4   3        101.29        102.97         4.33 o                         
   8   4   3         81.85         70.23         4.85 o                         
   9   4   3        117.59        109.88         7.24 o                         
  10   4   3        888.81        833.94        18.51 o                         
  11   4   3        577.14        582.41        17.77 o                         
  12   4   3         28.81         14.34         5.76 o                         
  13   4   3         20.51         30.53         7.12 o                         
  14   4   3         43.42         28.30         9.74 o                         
  15   4   3        216.45        268.25        24.36 o                         
  16   4   3        205.06        206.39        17.87 o                         
 -16   5   3         69.85         91.71        13.17 o                         
 -15   5   3         96.86        103.59        16.19 o                         
 -14   5   3        317.11        319.44        16.87 o                         
 -13   5   3        118.41        133.41        11.12 o                         
 -12   5   3        168.03        168.19        11.64 o                         
 -11   5   3          0.63         -4.05         4.05 o                         
 -10   5   3        217.44        197.57         9.79 o                         
  -9   5   3        184.19        172.60         8.83 o                         
  -8   5   3        337.91        329.74         9.06 o                         
  -7   5   3          4.37          3.12         2.58 o                         
  -6   5   3         96.63        101.55         4.27 o                         
  -5   5   3         95.53        102.80         4.36 o                         
  -4   5   3        466.47        471.91         8.60 o                         
  -3   5   3          4.42          2.56         1.98 o                         
  -2   5   3        274.75        290.06         5.96 o                         
  -1   5   3        851.20        916.68        10.66 o                         
   0   5   3        398.07        437.07         7.59 o                         
   1   5   3        410.36        476.84         7.50 o                         
   2   5   3       2262.81       2307.01        23.81 o                         
   3   5   3         97.92        111.53         4.04 o                         
   4   5   3         15.43         21.98         2.42 o                         
   5   5   3         93.93         86.52         3.99 o                         
   6   5   3         11.30          8.12         2.13 o                         
   7   5   3        943.74       1020.81        16.27 o                         
   8   5   3        105.36         90.74         6.33 o                         
   9   5   3       1481.33       1419.01        23.93 o                         
  10   5   3        401.39        369.83        12.90 o                         
  11   5   3        172.96        184.29        10.92 o                         
  12   5   3          0.58         -4.69         4.69 o                         
  13   5   3          8.00         10.85         6.09 o                         
  14   5   3        125.24        136.91        12.66 o                         
  15   5   3          0.05          2.69         8.33 o                         
 -16   6   3         86.10         55.13        11.91 o                         
 -15   6   3         67.37         69.17        11.27 o                         
 -14   6   3        207.25        243.13        15.59 o                         
 -13   6   3         19.00         26.07         7.60 o                         
 -12   6   3        985.70        938.67        23.48 o                         
 -11   6   3       1019.37        907.02        20.55 o                         
 -10   6   3         15.56          6.66         4.63 o                         
  -9   6   3          1.35          5.40         4.09 o                         
  -8   6   3         96.33        100.27         6.89 o                         
  -7   6   3        553.12        554.16        12.18 o                         
  -6   6   3         73.07         68.45         4.69 o                         
  -5   6   3        913.31       1012.93        13.83 o                         
  -4   6   3       1377.30       1507.85        17.30 o                         
  -3   6   3        140.44        144.13         4.86 o                         
  -2   6   3         17.84         25.03         2.58 o                         
  -1   6   3          7.10          6.65         2.31 o                         
   0   6   3         26.65         21.02         2.62 o                         
   1   6   3        624.17        708.27        10.61 o                         
   2   6   3       1801.50       1894.89        20.09 o                         
   3   6   3        131.72        116.74         4.70 o                         
   4   6   3          3.84          2.18         1.92 o                         
   5   6   3        452.37        567.67         9.99 o                         
   6   6   3        153.87        186.94         5.83 o                         
   7   6   3        263.14        230.99         7.26 o                         
   8   6   3        860.40        763.82        15.18 o                         
   9   6   3         15.90         10.98         4.24 o                         
  10   6   3         20.47         14.15         4.80 o                         
  11   6   3        107.54        133.14        10.03 o                         
  12   6   3         48.89         29.63         6.78 o                         
  13   6   3          6.54          9.33         7.07 o                         
  14   6   3        336.74        345.59        18.35 o                         
  15   6   3          5.57         -8.82         8.82 o                         
 -16   7   3          3.49         -6.81         8.93 o                         
 -15   7   3        286.33        326.47        18.43 o                         
 -14   7   3         38.31         47.17         9.84 o                         
 -13   7   3          4.89          8.65         8.30 o                         
 -12   7   3          0.02          2.02         6.06 o                         
 -11   7   3          0.18         -3.42         5.01 o                         
 -10   7   3          0.05         -4.28         4.28 o                         
  -9   7   3        116.85        124.69         8.53 o                         
  -8   7   3        136.96        111.12         7.79 o                         
  -7   7   3        652.26        672.88        13.46 o                         
  -6   7   3          0.25         -1.32         2.60 o                         
  -5   7   3        454.59        468.56         9.17 o                         
  -4   7   3       1556.02       1669.29        19.08 o                         
  -3   7   3        221.60        210.28         5.74 o                         
  -2   7   3        134.88        131.98         4.53 o                         
  -1   7   3          1.01          0.72         2.23 o                         
   0   7   3        764.67        788.74        11.59 o                         
   1   7   3       1481.19       1547.61        19.56 o                         
   2   7   3         60.58         85.21         3.91 o                         
   3   7   3        415.09        420.68         7.96 o                         
   4   7   3        179.67        188.08         5.58 o                         
   5   7   3        177.53        210.84         6.05 o                         
   6   7   3        184.32        196.27         6.43 o                         
   7   7   3         12.79          9.59         3.63 o                         
   8   7   3        252.78        246.43         9.20 o                         
   9   7   3       1057.45       1003.89        20.19 o                         
  10   7   3         71.97         75.41         7.37 o                         
  11   7   3        179.70        183.53        12.74 o                         
  12   7   3         14.40         17.90         7.30 o                         
  13   7   3          0.00          9.33         8.67 o                         
  14   7   3         14.50         30.74         9.02 o                         
  15   7   3         68.40         65.30        11.73 o                         
 -15   8   3         58.30         76.19        11.72 o                         
 -14   8   3        163.86        181.43        14.36 o                         
 -13   8   3          2.77          6.55         6.88 o                         
 -12   8   3        135.22        161.32        12.60 o                         
 -11   8   3         55.57         53.73         7.78 o                         
 -10   8   3        117.81        126.68         9.70 o                         
  -9   8   3          2.97          1.87         4.29 o                         
  -8   8   3          1.28          5.26         4.18 o                         
  -7   8   3       2709.08       2613.89        32.76 o                         
  -6   8   3       1159.39       1119.74        18.03 o                         
  -5   8   3        870.56        945.29        14.04 o                         
  -4   8   3         52.41         57.50         3.93 o                         
  -3   8   3        219.34        225.91         6.20 o                         
  -2   8   3         38.10         34.63         3.02 o                         
  -1   8   3        651.19        681.59        11.68 o                         
   0   8   3        383.21        435.56         9.00 o                         
   1   8   3        253.14        283.04         7.28 o                         
   2   8   3        396.35        371.01         7.53 o                         
   3   8   3         61.25         48.36         3.57 o                         
   4   8   3        361.29        386.71         8.19 o                         
   5   8   3        150.36        154.98         6.14 o                         
   6   8   3        934.05        878.62        15.98 o                         
   7   8   3       1129.57       1061.34        19.76 o                         
   8   8   3        119.63         90.47         6.69 o                         
   9   8   3          0.54          7.79         4.14 o                         
  10   8   3        225.44        238.14        13.17 o                         
  11   8   3         37.86         36.52         7.58 o                         
  12   8   3         25.99         46.42        10.36 o                         
  13   8   3          0.25         -4.85         7.11 o                         
  14   8   3         17.90         13.07        11.46 o                         
  15   8   3         54.49         32.34        12.14 o                         
 -15   9   3        143.90        117.16        13.72 o                         
 -14   9   3         14.80          8.89         8.43 o                         
 -13   9   3        416.95        390.82        18.75 o                         
 -12   9   3          6.96          4.40         6.81 o                         
 -11   9   3         49.85         68.63         8.32 o                         
 -10   9   3        305.91        278.19        13.07 o                         
  -9   9   3         33.40          8.65         4.72 o                         
  -8   9   3       1277.26       1011.27        20.82 o                         
  -7   9   3       1299.56       1315.12        20.99 o                         
  -6   9   3       1543.41       1449.02        21.00 o                         
  -5   9   3        480.91        494.80        10.12 o                         
  -4   9   3        420.50        398.59         8.64 o                         
  -3   9   3          2.19          2.68         2.44 o                         
  -2   9   3         72.30         62.51         3.85 o                         
  -1   9   3         88.69         75.61         4.93 o                         
   0   9   3        816.73        835.74        14.19 o                         
   1   9   3        121.58         95.90         5.55 o                         
   2   9   3        133.65        152.52         5.18 o                         
   3   9   3       1205.89       1259.71        17.88 o                         
   4   9   3        141.04        161.42         6.37 o                         
   5   9   3        124.32        140.37         7.00 o                         
   6   9   3        175.52        205.14         9.43 o                         
   7   9   3        984.16        861.15        17.16 o                         
   8   9   3       1223.94       1138.78        22.36 o                         
   9   9   3        181.47        164.82         9.73 o                         
  10   9   3        146.88        162.15        15.76 o                         
  11   9   3         50.29         33.89         7.79 o                         
  12   9   3         90.21         99.71        11.76 o                         
  13   9   3          3.81          6.03         8.46 o                         
  14   9   3         53.24         49.93        11.63 o                         
 -14  10   3         24.47         19.80        11.30 o                         
 -13  10   3         86.80        104.31        14.09 o                         
 -12  10   3        231.59        265.47        17.71 o                         
 -11  10   3        167.16        198.83        13.01 o                         
 -10  10   3        410.51        409.80        15.60 o                         
  -9  10   3         26.81         17.81         6.06 o                         
  -8  10   3        165.08        212.95        13.93 o                         
  -7  10   3         72.60         58.35         6.34 o                         
  -6  10   3          6.14          5.82         3.58 o                         
  -5  10   3        193.90        200.29         7.85 o                         
  -4  10   3        163.24        148.67         6.33 o                         
  -3  10   3        243.05        224.06         7.48 o                         
  -2  10   3        105.57        125.89         6.66 o                         
  -1  10   3        131.75        131.42         6.58 o                         
   0  10   3         17.54         11.87         3.40 o                         
   1  10   3         37.33         50.02         4.64 o                         
   2  10   3        559.95        551.10        11.80 o                         
   3  10   3         22.07         29.64         4.03 o                         
   4  10   3        451.86        452.18        12.73 o                         
   5  10   3        439.13        433.49        12.28 o                         
   6  10   3          3.31          4.75         4.77 o                         
   7  10   3          5.48          8.48         5.57 o                         
   8  10   3        213.04        212.98        12.43 o                         
   9  10   3        294.26        267.04        13.06 o                         
  10  10   3          0.04          4.55         6.64 o                         
  11  10   3          0.01         -6.24         6.24 o                         
  12  10   3         15.96          4.09         8.03 o                         
  13  10   3         39.18         57.11        10.92 o                         
  14  10   3        444.31        523.12        31.38 o                         
 -14  11   3         27.91         28.27        11.97 o                         
 -13  11   3         91.86         92.70        14.19 o                         
 -12  11   3         24.90         21.13         8.96 o                         
 -11  11   3        206.14        194.50        14.06 o                         
 -10  11   3         51.10         74.88         9.45 o                         
  -9  11   3        118.64        111.87        10.41 o                         
  -8  11   3        746.63        676.67        20.22 o                         
  -7  11   3         48.07         58.51         7.33 o                         
  -6  11   3        412.53        374.11        12.43 o                         
  -5  11   3        473.97        459.27        12.78 o                         
  -4  11   3          1.43          2.06         3.55 o                         
  -3  11   3       1821.52       1703.17        24.30 o                         
  -2  11   3         10.36          8.45         3.70 o                         
  -1  11   3         21.64         21.24         3.98 o                         
   0  11   3         41.81         36.87         4.54 o                         
   1  11   3        145.78        149.36         7.62 o                         
   2  11   3        357.04        361.48        11.00 o                         
   3  11   3        346.91        293.62        10.46 o                         
   4  11   3        297.80        338.20        11.24 o                         
   5  11   3          0.17         -3.97         4.31 o                         
   6  11   3         37.30         45.79         7.32 o                         
   7  11   3         37.38         37.75         6.93 o                         
   8  11   3         24.25         10.22         6.35 o                         
   9  11   3        128.23        124.15        10.41 o                         
  10  11   3          6.61          0.52         6.42 o                         
  11  11   3         76.20         98.27        11.44 o                         
  12  11   3          2.65          9.95        15.15 o                         
  13  11   3        289.05        379.56        24.42 o                         
 -13  12   3          5.85          8.88         9.83 o                         
 -12  12   3         33.41         56.82        11.99 o                         
 -11  12   3        609.61        623.24        23.97 o                         
 -10  12   3         46.29         34.22         8.53 o                         
  -9  12   3          1.51         -3.21         5.69 o                         
  -8  12   3        205.01        214.88        13.29 o                         
  -7  12   3         23.18         12.88         7.03 o                         
  -6  12   3         12.33         21.22         6.11 o                         
  -5  12   3         15.11         19.80         4.76 o                         
  -4  12   3         16.55         13.21         4.54 o                         
  -3  12   3        662.45        661.90        14.43 o                         
  -2  12   3        216.84        169.60         8.48 o                         
  -1  12   3        161.01        122.72         7.48 o                         
   0  12   3          0.52         -3.19         3.19 o                         
   1  12   3         42.25         31.86         4.67 o                         
   2  12   3        154.80        140.71         7.87 o                         
   3  12   3        561.92        513.61        14.90 o                         
   4  12   3         31.01         41.10         6.24 o                         
   5  12   3        780.61        745.14        19.14 o                         
   6  12   3         35.66         30.96         9.94 o                         
   7  12   3        239.61        271.62        14.06 o                         
   8  12   3        146.62        137.96        10.88 o                         
   9  12   3        178.65        184.14        13.23 o                         
  10  12   3        405.84        351.80        18.44 o                         
  11  12   3         74.12         67.49        11.24 o                         
  12  12   3        191.97        192.53        17.80 o                         
  13  12   3         52.41         51.16        13.62 o                         
 -12  13   3         67.33         78.80        12.52 o                         
 -11  13   3         22.88         49.03        11.51 o                         
 -10  13   3         13.80          9.34         8.62 o                         
  -9  13   3          2.76         -6.93         6.93 o                         
  -8  13   3          1.58          0.89         6.58 o                         
  -7  13   3         46.44         34.55         9.07 o                         
  -6  13   3          4.24         17.47         7.73 o                         
  -5  13   3          1.19         -4.24         4.24 o                         
  -4  13   3         68.67         70.75         7.31 o                         
  -3  13   3        109.40        112.88         8.06 o                         
  -2  13   3       1076.73       1019.35        19.67 o                         
  -1  13   3          0.27         -1.59         4.20 o                         
   0  13   3        139.91        134.87         8.18 o                         
   1  13   3         12.45         22.66         5.44 o                         
   2  13   3        251.31        223.16        12.24 o                         
   3  13   3        186.71        178.06        10.56 o                         
   4  13   3        375.29        384.52        15.04 o                         
   5  13   3        461.32        426.30        15.91 o                         
   6  13   3         65.25         63.82        10.42 o                         
   7  13   3         11.69         17.37         7.86 o                         
   8  13   3         34.99         36.40         7.81 o                         
   9  13   3        132.84        185.83        13.66 o                         
  10  13   3         46.76         37.73        14.64 o                         
  11  13   3          0.37          1.41         9.40 o                         
  12  13   3         71.24         94.33        17.00 o                         
 -12  14   3        495.28        552.28        28.16 o                         
 -11  14   3        430.63        437.35        23.64 o                         
 -10  14   3         91.42        101.76        12.85 o                         
  -9  14   3         80.44        141.52        19.59 o                         
  -8  14   3         13.81         10.05         7.34 o                         
  -7  14   3        107.82        128.43        12.71 o                         
  -6  14   3         20.56         17.70         7.27 o                         
  -5  14   3         75.03         78.97         9.70 o                         
  -4  14   3         14.57         13.51         9.05 o                         
  -3  14   3        488.77        453.48        17.35 o                         
  -2  14   3         72.45         50.07         7.43 o                         
  -1  14   3        390.11        358.30        13.04 o                         
   0  14   3         33.73         21.07         6.26 o                         
   1  14   3          0.62         -2.70         5.16 o                         
   2  14   3       1554.70       1389.61        29.09 o                         
   3  14   3        708.13        714.67        22.47 o                         
   4  14   3        249.45        259.60        14.90 o                         
   5  14   3        275.93        288.47        17.71 o                         
   6  14   3         56.52         50.60        10.26 o                         
   7  14   3         30.72         35.24        14.19 o                         
   8  14   3         10.50         -1.06         7.41 o                         
   9  14   3        117.99         92.00        13.70 o                         
  10  14   3          0.11          2.99         7.73 o                         
  11  14   3         57.50         75.30        13.29 o                         
 -11  15   3        149.38        197.81        20.71 o                         
 -10  15   3         20.13         20.00        11.53 o                         
  -9  15   3         34.62         37.20        13.82 o                         
  -8  15   3         24.71         29.96        10.85 o                         
  -7  15   3         89.07         83.80        17.62 o                         
  -6  15   3         70.18         78.41        11.23 o                         
  -5  15   3          5.40          6.08         7.14 o                         
  -4  15   3         85.26         89.41        10.57 o                         
  -3  15   3         80.14         62.53        11.05 o                         
  -2  15   3        161.73        183.22        14.56 o                         
  -1  15   3          3.81         -6.89         6.89 o                         
   0  15   3        165.01        169.11        12.24 o                         
   1  15   3         32.26         19.01         6.59 o                         
   2  15   3        184.76        168.86        13.04 o                         
   3  15   3        205.66        193.68        14.20 o                         
   4  15   3        226.91        229.74        15.39 o                         
   5  15   3         26.77         23.29         9.71 o                         
   6  15   3        268.72        253.38        18.38 o                         
   7  15   3          2.35          3.67         8.17 o                         
   8  15   3         13.60          9.81         8.25 o                         
   9  15   3          9.52         30.61        11.42 o                         
  10  15   3         59.68         50.06        11.30 o                         
 -10  16   3          4.88          8.71        12.54 o                         
  -9  16   3        121.03        102.53        16.96 o                         
  -8  16   3         11.32          9.81        10.51 o                         
  -7  16   3         25.01         21.07         8.74 o                         
  -6  16   3         92.94        116.65        14.70 o                         
  -5  16   3        317.68        335.38        18.66 o                         
  -4  16   3         96.85         84.82        12.00 o                         
  -3  16   3         39.32         41.93        10.05 o                         
  -2  16   3        208.50        188.88        15.91 o                         
  -1  16   3         52.70         29.99         8.40 o                         
   0  16   3         12.56          6.55         6.75 o                         
   1  16   3        546.60        537.90        21.06 o                         
   2  16   3         65.16         65.03         9.99 o                         
   3  16   3         18.58         14.82         7.64 o                         
   4  16   3         17.45         -3.86        11.32 o                         
   5  16   3        137.62        141.14        15.51 o                         
   6  16   3          9.53         -1.94         9.18 o                         
   7  16   3         45.35         57.02        11.31 o                         
   8  16   3        227.76        315.65        21.44 o                         
   9  16   3          2.77         -8.69         8.69 o                         
  -8  17   3        368.74        342.62        30.17 o                         
  -7  17   3         12.56         -4.56        10.74 o                         
  -6  17   3         28.37         42.00        12.36 o                         
  -5  17   3         46.43         46.14        12.16 o                         
  -4  17   3         22.97         18.13         8.75 o                         
  -3  17   3          1.64          9.72         8.12 o                         
  -2  17   3          1.96          4.95         8.13 o                         
  -1  17   3         71.00         55.03        10.76 o                         
   0  17   3          0.16         -7.26         7.75 o                         
   1  17   3        232.21        263.97        16.58 o                         
   2  17   3          9.76          3.27         9.22 o                         
   3  17   3          0.65         -1.59         7.45 o                         
   4  17   3        171.48        174.42        16.91 o                         
   5  17   3         42.32         33.79        14.41 o                         
   6  17   3        102.55         92.33        14.50 o                         
   7  17   3         25.95         34.28        11.80 o                         
   8  17   3        115.24         97.37        14.84 o                         
  -7  18   3         48.81         66.02        22.27 o                         
  -6  18   3          0.55         -9.64        12.15 o                         
  -5  18   3         81.12         97.15        20.64 o                         
  -4  18   3          8.46         14.46        10.76 o                         
  -3  18   3         21.28         31.43         9.63 o                         
  -2  18   3        251.84        271.61        18.65 o                         
  -1  18   3        127.85        142.25        15.18 o                         
   0  18   3        106.26        114.58        20.36 o                         
   1  18   3          1.63         -9.63         9.63 o                         
   2  18   3         18.13         11.87         8.62 o                         
   3  18   3        106.74         81.24        14.07 o                         
   4  18   3         13.90         12.95        10.49 o                         
   5  18   3          0.55         11.83        10.10 o                         
   6  18   3        371.37        406.97        25.14 o                         
  -4  19   3         86.54         83.05        34.05 o                         
  -3  19   3         31.91         66.02        13.23 o                         
  -2  19   3         23.23          9.08        17.35 o                         
  -1  19   3          1.26         -5.91         9.98 o                         
   0  19   3         53.78         44.12        12.90 o                         
   1  19   3        162.76        206.71        20.61 o                         
   2  19   3         65.13         82.97        13.82 o                         
   3  19   3         43.84         55.97        14.43 o                         
   4  19   3          7.57         16.18        11.38 o                         
 -16   0   4         83.11         56.35        44.74 o                         
 -14   0   4         75.21         68.71        15.99 o                         
 -12   0   4         82.94         69.14        11.79 o                         
 -10   0   4        152.41        121.58         8.78 o                         
  -8   0   4        273.94        272.16        10.27 o                         
  -6   0   4         10.62          5.33         3.20 o                         
  -4   0   4       3434.06       3612.29        47.44 o                         
  -2   0   4          0.00         -1.50         1.50 o                         
   0   0   4       6865.58       6987.90        82.91 o                         
   2   0   4      23599.40      22730.67       583.33 o                         
   4   0   4        526.22        564.94        14.55 o                         
   6   0   4        902.59        951.03        16.58 o                         
   8   0   4         51.05         51.56         5.11 o                         
  10   0   4        366.50        343.43        15.85 o                         
  12   0   4        223.34        169.49        20.68 o                         
  14   0   4        439.59        494.33        27.90 o                         
  16   0   4        492.85        659.59       105.19 o                         
 -17   1   4         12.49         24.54        10.88 o                         
 -16   1   4          0.59         12.19         8.94 o                         
 -15   1   4        117.89        138.19        13.13 o                         
 -14   1   4        429.42        470.33        20.30 o                         
 -13   1   4        248.18        257.66        14.51 o                         
 -12   1   4         19.37         33.13         8.16 o                         
 -11   1   4         85.48         56.61         6.75 o                         
 -10   1   4        614.70        685.18        14.58 o                         
  -9   1   4        744.41        758.27        15.33 o                         
  -8   1   4         77.07         61.73         4.27 o                         
  -7   1   4         39.26         41.67         3.49 o                         
  -6   1   4         13.14          7.70         2.29 o                         
  -5   1   4        172.58        181.78         5.22 o                         
  -4   1   4         11.98         38.58         2.85 o                         
  -3   1   4         90.41         87.67         3.42 o                         
  -2   1   4         14.30         19.89         1.60 o                         
  -1   1   4       5506.41       5480.51        45.33 o                         
   0   1   4       3099.15       3226.90        28.88 o                         
   1   1   4       2013.73       2230.39        20.64 o                         
   2   1   4        559.54        576.36         7.92 o                         
   3   1   4         48.12         55.55         3.09 o                         
   4   1   4          5.49          5.84         2.04 o                         
   5   1   4        236.85        225.45         4.92 o                         
   6   1   4       2374.80       2582.59        26.01 o                         
   7   1   4         21.91         22.28         2.63 o                         
   8   1   4         27.25         37.55         3.22 o                         
   9   1   4        260.87        260.67         9.48 o                         
  10   1   4        464.07        465.80        13.05 o                         
  11   1   4        253.49        236.06        11.24 o                         
  12   1   4        243.37        255.79        20.09 o                         
  13   1   4         11.23         14.42         7.56 o                         
  14   1   4          9.78         12.29         8.91 o                         
  15   1   4         59.17         67.36        10.15 o                         
  16   1   4        166.42        189.57        15.57 o                         
 -16   2   4          2.49          7.86         8.19 o                         
 -15   2   4          5.84         10.87         8.06 o                         
 -14   2   4         69.32         90.11        10.44 o                         
 -13   2   4         21.93          9.90         6.73 o                         
 -12   2   4          0.84          4.34         4.92 o                         
 -11   2   4         50.72         75.98         8.87 o                         
 -10   2   4       2731.01       2463.31        41.15 o                         
  -9   2   4          0.06         -2.64         2.64 o                         
  -8   2   4        277.78        267.72         7.19 o                         
  -7   2   4         22.20         20.12         2.95 o                         
  -6   2   4        564.97        600.27        10.29 o                         
  -5   2   4        442.23        453.59         8.06 o                         
  -4   2   4        482.20        516.20         8.22 o                         
  -3   2   4         39.03         43.15         2.81 o                         
  -2   2   4       3157.82       3212.59        28.50 o                         
  -1   2   4       2734.01       2927.08        27.94 o                         
   0   2   4        300.00        344.88         5.44 o                         
   1   2   4       5117.85       4975.14        44.23 o                         
   2   2   4        578.88        629.75         9.51 o                         
   3   2   4        537.37        562.88         8.87 o                         
   4   2   4        963.42       1041.00        13.83 o                         
   5   2   4       1570.37       1552.54        16.86 o                         
   6   2   4         63.17         75.70         3.65 o                         
   7   2   4         12.62          9.41         2.24 o                         
   8   2   4        422.18        411.17         9.45 o                         
   9   2   4         29.39         29.51         4.25 o                         
  10   2   4       1513.29       1470.03        30.47 o                         
  11   2   4          2.67          1.82         5.60 o                         
  12   2   4        128.52        108.45         9.38 o                         
  13   2   4         49.65         41.07        11.05 o                         
  14   2   4        202.06        209.73        14.03 o                         
  15   2   4        709.33        681.75        33.38 o                         
  16   2   4         12.79         13.66        10.65 o                         
 -16   3   4          4.97         19.78        14.49 o                         
 -15   3   4         34.84         17.64         8.99 o                         
 -14   3   4          0.30          2.13         6.86 o                         
 -13   3   4          1.69         -5.10         5.10 o                         
 -12   3   4         29.09         18.95         5.96 o                         
 -11   3   4        133.94        120.09         8.37 o                         
 -10   3   4         35.41         38.57         5.61 o                         
  -9   3   4          0.59          1.58         3.14 o                         
  -8   3   4         52.61         44.14         3.86 o                         
  -7   3   4         10.80          2.12         2.31 o                         
  -6   3   4        937.18        905.98        12.86 o                         
  -5   3   4        517.54        613.61         9.71 o                         
  -4   3   4        528.02        501.05         8.31 o                         
  -3   3   4        240.89        223.52         5.27 o                         
  -2   3   4       1581.53       1568.58        16.57 o                         
  -1   3   4         16.74          9.38         1.82 o                         
   0   3   4        260.11        255.27         4.53 o                         
   1   3   4         55.93         82.95         3.20 o                         
   2   3   4         18.15         24.45         1.58 o                         
   3   3   4         25.47         37.11         2.89 o                         
   4   3   4        276.68        289.09         5.19 o                         
   5   3   4       1081.29       1085.67        13.21 o                         
   6   3   4        888.48        907.89        11.57 o                         
   7   3   4          1.30          0.95         2.02 o                         
   8   3   4         62.08         67.88         4.68 o                         
   9   3   4        409.36        367.61        10.26 o                         
  10   3   4         18.19         21.45         5.33 o                         
  11   3   4          1.55         -4.55         4.55 o                         
  12   3   4        379.39        376.92        18.26 o                         
  13   3   4         50.67         60.77         7.98 o                         
  14   3   4         36.81         40.71         8.48 o                         
  15   3   4          9.55         -5.98         7.46 o                         
  16   3   4          4.22          3.42         9.09 o                         
 -16   4   4        262.38        301.39        20.80 o                         
 -15   4   4         83.04         97.03        12.79 o                         
 -14   4   4         61.86         54.93        10.58 o                         
 -13   4   4         12.98         10.29         6.66 o                         
 -12   4   4         47.96         62.59         7.75 o                         
 -11   4   4        464.96        467.43        14.15 o                         
 -10   4   4       1540.42       1429.48        25.03 o                         
  -9   4   4          5.61          0.47         3.77 o                         
  -8   4   4         37.86         44.08         3.97 o                         
  -7   4   4        146.64        153.24         5.59 o                         
  -6   4   4       1922.88       1968.33        23.04 o                         
  -5   4   4        561.79        558.80         9.45 o                         
  -4   4   4         91.60         71.32         3.86 o                         
  -3   4   4        219.68        234.05         5.63 o                         
  -2   4   4       1024.36       1032.29        12.56 o                         
  -1   4   4        738.50        770.53         9.94 o                         
   0   4   4       2051.13       2235.71        23.08 o                         
   1   4   4       2095.56       2141.97        22.32 o                         
   2   4   4        623.27        679.56         9.08 o                         
   3   4   4        258.54        234.85         5.19 o                         
   4   4   4       2015.67       2115.86        21.75 o                         
   5   4   4        964.03        951.75        13.02 o                         
   6   4   4       1603.25       1759.20        18.99 o                         
   7   4   4        102.25         85.35         4.18 o                         
   8   4   4         35.49         43.05         4.13 o                         
   9   4   4         55.61         40.99         5.14 o                         
  10   4   4        318.56        292.04        12.18 o                         
  11   4   4         78.61         75.00         7.79 o                         
  12   4   4        157.61        200.25        11.65 o                         
  13   4   4        361.85        341.76        15.41 o                         
  14   4   4         27.47         21.66         9.42 o                         
  15   4   4          7.03        -11.22        11.27 o                         
 -16   5   4          6.40        -13.58        13.58 o                         
 -15   5   4          9.35         -0.87         8.84 o                         
 -14   5   4        148.01        135.73        12.52 o                         
 -13   5   4          0.18         -4.26         5.80 o                         
 -12   5   4         20.32          7.01         6.41 o                         
 -11   5   4         18.88         11.31         4.74 o                         
 -10   5   4          1.30          1.64         4.16 o                         
  -9   5   4        218.03        194.40         9.37 o                         
  -8   5   4         14.50          6.28         3.25 o                         
  -7   5   4        227.64        263.73         7.05 o                         
  -6   5   4          6.39         15.47         2.72 o                         
  -5   5   4        663.37        681.62        10.83 o                         
  -4   5   4       1273.65       1325.68        16.21 o                         
  -3   5   4        892.21        954.09        13.05 o                         
  -2   5   4         76.87         90.85         3.86 o                         
  -1   5   4          9.89         11.49         1.93 o                         
   0   5   4        778.41        801.03        10.03 o                         
   1   5   4        663.99        696.46        10.22 o                         
   2   5   4        309.04        342.29         6.93 o                         
   3   5   4         14.90         12.15         1.89 o                         
   4   5   4        258.88        280.38         6.25 o                         
   5   5   4        213.06        226.10         5.95 o                         
   6   5   4          1.96          3.96         2.23 o                         
   7   5   4       1507.81       1547.92        20.93 o                         
   8   5   4         10.02          9.33         3.52 o                         
   9   5   4        347.73        320.38        10.82 o                         
  10   5   4        475.89        435.06        13.08 o                         
  11   5   4         42.43         43.52         6.77 o                         
  12   5   4        286.74        325.25        15.45 o                         
  13   5   4         85.49         73.74        10.16 o                         
  14   5   4         12.77         12.13         7.42 o                         
  15   5   4         21.09          5.58         9.21 o                         
 -16   6   4        214.42        212.50        18.29 o                         
 -15   6   4        139.60        159.14        15.60 o                         
 -14   6   4         15.10          8.12         7.15 o                         
 -13   6   4         43.76         38.20         8.32 o                         
 -12   6   4          0.53         -5.56         5.56 o                         
 -11   6   4         20.76         33.37         6.35 o                         
 -10   6   4         38.86         30.30         5.82 o                         
  -9   6   4        924.39        903.90        19.96 o                         
  -8   6   4        116.03        110.70         6.48 o                         
  -7   6   4         56.46         45.97         4.46 o                         
  -6   6   4        285.61        293.84         7.31 o                         
  -5   6   4         28.28         28.47         3.46 o                         
  -4   6   4       1441.66       1482.44        17.93 o                         
  -3   6   4         30.98         40.68         3.19 o                         
  -2   6   4        922.66        956.30        12.25 o                         
  -1   6   4       1802.48       1855.98        19.73 o                         
   0   6   4       1004.38       1070.05        14.68 o                         
   1   6   4        230.57        237.02         5.14 o                         
   2   6   4          2.93          0.61         1.66 o                         
   3   6   4         23.61         25.97         2.57 o                         
   4   6   4        186.57        169.78         5.13 o                         
   5   6   4        407.25        453.28         9.45 o                         
   6   6   4       2602.17       2635.69        29.09 o                         
   7   6   4        583.15        636.97        11.65 o                         
   8   6   4        151.88        170.08         7.72 o                         
   9   6   4        121.05         99.94         7.34 o                         
  10   6   4        240.79        262.64        11.72 o                         
  11   6   4         16.05         10.09         6.00 o                         
  12   6   4        241.77        225.22        14.01 o                         
  13   6   4          1.23          3.37         6.69 o                         
  14   6   4          3.73          3.99         7.95 o                         
  15   6   4         66.61         79.14        13.02 o                         
 -15   7   4         22.33         12.01         8.55 o                         
 -14   7   4        672.14        690.54        28.49 o                         
 -13   7   4        859.36        859.71        25.56 o                         
 -12   7   4        157.71        189.77        13.20 o                         
 -11   7   4         37.98         32.33         6.64 o                         
 -10   7   4         10.00         13.98         5.49 o                         
  -9   7   4         47.08         43.72         5.86 o                         
  -8   7   4         94.65        100.43         7.15 o                         
  -7   7   4        228.86        241.11         8.37 o                         
  -6   7   4       1043.80       1008.05        15.53 o                         
  -5   7   4        984.52        944.91        13.96 o                         
  -4   7   4          8.92          3.00         2.32 o                         
  -3   7   4         20.71         31.51         3.06 o                         
  -2   7   4       1694.18       1767.75        20.58 o                         
  -1   7   4       1030.50       1122.15        15.36 o                         
   0   7   4        936.89        996.51        13.60 o                         
   1   7   4        116.79        128.55         4.97 o                         
   2   7   4          1.08          4.04         1.98 o                         
   3   7   4       1260.50       1282.39        20.13 o                         
   4   7   4        425.76        513.22         9.17 o                         
   5   7   4         52.67         33.76         3.41 o                         
   6   7   4        116.52        109.53         5.70 o                         
   7   7   4        170.51        189.51         7.95 o                         
   8   7   4        930.74        897.12        17.73 o                         
   9   7   4          2.28         -0.76         4.88 o                         
  10   7   4         32.68         20.56         5.46 o                         
  11   7   4        148.71        161.50        12.04 o                         
  12   7   4         21.18          8.93         6.79 o                         
  13   7   4         36.51         24.22         8.44 o                         
  14   7   4         11.43         24.62         9.32 o                         
  15   7   4          8.46          1.32         9.06 o                         
 -15   8   4          0.16          8.97         8.26 o                         
 -14   8   4        443.46        498.52        21.92 o                         
 -13   8   4         49.78         43.69         9.02 o                         
 -12   8   4         10.28         -0.07         6.73 o                         
 -11   8   4         13.66         17.78         5.98 o                         
 -10   8   4        179.07        152.82         9.80 o                         
  -9   8   4          3.14          6.59         4.41 o                         
  -8   8   4        358.42        314.73        11.62 o                         
  -7   8   4       1453.86       1340.13        21.89 o                         
  -6   8   4       1156.64       1171.28        19.85 o                         
  -5   8   4         61.08         52.36         3.98 o                         
  -4   8   4          0.32         -0.53         2.34 o                         
  -3   8   4        413.46        435.46         8.55 o                         
  -2   8   4        726.92        804.45        12.67 o                         
  -1   8   4         69.00         89.29         4.74 o                         
   0   8   4        220.32        212.91         7.52 o                         
   1   8   4         27.62         22.35         3.14 o                         
   2   8   4        109.73        137.93         4.73 o                         
   3   8   4        539.19        504.36         9.25 o                         
   4   8   4        895.72        929.20        14.42 o                         
   5   8   4         25.50         18.25         3.31 o                         
   6   8   4       1191.88       1103.17        17.36 o                         
   7   8   4        219.92        223.52        10.28 o                         
   8   8   4          7.26         17.77         5.68 o                         
   9   8   4        723.10        660.98        16.78 o                         
  10   8   4         29.25         16.64         5.97 o                         
  11   8   4        393.56        404.75        17.57 o                         
  12   8   4         53.65         44.41         8.99 o                         
  13   8   4        494.75        519.03        21.21 o                         
  14   8   4          1.09         -7.46         7.46 o                         
 -15   9   4        188.17        223.99        18.31 o                         
 -14   9   4          7.53          1.41        10.58 o                         
 -13   9   4         67.58         72.88        10.54 o                         
 -12   9   4        640.88        671.76        23.62 o                         
 -11   9   4         96.02         85.77         8.91 o                         
 -10   9   4          3.12          0.88         5.67 o                         
  -9   9   4         92.32         80.05         8.11 o                         
  -8   9   4         32.68         37.41         6.26 o                         
  -7   9   4         15.87          6.96         3.99 o                         
  -6   9   4        355.11        361.47        10.84 o                         
  -5   9   4        224.07        244.01         7.47 o                         
  -4   9   4         30.61         28.71         3.43 o                         
  -3   9   4       1098.20       1135.88        15.41 o                         
  -2   9   4         89.60         66.56         4.49 o                         
  -1   9   4       1865.73       1846.35        23.28 o                         
   0   9   4        650.52        679.27        12.81 o                         
   1   9   4         19.97         22.81         3.56 o                         
   2   9   4        134.84        157.64         6.39 o                         
   3   9   4         33.87         34.79         4.14 o                         
   4   9   4         50.77         54.99         4.73 o                         
   5   9   4         45.73         33.82         4.53 o                         
   6   9   4        112.11        103.17         7.40 o                         
   7   9   4         28.86         46.92         6.46 o                         
   8   9   4        141.75        119.36         8.78 o                         
   9   9   4        219.65        199.14        11.20 o                         
  10   9   4          0.41          7.18         8.13 o                         
  11   9   4         88.35         97.93        12.53 o                         
  12   9   4         99.03         98.07        12.97 o                         
  13   9   4          3.01         -7.48         7.48 o                         
  14   9   4         30.29          5.02        15.28 o                         
 -14  10   4          7.59         14.63         9.27 o                         
 -13  10   4         25.31          7.05        12.51 o                         
 -12  10   4          7.82         10.04         6.90 o                         
 -11  10   4         61.85         70.62         8.81 o                         
 -10  10   4         58.72         79.47         8.79 o                         
  -9  10   4         40.39         43.92         6.92 o                         
  -8  10   4          0.34          2.23         4.93 o                         
  -7  10   4        689.77        651.60        17.13 o                         
  -6  10   4        290.74        275.53         9.71 o                         
  -5  10   4        794.30        716.84        15.58 o                         
  -4  10   4        148.48        145.35         7.23 o                         
  -3  10   4        140.40        141.36         7.13 o                         
  -2  10   4        196.75        205.80         7.49 o                         
  -1  10   4         79.19         72.67         5.88 o                         
   0  10   4        318.71        287.68         8.71 o                         
   1  10   4         91.25         86.99         5.70 o                         
   2  10   4        326.51        285.13         8.70 o                         
   3  10   4        602.84        558.44        14.06 o                         
   4  10   4        596.18        602.83        14.58 o                         
   5  10   4         13.68         12.92         5.46 o                         
   6  10   4        111.52        155.08        10.47 o                         
   7  10   4          4.10         13.97         5.90 o                         
   8  10   4        244.26        230.32        12.06 o                         
   9  10   4       1639.85       1553.39        31.83 o                         
  10  10   4         47.25         27.21         7.12 o                         
  11  10   4         30.82         16.16         8.11 o                         
  12  10   4          2.37          5.63         7.98 o                         
  13  10   4        368.65        378.36        21.24 o                         
 -14  11   4          1.26          5.90        13.18 o                         
 -13  11   4         30.21         46.40        10.53 o                         
 -12  11   4         98.62        107.55        11.68 o                         
 -11  11   4         87.91         74.21        10.23 o                         
 -10  11   4          2.85          1.34         6.03 o                         
  -9  11   4         13.15         11.76         6.60 o                         
  -8  11   4          2.26         -5.08         5.08 o                         
  -7  11   4          7.62         10.29         5.17 o                         
  -6  11   4          6.83          7.90         4.32 o                         
  -5  11   4       1452.99       1431.02        24.04 o                         
  -4  11   4        860.04        803.56        16.42 o                         
  -3  11   4        639.72        595.09        13.28 o                         
  -2  11   4        126.62        131.78         7.02 o                         
  -1  11   4         19.58         24.56         4.35 o                         
   0  11   4       1129.99       1065.54        18.07 o                         
   1  11   4        579.02        558.84        12.66 o                         
   2  11   4        718.80        697.73        16.10 o                         
   3  11   4         55.49         66.41         6.54 o                         
   4  11   4        133.94        142.03         8.83 o                         
   5  11   4         96.50         96.03        10.61 o                         
   6  11   4        421.51        398.41        15.36 o                         
   7  11   4        148.87        133.69        10.98 o                         
   8  11   4         33.16         34.51         6.83 o                         
   9  11   4          3.10         22.83         9.07 o                         
  10  11   4         79.73         73.72         9.25 o                         
  11  11   4         46.92         59.38         9.74 o                         
  12  11   4        621.69        684.74        28.80 o                         
  13  11   4         80.82         92.95        13.61 o                         
 -13  12   4         87.12         99.04        14.27 o                         
 -12  12   4         16.08          1.96         7.46 o                         
 -11  12   4         21.68          9.24         7.21 o                         
 -10  12   4          5.93         -3.93         8.29 o                         
  -9  12   4        188.84        186.79        13.79 o                         
  -8  12   4         14.18         15.82         7.84 o                         
  -7  12   4         87.29         82.18         9.28 o                         
  -6  12   4        306.68        333.93        12.43 o                         
  -5  12   4         16.17         16.63         5.56 o                         
  -4  12   4         96.21         81.64         7.14 o                         
  -3  12   4        913.87        896.10        17.19 o                         
  -2  12   4         30.86         21.53         4.53 o                         
  -1  12   4        116.35        134.19         8.38 o                         
   0  12   4         21.42         18.47         4.48 o                         
   1  12   4        286.86        271.42        10.76 o                         
   2  12   4        481.29        481.66        13.81 o                         
   3  12   4       2690.20       2462.28        37.87 o                         
   4  12   4         13.85          8.77         5.06 o                         
   5  12   4          1.20         -4.04         4.57 o                         
   6  12   4        136.38        117.87        13.46 o                         
   7  12   4          0.14         -4.40         9.64 o                         
   8  12   4         55.34         58.25         8.22 o                         
   9  12   4         18.00         10.07         6.89 o                         
  10  12   4        107.05        121.65        11.76 o                         
  11  12   4          0.02         11.54         9.03 o                         
  12  12   4          5.05        -10.42        12.46 o                         
 -12  13   4          8.08          3.27         8.94 o                         
 -11  13   4        121.23        129.60        14.90 o                         
 -10  13   4        128.75        197.40        23.15 o                         
  -9  13   4        435.44        405.11        20.09 o                         
  -8  13   4         19.08         35.35         8.08 o                         
  -7  13   4         46.54         55.34         9.08 o                         
  -6  13   4         50.33         56.75         7.84 o                         
  -5  13   4         95.08         95.69         8.93 o                         
  -4  13   4        325.92        284.66        13.02 o                         
  -3  13   4          0.39          0.28         4.39 o                         
  -2  13   4        216.48        211.21         9.88 o                         
  -1  13   4        742.71        682.26        17.90 o                         
   0  13   4        136.35        125.82         9.24 o                         
   1  13   4         98.66         83.31         7.65 o                         
   2  13   4          3.35         -0.96         4.34 o                         
   3  13   4        200.41        215.07        12.16 o                         
   4  13   4          5.13          4.14         5.90 o                         
   5  13   4        652.76        604.68        23.11 o                         
   6  13   4         95.61         90.75        10.65 o                         
   7  13   4         23.31         33.26         8.46 o                         
   8  13   4         88.95        105.53        11.06 o                         
   9  13   4        124.57        148.89        14.34 o                         
  10  13   4         98.11         66.72        10.31 o                         
  11  13   4         15.99          6.28         9.28 o                         
  12  13   4        883.20        975.44        35.69 o                         
 -12  14   4          1.86         -5.86        11.67 o                         
 -11  14   4          1.36         13.78         9.55 o                         
 -10  14   4        191.58        228.44        19.50 o                         
  -9  14   4         99.98         86.74        13.40 o                         
  -8  14   4         73.40         88.18        12.15 o                         
  -7  14   4        271.50        299.99        20.31 o                         
  -6  14   4         83.26         75.77        10.58 o                         
  -5  14   4          7.79          1.16         6.17 o                         
  -4  14   4        205.87        159.72        16.41 o                         
  -3  14   4          0.89         -5.68         5.68 o                         
  -2  14   4          5.28          2.12         5.12 o                         
  -1  14   4          0.09         -5.06         5.06 o                         
   0  14   4         12.05         12.29         5.89 o                         
   1  14   4         40.22         39.49         7.47 o                         
   2  14   4         84.00        112.62         9.61 o                         
   3  14   4        373.18        343.75        19.07 o                         
   4  14   4        180.49        189.96        14.08 o                         
   5  14   4        163.29        176.37        16.13 o                         
   6  14   4          0.71         -2.17        10.69 o                         
   7  14   4         20.80         24.90         9.69 o                         
   8  14   4        389.78        425.96        20.06 o                         
   9  14   4          1.18         13.44         8.70 o                         
  10  14   4          0.32         -0.48         8.83 o                         
  11  14   4          7.95         21.74        10.84 o                         
 -11  15   4         18.46         -8.24        10.90 o                         
 -10  15   4         89.04         97.22        14.23 o                         
  -9  15   4         17.16         -0.72         9.48 o                         
  -8  15   4        127.93        149.09        17.01 o                         
  -7  15   4          3.44          2.11         7.73 o                         
  -6  15   4         17.45         17.37        10.33 o                         
  -5  15   4          1.00         22.41         8.08 o                         
  -4  15   4          0.63          3.10         7.05 o                         
  -3  15   4        167.97        170.29        14.77 o                         
  -2  15   4         28.00          9.37         9.28 o                         
  -1  15   4        921.82        804.12        22.65 o                         
   0  15   4         89.95         75.96         9.11 o                         
   1  15   4         38.35         19.73         9.72 o                         
   2  15   4         27.31         29.91         8.19 o                         
   3  15   4        366.90        352.65        17.37 o                         
   4  15   4        200.67        153.81        13.53 o                         
   5  15   4        109.77        111.13        14.71 o                         
   6  15   4          0.31          8.35        13.89 o                         
   7  15   4          2.37         -3.63        11.59 o                         
   8  15   4          0.29         -7.08         7.08 o                         
   9  15   4         73.03        120.21        17.09 o                         
  10  15   4        351.16        352.80        26.66 o                         
  -9  16   4         55.63         33.13        11.76 o                         
  -8  16   4          1.61         15.38        11.90 o                         
  -7  16   4        272.53        331.87        28.05 o                         
  -6  16   4        106.21        138.07        16.31 o                         
  -5  16   4         17.87         27.54         9.14 o                         
  -4  16   4         10.56         15.93         8.89 o                         
  -3  16   4         16.48         17.16         8.51 o                         
  -2  16   4        281.36        309.94        19.89 o                         
  -1  16   4        215.33        212.58        15.41 o                         
   0  16   4          0.76         -5.68         6.06 o                         
   1  16   4         40.90         40.80         9.04 o                         
   2  16   4        373.39        362.87        18.77 o                         
   3  16   4        287.98        290.47        16.90 o                         
   4  16   4          0.95         10.13         8.23 o                         
   5  16   4          9.24         -0.36         8.71 o                         
   6  16   4        118.13         99.61        14.29 o                         
   7  16   4          2.07          1.44        13.76 o                         
   8  16   4         26.01         46.63        12.88 o                         
   9  16   4         21.66         18.28        14.54 o                         
  -8  17   4        232.55        231.24        39.67 o                         
  -7  17   4        341.65        387.20        28.09 o                         
  -6  17   4          3.77         22.96        11.27 o                         
  -5  17   4          1.88         11.03        10.31 o                         
  -4  17   4         83.01         94.38        13.22 o                         
  -3  17   4        856.54        861.87        29.98 o                         
  -2  17   4        310.11        337.12        35.70 o                         
  -1  17   4        173.83        191.55        16.35 o                         
   0  17   4         84.33         72.37        12.41 o                         
   1  17   4          2.81         -7.38         7.38 o                         
   2  17   4         15.61          3.76        12.45 o                         
   3  17   4         62.82         50.35        10.46 o                         
   4  17   4         22.39         21.35        12.08 o                         
   5  17   4         45.87         47.42        12.23 o                         
   6  17   4         34.59         49.70        19.17 o                         
   7  17   4          2.55         26.85        16.64 o                         
  -6  18   4          4.43         26.28        18.84 o                         
  -5  18   4        115.32        124.56        19.55 o                         
  -4  18   4        315.13        316.03        24.29 o                         
  -3  18   4         88.17         68.04        16.51 o                         
  -2  18   4          9.96         19.94         9.09 o                         
  -1  18   4          0.77          0.22         8.42 o                         
   0  18   4         67.50         87.97        14.25 o                         
   1  18   4        153.80        172.79        17.21 o                         
   2  18   4        125.87        130.10        14.39 o                         
   3  18   4         45.44         46.39        12.99 o                         
   4  18   4         40.56         43.72        13.09 o                         
   5  18   4         43.47         25.40        12.07 o                         
   6  18   4         87.69         97.12        18.53 o                         
  -4  19   4        665.28        647.37        38.11 o                         
  -3  19   4         38.48         47.56        11.44 o                         
  -2  19   4        121.19         91.94        17.00 o                         
  -1  19   4        340.09        327.95        25.34 o                         
   0  19   4         67.71         36.80        16.96 o                         
   1  19   4        396.20        436.01        36.01 o                         
   2  19   4         27.30         11.34        10.55 o                         
   3  19   4        312.99        316.81        23.32 o                         
 -15   0   5        258.01        290.53        27.07 o                         
 -13   0   5          7.59          8.33         8.76 o                         
 -11   0   5         15.39         16.70         6.73 o                         
  -9   0   5       1120.49       1050.63        22.74 o                         
  -7   0   5        168.71        201.77         8.81 o                         
  -5   0   5         17.95         14.00         3.48 o                         
  -3   0   5        524.47        517.77        16.14 o                         
  -1   0   5       2341.82       2551.90        33.15 o                         
   1   0   5       3542.79       3531.16        44.89 o                         
   3   0   5         82.25         70.66         3.24 o                         
   5   0   5         32.64         30.51         3.32 o                         
   7   0   5        149.84        174.85         7.48 o                         
   9   0   5       1596.71       1385.38        32.37 o                         
  11   0   5        801.92        782.96        25.48 o                         
  13   0   5        244.01        221.36        19.51 o                         
  15   0   5         19.53         27.75        11.17 o                         
 -16   1   5         10.89         44.15        12.52 o                         
 -15   1   5          6.75          9.29        10.14 o                         
 -14   1   5          0.05         -6.64         6.64 o                         
 -13   1   5        315.94        300.09        15.43 o                         
 -12   1   5         56.25         76.98         8.80 o                         
 -11   1   5        981.25        912.56        21.14 o                         
 -10   1   5          6.29          0.98         3.22 o                         
  -9   1   5         11.09          8.72         3.22 o                         
  -8   1   5        217.60        242.59         7.18 o                         
  -7   1   5         27.72         31.34         3.30 o                         
  -6   1   5         51.58         62.72         3.96 o                         
  -5   1   5       1414.40       1543.36        17.85 o                         
  -4   1   5          5.03          6.21         2.09 o                         
  -3   1   5        318.63        325.89         6.00 o                         
  -2   1   5       1498.18       1470.71        16.49 o                         
  -1   1   5        173.79        224.64         4.85 o                         
   0   1   5         97.83         80.29         3.12 o                         
   1   1   5        130.05        153.44         3.87 o                         
   2   1   5        256.23        226.41         5.34 o                         
   3   1   5          9.44         17.18         2.14 o                         
   4   1   5          0.01          0.72         1.85 o                         
   5   1   5       1583.86       1747.74        18.49 o                         
   6   1   5         33.97         34.24         2.69 o                         
   7   1   5        216.48        207.31         5.77 o                         
   8   1   5          8.96          7.75         2.65 o                         
   9   1   5         34.99         29.29         4.63 o                         
  10   1   5          0.21         -2.75         3.52 o                         
  11   1   5        277.73        241.97        11.36 o                         
  12   1   5          3.49         -1.56         4.94 o                         
  13   1   5        112.55         81.37         9.96 o                         
  14   1   5         57.76         51.96         9.13 o                         
  15   1   5        404.86        429.67        20.25 o                         
 -16   2   5         67.81         96.37        15.72 o                         
 -15   2   5        123.71        127.00        14.46 o                         
 -14   2   5         19.57         44.48         8.97 o                         
 -13   2   5          7.91         -5.58         6.40 o                         
 -12   2   5        374.84        370.42        14.34 o                         
 -11   2   5        203.84        180.98         9.87 o                         
 -10   2   5       1853.48       1686.95        34.61 o                         
  -9   2   5          3.73          3.92         3.10 o                         
  -8   2   5        162.08        142.61         5.93 o                         
  -7   2   5         11.44         12.73         2.82 o                         
  -6   2   5          6.66          3.60         2.34 o                         
  -5   2   5         40.58         39.48         3.21 o                         
  -4   2   5       1150.81       1225.71        14.78 o                         
  -3   2   5        359.56        387.74         6.87 o                         
  -2   2   5        161.26        151.91         3.98 o                         
  -1   2   5       8624.70       8989.14        73.06 o                         
   0   2   5       1207.26       1209.29        13.75 o                         
   1   2   5        988.15       1073.94        11.65 o                         
   2   2   5        188.10        234.09         5.55 o                         
   3   2   5       2484.77       2561.72        27.36 o                         
   4   2   5          3.45          5.52         2.16 o                         
   5   2   5        412.06        453.07        10.68 o                         
   6   2   5        139.15        145.64         4.64 o                         
   7   2   5        530.92        578.72        10.25 o                         
   8   2   5        103.12        114.10         5.66 o                         
   9   2   5        513.37        468.58        11.55 o                         
  10   2   5         18.46          5.56         4.57 o                         
  11   2   5          8.13          8.04         4.79 o                         
  12   2   5        425.53        409.94        15.58 o                         
  13   2   5         22.60         -4.87         9.09 o                         
  14   2   5         66.33         58.80        10.30 o                         
  15   2   5         81.55        101.85        12.70 o                         
 -16   3   5         32.87         36.49        12.25 o                         
 -15   3   5         25.04         38.43        10.22 o                         
 -14   3   5         68.95         79.74        11.08 o                         
 -13   3   5         64.72         60.02         8.82 o                         
 -12   3   5          0.63         -4.85         4.85 o                         
 -11   3   5         51.57         57.44         6.74 o                         
 -10   3   5        274.11        255.97        10.36 o                         
  -9   3   5       3695.74       3517.08        38.73 o                         
  -8   3   5        684.81        716.53        12.35 o                         
  -7   3   5        297.50        342.82         8.05 o                         
  -6   3   5        432.62        487.15         9.21 o                         
  -5   3   5       2249.51       2310.20        24.62 o                         
  -4   3   5        546.33        560.06         9.08 o                         
  -3   3   5        258.31        275.26         6.01 o                         
  -2   3   5          1.84          1.03         1.76 o                         
  -1   3   5         20.81         29.93         2.48 o                         
   0   3   5       2371.91       2464.49        22.33 o                         
   1   3   5      17390.69      18410.20       150.61 o                         
   2   3   5       1000.44       1051.04        14.81 o                         
   3   3   5        998.17       1051.90        15.93 o                         
   4   3   5        383.87        383.21         7.96 o                         
   5   3   5        141.37        177.08         4.81 o                         
   6   3   5        475.46        472.95         8.15 o                         
   7   3   5        915.97        908.52        13.36 o                         
   8   3   5        238.30        245.04         8.23 o                         
   9   3   5        121.48        123.62         6.95 o                         
  10   3   5         16.13         14.67         4.91 o                         
  11   3   5        268.82        235.15        14.00 o                         
  12   3   5         16.27          9.77         5.49 o                         
  13   3   5        323.39        351.23        27.88 o                         
  14   3   5          3.89         -3.72         7.50 o                         
  15   3   5         22.24         28.94         9.37 o                         
 -16   4   5        899.98        889.85        36.53 o                         
 -15   4   5         36.54         19.57        11.74 o                         
 -14   4   5         35.51         30.67         8.57 o                         
 -13   4   5         46.19         39.79         7.99 o                         
 -12   4   5         69.15         64.36         8.52 o                         
 -11   4   5         15.78          8.16         4.87 o                         
 -10   4   5         38.67         26.14         5.27 o                         
  -9   4   5        736.93        725.66        14.65 o                         
  -8   4   5         16.20         14.95         3.20 o                         
  -7   4   5        226.42        252.19         7.22 o                         
  -6   4   5        168.18        170.09         5.88 o                         
  -5   4   5        253.11        301.62         7.11 o                         
  -4   4   5        647.23        737.93        11.44 o                         
  -3   4   5         97.81         88.01         4.07 o                         
  -2   4   5        208.64        206.37         5.12 o                         
  -1   4   5          1.48         -1.05         1.74 o                         
   0   4   5         61.24         78.01         3.82 o                         
   1   4   5         55.25         57.17         3.24 o                         
   2   4   5        387.69        397.86         7.36 o                         
   3   4   5        165.63        165.20         4.12 o                         
   4   4   5         74.14         97.14         3.54 o                         
   5   4   5          0.28          0.34         1.70 o                         
   6   4   5          7.82          8.44         2.20 o                         
   7   4   5        597.42        605.41        10.13 o                         
   8   4   5        514.84        456.07        10.35 o                         
   9   4   5          1.53          1.43         3.65 o                         
  10   4   5        501.29        473.17        14.64 o                         
  11   4   5        218.09        225.38        11.29 o                         
  12   4   5         34.85         42.05         7.78 o                         
  13   4   5         57.23         70.30        10.35 o                         
  14   4   5        137.09        191.29        14.85 o                         
  15   4   5        237.48        264.23        18.27 o                         
 -16   5   5        198.88        222.10        23.18 o                         
 -15   5   5        466.97        444.83        26.16 o                         
 -14   5   5        113.19        141.82        12.47 o                         
 -13   5   5        321.14        312.60        15.91 o                         
 -12   5   5         31.61         22.11         7.06 o                         
 -11   5   5         36.95         29.29         6.03 o                         
 -10   5   5        286.77        244.55        10.85 o                         
  -9   5   5       1608.34       1530.67        27.36 o                         
  -8   5   5         54.75         53.34         5.04 o                         
  -7   5   5       1255.70       1190.63        16.64 o                         
  -6   5   5        841.86        856.76        13.74 o                         
  -5   5   5         62.05         58.05         3.98 o                         
  -4   5   5        612.55        588.60         9.93 o                         
  -3   5   5        245.07        221.73         5.89 o                         
  -2   5   5        900.36        952.68        13.04 o                         
  -1   5   5        664.12        695.40        10.05 o                         
   0   5   5        461.76        529.16         8.14 o                         
   1   5   5       1069.98       1135.69        14.05 o                         
   2   5   5        460.76        461.61         7.73 o                         
   3   5   5       1615.48       1784.41        20.63 o                         
   4   5   5        380.37        432.56         7.66 o                         
   5   5   5        346.32        329.43         7.92 o                         
   6   5   5         11.95          2.88         2.23 o                         
   7   5   5         87.72         82.52         5.08 o                         
   8   5   5        843.30        871.33        17.34 o                         
   9   5   5        159.72        161.89         8.50 o                         
  10   5   5         27.97         32.85         8.09 o                         
  11   5   5        190.32        193.29        12.49 o                         
  12   5   5          2.97          0.52         6.05 o                         
  13   5   5         80.51         91.21        10.41 o                         
  14   5   5         28.93         24.98         8.26 o                         
  15   5   5         12.23         21.72         9.00 o                         
 -16   6   5        223.18        227.38        21.98 o                         
 -15   6   5         20.46         16.01        10.63 o                         
 -14   6   5         25.52         27.97         9.94 o                         
 -13   6   5         54.40         49.94         9.06 o                         
 -12   6   5        194.98        216.91        13.60 o                         
 -11   6   5          6.52          6.35         4.80 o                         
 -10   6   5        130.26        155.98         9.64 o                         
  -9   6   5         18.80          6.01         5.99 o                         
  -8   6   5          0.08         -1.93         3.17 o                         
  -7   6   5        247.17        250.24         8.17 o                         
  -6   6   5          4.77          4.10         2.68 o                         
  -5   6   5       1493.70       1505.08        18.91 o                         
  -4   6   5        501.65        478.63         9.49 o                         
  -3   6   5        105.94         91.33         4.48 o                         
  -2   6   5          1.28          1.51         1.96 o                         
  -1   6   5         29.83         21.18         2.41 o                         
   0   6   5         28.17         17.31         2.04 o                         
   1   6   5         95.80        142.02         4.82 o                         
   2   6   5         29.88         32.02         3.03 o                         
   3   6   5         43.92         45.27         3.70 o                         
   4   6   5        326.15        335.30         7.82 o                         
   5   6   5         24.33         20.91         2.84 o                         
   6   6   5        304.85        305.87         7.67 o                         
   7   6   5       3263.12       3088.21        36.83 o                         
   8   6   5        342.71        295.54        10.24 o                         
   9   6   5        116.07        103.30         8.29 o                         
  10   6   5         32.52         35.64         6.96 o                         
  11   6   5         84.08         62.35         8.52 o                         
  12   6   5         42.38         51.60         8.72 o                         
  13   6   5          2.07         -3.98         8.18 o                         
  14   6   5          8.61         11.89        10.31 o                         
  15   6   5        119.96        110.61        13.92 o                         
 -15   7   5       1027.28       1101.38        35.95 o                         
 -14   7   5          1.23         -5.60         7.47 o                         
 -13   7   5          1.30         16.36         7.31 o                         
 -12   7   5        183.16        185.45        14.51 o                         
 -11   7   5        112.93        102.28         9.35 o                         
 -10   7   5        411.67        395.91        14.16 o                         
  -9   7   5        851.90        809.23        18.37 o                         
  -8   7   5       1311.04       1209.96        19.99 o                         
  -7   7   5        980.77       1010.58        17.45 o                         
  -6   7   5          2.19         -2.47         2.47 o                         
  -5   7   5       2187.36       2184.01        25.94 o                         
  -4   7   5         44.16         42.88         3.75 o                         
  -3   7   5        162.50        157.44         5.32 o                         
  -2   7   5        206.12        160.02         5.03 o                         
  -1   7   5        208.11        220.66         6.29 o                         
   0   7   5       1355.38       1463.27        17.85 o                         
   1   7   5         82.37         73.42         3.39 o                         
   2   7   5          3.63          0.69         2.11 o                         
   3   7   5        467.52        493.72         9.70 o                         
   4   7   5        855.01        885.49        17.63 o                         
   5   7   5        152.47        138.98         6.26 o                         
   6   7   5         35.95         35.16         4.05 o                         
   7   7   5       1110.80       1046.80        21.29 o                         
   8   7   5         20.79         29.37         4.71 o                         
   9   7   5          5.53         -1.72         6.04 o                         
  10   7   5        581.61        595.96        18.70 o                         
  11   7   5        565.01        546.65        20.26 o                         
  12   7   5        383.96        427.05        23.05 o                         
  13   7   5          0.47         -3.76         7.44 o                         
  14   7   5        250.62        212.47        16.08 o                         
 -15   8   5          0.61         12.44        12.58 o                         
 -14   8   5         11.39         21.95         9.71 o                         
 -13   8   5        161.89        175.71        16.40 o                         
 -12   8   5          2.63         -0.23         6.61 o                         
 -11   8   5        443.95        446.35        16.20 o                         
 -10   8   5        118.11        145.31        12.98 o                         
  -9   8   5         57.93         55.55         7.16 o                         
  -8   8   5         22.11         11.95         4.80 o                         
  -7   8   5          4.10         11.43         3.95 o                         
  -6   8   5         25.50         33.76         4.47 o                         
  -5   8   5        101.77         97.57         5.53 o                         
  -4   8   5        263.81        287.30         7.63 o                         
  -3   8   5       1391.87       1365.40        17.17 o                         
  -2   8   5         30.36         27.02         3.38 o                         
  -1   8   5          8.47          3.08         2.52 o                         
   0   8   5        430.53        467.38         9.27 o                         
   1   8   5         39.04         60.85         3.83 o                         
   2   8   5        228.17        209.70         6.18 o                         
   3   8   5         13.11         23.42         3.50 o                         
   4   8   5        612.87        639.14        13.53 o                         
   5   8   5        670.62        713.64        14.24 o                         
   6   8   5        297.44        295.71        10.04 o                         
   7   8   5        675.17        647.95        16.84 o                         
   8   8   5        199.97        176.40         9.42 o                         
   9   8   5         70.15         86.48         8.36 o                         
  10   8   5          0.04         -5.16         5.16 o                         
  11   8   5          3.25         15.43         6.66 o                         
  12   8   5         10.24         10.47        10.59 o                         
  13   8   5         37.47         23.70         9.36 o                         
  14   8   5         98.47        130.60        14.59 o                         
 -15   9   5         32.93         17.19        10.44 o                         
 -14   9   5         80.85         87.44        13.60 o                         
 -13   9   5        226.77        292.86        20.08 o                         
 -12   9   5         34.78         42.49         8.12 o                         
 -11   9   5        217.97        216.06        13.46 o                         
 -10   9   5          1.46          0.06         5.23 o                         
  -9   9   5        330.08        262.28        12.38 o                         
  -8   9   5        284.40        241.64        11.25 o                         
  -7   9   5        650.74        629.54        14.61 o                         
  -6   9   5        266.87        274.14         9.82 o                         
  -5   9   5        118.38        107.34         5.93 o                         
  -4   9   5         64.61         57.02         4.44 o                         
  -3   9   5         19.31         17.68         3.53 o                         
  -2   9   5       1688.02       1629.96        21.71 o                         
  -1   9   5          4.02          4.27         2.81 o                         
   0   9   5         16.23         15.51         3.16 o                         
   1   9   5        627.27        618.42        14.09 o                         
   2   9   5        395.21        397.89        11.35 o                         
   3   9   5        309.01        303.84        10.19 o                         
   4   9   5        596.43        553.64        13.62 o                         
   5   9   5        182.14        166.97         8.27 o                         
   6   9   5        246.18        216.14        10.73 o                         
   7   9   5         70.42         72.71         8.04 o                         
   8   9   5         74.39         67.87         7.54 o                         
   9   9   5          9.04          3.96         5.13 o                         
  10   9   5         27.37         21.98         7.06 o                         
  11   9   5         33.82         46.82        12.50 o                         
  12   9   5         48.25         49.99        11.10 o                         
  13   9   5          0.02          6.05         8.00 o                         
  14   9   5         17.85         14.26        11.60 o                         
 -14  10   5          3.87          9.67        10.54 o                         
 -13  10   5          5.82         -9.70         9.70 o                         
 -12  10   5        516.70        535.25        21.91 o                         
 -11  10   5         35.67         50.77         8.91 o                         
 -10  10   5          0.52          2.57         7.19 o                         
  -9  10   5          9.79         22.25         6.50 o                         
  -8  10   5        610.01        588.07        18.43 o                         
  -7  10   5         81.16         93.13         7.73 o                         
  -6  10   5        171.12        201.12         9.95 o                         
  -5  10   5        306.85        291.56        13.58 o                         
  -4  10   5         59.68         54.27         5.05 o                         
  -3  10   5        745.41        763.45        14.23 o                         
  -2  10   5       2730.43       2523.89        33.86 o                         
  -1  10   5         21.67         18.42         3.70 o                         
   0  10   5         48.58         47.77         5.06 o                         
   1  10   5         38.62         24.45         4.63 o                         
   2  10   5          3.55         -1.00         3.56 o                         
   3  10   5        883.29        867.23        17.95 o                         
   4  10   5          0.08         -1.58         3.72 o                         
   5  10   5        201.23        182.13        11.78 o                         
   6  10   5          5.54          1.35         5.23 o                         
   7  10   5        250.19        257.90        12.42 o                         
   8  10   5        126.64        130.36         9.90 o                         
   9  10   5         40.31         57.47         7.60 o                         
  10  10   5         12.88         13.99         6.97 o                         
  11  10   5        213.83        239.65        23.84 o                         
  12  10   5         67.85         39.35        15.33 o                         
  13  10   5        197.04        197.20        17.37 o                         
 -13  11   5          4.53         19.62        10.70 o                         
 -12  11   5        154.93        152.89        15.55 o                         
 -11  11   5         43.09         45.28         9.33 o                         
 -10  11   5         43.58         47.03        12.44 o                         
  -9  11   5         15.30         14.23         6.73 o                         
  -8  11   5         24.81         14.03         6.34 o                         
  -7  11   5        352.01        370.13        13.30 o                         
  -6  11   5         36.24         28.48         5.92 o                         
  -5  11   5        567.34        544.10        14.34 o                         
  -4  11   5         58.30         49.46         5.43 o                         
  -3  11   5        194.17        189.90         8.39 o                         
  -2  11   5        105.08         92.38         6.27 o                         
  -1  11   5         88.05         92.58         6.77 o                         
   0  11   5       1021.71        958.33        19.48 o                         
   1  11   5         24.15         16.36         4.76 o                         
   2  11   5        496.04        447.85        14.05 o                         
   3  11   5       1328.03       1236.64        22.83 o                         
   4  11   5        452.86        429.97        13.12 o                         
   5  11   5          0.78          5.81         4.84 o                         
   6  11   5         22.50         12.56         8.06 o                         
   7  11   5         31.47         23.90         6.62 o                         
   8  11   5         15.31         14.81         7.25 o                         
   9  11   5         12.10          7.08         6.74 o                         
  10  11   5        111.09        111.04        10.56 o                         
  11  11   5          0.31          4.60         9.75 o                         
  12  11   5         26.31         35.17         9.84 o                         
 -13  12   5        104.60         76.64        25.90 o                         
 -12  12   5         19.84          3.96        10.01 o                         
 -11  12   5        138.31        182.74        17.17 o                         
 -10  12   5        505.91        462.91        20.75 o                         
  -9  12   5          2.03          4.68         6.69 o                         
  -8  12   5         22.59         32.98         7.87 o                         
  -7  12   5         28.61         30.56         7.86 o                         
  -6  12   5        130.77        143.75        15.03 o                         
  -5  12   5         40.04         30.22         6.40 o                         
  -4  12   5         90.94         98.58         7.58 o                         
  -3  12   5        885.29        870.10        18.26 o                         
  -2  12   5        795.35        706.79        17.86 o                         
  -1  12   5        328.30        316.86        11.75 o                         
   0  12   5         27.85         16.85         5.20 o                         
   1  12   5          1.64         -4.94         4.94 o                         
   2  12   5          9.16          2.77         4.35 o                         
   3  12   5        260.88        256.71        13.03 o                         
   4  12   5         42.12         70.98         7.63 o                         
   5  12   5        222.40        229.68        12.24 o                         
   6  12   5         67.94         80.99        15.12 o                         
   7  12   5        103.47        104.19        10.28 o                         
   8  12   5          5.57         -0.33         6.54 o                         
   9  12   5        389.44        403.65        22.61 o                         
  10  12   5          3.55          4.82         7.41 o                         
  11  12   5         14.93         27.59        10.14 o                         
  12  12   5         32.94         45.08        11.81 o                         
 -12  13   5        312.23        395.73        49.56 o                         
 -11  13   5         22.00         26.01        10.85 o                         
 -10  13   5         12.03          5.87         8.60 o                         
  -9  13   5         66.66         60.86        10.56 o                         
  -8  13   5         35.02         15.59         7.97 o                         
  -7  13   5        126.67        138.20        12.47 o                         
  -6  13   5         58.31         78.80         8.70 o                         
  -5  13   5         94.20         92.72         8.31 o                         
  -4  13   5        121.04        120.64        10.46 o                         
  -3  13   5        412.66        385.71        20.64 o                         
  -2  13   5        730.12        721.00        24.30 o                         
  -1  13   5         49.63         57.99         6.97 o                         
   0  13   5        511.66        524.57        16.03 o                         
   1  13   5          0.11         -1.36         4.52 o                         
   2  13   5        187.32        168.27        10.65 o                         
   3  13   5        848.18        785.05        23.00 o                         
   4  13   5        120.16        114.69        10.32 o                         
   5  13   5        492.68        498.57        19.80 o                         
   6  13   5        330.66        333.67        25.91 o                         
   7  13   5         85.63         74.84        13.62 o                         
   8  13   5        402.63        401.41        18.05 o                         
   9  13   5          0.12          2.13         7.70 o                         
  10  13   5         16.86          3.97        10.75 o                         
  11  13   5         49.53         54.80        11.62 o                         
 -11  14   5        149.65        220.25        33.59 o                         
 -10  14   5         25.21         16.69         9.64 o                         
  -9  14   5        106.09        117.69        14.44 o                         
  -8  14   5         56.99         67.81        14.52 o                         
  -7  14   5         61.34         46.44        10.62 o                         
  -6  14   5         69.14         77.52        13.21 o                         
  -5  14   5         24.82         18.00         8.04 o                         
  -4  14   5        695.50        659.91        22.37 o                         
  -3  14   5        119.43        110.69        10.39 o                         
  -2  14   5         74.15         66.75         7.64 o                         
  -1  14   5         98.96         94.45         9.03 o                         
   0  14   5        139.72        128.01         9.98 o                         
   1  14   5         14.69         19.66         6.09 o                         
   2  14   5        128.24        103.91         9.11 o                         
   3  14   5          5.82          0.13         5.48 o                         
   4  14   5         32.67         18.04         6.52 o                         
   5  14   5        109.85        137.69        21.71 o                         
   6  14   5        117.61        124.69        12.86 o                         
   7  14   5         58.06         40.64         9.46 o                         
   8  14   5          2.99         15.20         8.37 o                         
   9  14   5        724.70        761.19        31.00 o                         
  10  14   5          3.82        -10.27        10.39 o                         
 -10  15   5          0.20        -10.50        10.50 o                         
  -9  15   5         60.14         95.57        27.64 o                         
  -8  15   5        169.84        211.26        23.16 o                         
  -7  15   5          3.23        -10.30        14.41 o                         
  -6  15   5        534.88        558.11        26.46 o                         
  -5  15   5         24.65         15.78         8.17 o                         
  -4  15   5         53.82         29.48         9.06 o                         
  -3  15   5         39.00         36.94         8.65 o                         
  -2  15   5        109.00         96.48        10.97 o                         
  -1  15   5         22.07         22.99         7.33 o                         
   0  15   5         69.01         95.25         9.82 o                         
   1  15   5        608.42        609.92        19.99 o                         
   2  15   5        289.68        303.66        16.14 o                         
   3  15   5         94.64        107.45        13.56 o                         
   4  15   5         62.09         51.71        12.60 o                         
   5  15   5        478.26        496.47        25.15 o                         
   6  15   5         29.04         33.35        22.87 o                         
   7  15   5         82.08         83.33        13.20 o                         
   8  15   5        172.57        212.97        23.96 o                         
   9  15   5          6.21         -0.56        11.47 o                         
  -9  16   5          0.58        -23.91        23.91 o                         
  -8  16   5         91.90        103.48        19.52 o                         
  -7  16   5        171.00        135.61        24.88 o                         
  -6  16   5        825.49        878.17        34.55 o                         
  -5  16   5          5.70          6.90         8.68 o                         
  -4  16   5        127.55        112.43        13.50 o                         
  -3  16   5          1.81         -6.93         6.93 o                         
  -2  16   5        484.54        478.05        26.90 o                         
  -1  16   5         43.12         14.24         7.79 o                         
   0  16   5         81.08         64.50        12.72 o                         
   1  16   5        103.75         88.76        11.70 o                         
   2  16   5         14.29         18.61         8.28 o                         
   3  16   5        352.55        397.61        19.31 o                         
   4  16   5         29.47         37.57        11.11 o                         
   5  16   5         79.77        112.50        30.52 o                         
   6  16   5        435.37        467.82        25.85 o                         
   7  16   5         32.39         27.32        10.80 o                         
   8  16   5        179.91        164.86        16.04 o                         
  -8  17   5         97.28        260.47        86.37 o                         
  -7  17   5         13.89         10.19        10.39 o                         
  -6  17   5         17.01         13.25        12.16 o                         
  -5  17   5         62.13         99.69        15.39 o                         
  -4  17   5          1.41          7.01         8.13 o                         
  -3  17   5        254.25        297.88        20.01 o                         
  -2  17   5         91.25        105.57        13.42 o                         
  -1  17   5          4.14          4.06        12.30 o                         
   0  17   5          1.13         -8.14         8.14 o                         
   1  17   5        165.80        180.45        22.44 o                         
   2  17   5         32.90         23.46        12.17 o                         
   3  17   5        158.73        133.17        13.89 o                         
   4  17   5         37.34         50.11        11.95 o                         
   5  17   5         73.29         79.09        13.96 o                         
   6  17   5         32.08         28.11        13.87 o                         
   7  17   5          0.04          4.22         8.77 o                         
  -6  18   5        699.54        713.49        32.96 o                         
  -5  18   5         29.56         32.42        21.85 o                         
  -4  18   5         43.37         51.71        11.96 o                         
  -3  18   5         44.56         55.68        11.46 o                         
  -2  18   5        223.93        202.34        18.08 o                         
  -1  18   5        234.09        230.35        21.28 o                         
   0  18   5        225.25        229.32        19.63 o                         
   1  18   5         12.19         13.40        10.10 o                         
   2  18   5        163.07        145.06        16.42 o                         
   3  18   5        392.61        404.21        23.35 o                         
   4  18   5         22.75         16.51        11.45 o                         
   5  18   5          0.61        -13.58        13.58 o                         
  -3  19   5         94.15         87.35        15.16 o                         
  -2  19   5         44.96         36.92        12.18 o                         
  -1  19   5        144.76        190.20        20.77 o                         
   0  19   5         26.53         12.21        17.53 o                         
   1  19   5        221.92        316.06        22.78 o                         
   2  19   5          2.10         15.40        10.33 o                         
 -16   0   6         92.36        125.06        30.59 o                         
 -14   0   6        461.60        470.19        32.65 o                         
 -12   0   6         24.72         28.71        11.05 o                         
 -10   0   6       2795.73       2709.09        47.69 o                         
  -8   0   6        287.68        230.97        11.08 o                         
  -6   0   6       1477.22       1513.69        26.32 o                         
  -4   0   6        301.71        278.43         8.74 o                         
  -2   0   6          1.58         -2.80         2.80 o                         
   0   0   6       4468.04       5057.31        63.19 o                         
   2   0   6       1673.07       1790.49        25.95 o                         
   4   0   6        321.51        367.97         7.71 o                         
   6   0   6          0.93          1.68         2.59 o                         
   8   0   6        895.90        996.95        20.15 o                         
  10   0   6         52.30         45.53         8.06 o                         
  12   0   6         25.33         18.20         8.90 o                         
  14   0   6        213.66        214.04        21.12 o                         
 -16   1   6         44.02         58.02        17.17 o                         
 -15   1   6         60.43         74.85        15.40 o                         
 -14   1   6        332.73        344.95        21.91 o                         
 -13   1   6         52.43         27.34         8.46 o                         
 -12   1   6        186.16        214.27        14.88 o                         
 -11   1   6         78.16         73.62         8.09 o                         
 -10   1   6        192.23        195.29         8.04 o                         
  -9   1   6        140.11        139.15         6.78 o                         
  -8   1   6        228.29        211.25         7.01 o                         
  -7   1   6        740.43        745.76        12.28 o                         
  -6   1   6        199.56        233.08         6.47 o                         
  -5   1   6        518.28        525.93         9.21 o                         
  -4   1   6        522.27        586.31         9.18 o                         
  -3   1   6          1.74          0.57         1.96 o                         
  -2   1   6       1785.91       1843.29        20.62 o                         
  -1   1   6       2216.60       2303.08        23.92 o                         
   0   1   6       2034.17       2186.76        23.60 o                         
   1   1   6        971.64       1054.38        12.87 o                         
   2   1   6        887.11       1032.97        12.82 o                         
   3   1   6       1709.95       1775.71        20.44 o                         
   4   1   6          0.03         -1.47         1.87 o                         
   5   1   6        165.03        191.03         5.84 o                         
   6   1   6       1471.15       1468.04        17.11 o                         
   7   1   6        796.25        768.78        11.58 o                         
   8   1   6        852.98        773.96        13.49 o                         
   9   1   6          8.98          9.52         3.92 o                         
  10   1   6       1663.46       1598.71        26.46 o                         
  11   1   6         23.18         25.30         5.84 o                         
  12   1   6          2.61         -4.91         4.91 o                         
  13   1   6         28.35         28.45         7.20 o                         
  14   1   6          0.16          4.67         6.84 o                         
  15   1   6          0.00         -7.61         7.61 o                         
 -16   2   6         40.55         30.85        23.19 o                         
 -15   2   6        135.66        145.96        19.74 o                         
 -14   2   6        134.63        167.95        25.00 o                         
 -13   2   6        171.30        168.74        14.74 o                         
 -12   2   6          0.15          0.78         5.67 o                         
 -11   2   6         32.33         26.98         5.71 o                         
 -10   2   6        321.87        299.86        10.47 o                         
  -9   2   6          4.29          1.78         3.26 o                         
  -8   2   6         53.27         53.61         4.42 o                         
  -7   2   6         66.01         73.45         4.60 o                         
  -6   2   6         11.70         17.26         2.89 o                         
  -5   2   6        855.69        938.28        13.11 o                         
  -4   2   6          4.77          4.34         2.07 o                         
  -3   2   6        375.85        439.62         7.44 o                         
  -2   2   6         73.35         77.29         3.95 o                         
  -1   2   6       1222.28       1242.40        15.35 o                         
   0   2   6        404.11        445.87         7.25 o                         
   1   2   6          7.78          7.42         1.76 o                         
   2   2   6       2434.24       2635.68        26.72 o                         
   3   2   6         42.51         48.78         3.42 o                         
   4   2   6        115.25        112.05         4.72 o                         
   5   2   6         39.55         33.18         3.37 o                         
   6   2   6         56.14         42.93         2.78 o                         
   7   2   6        685.04        661.17        10.82 o                         
   8   2   6         58.34         54.77         4.33 o                         
   9   2   6         56.50         47.99         5.18 o                         
  10   2   6        128.61        135.82         8.86 o                         
  11   2   6        141.35        119.78         9.19 o                         
  12   2   6         27.97         28.07         6.39 o                         
  13   2   6         21.84         29.48         8.10 o                         
  14   2   6        113.01         88.35        11.88 o                         
  15   2   6        398.29        421.55        20.68 o                         
 -16   3   6         16.58         42.44        23.99 o                         
 -15   3   6          5.19         -9.97         9.97 o                         
 -14   3   6        115.30        106.96        14.91 o                         
 -13   3   6         18.73         11.77         6.79 o                         
 -12   3   6        339.66        296.60        14.26 o                         
 -11   3   6          1.36          2.07         4.55 o                         
 -10   3   6         35.13         56.14         6.28 o                         
  -9   3   6        122.87        126.95         6.53 o                         
  -8   3   6         45.98         50.78         4.38 o                         
  -7   3   6         20.42         11.91         2.94 o                         
  -6   3   6        124.54         99.03         4.86 o                         
  -5   3   6         71.52         73.60         4.27 o                         
  -4   3   6       3311.99       3538.00        34.42 o                         
  -3   3   6          0.04          2.12         1.93 o                         
  -2   3   6         57.45         67.23         3.49 o                         
  -1   3   6       1895.21       1958.33        25.47 o                         
   0   3   6        166.70        181.56         4.61 o                         
   1   3   6         11.69          2.22         1.63 o                         
   2   3   6       1110.24       1157.24        13.46 o                         
   3   3   6         25.21         25.47         2.83 o                         
   4   3   6          9.08          3.58         2.16 o                         
   5   3   6        127.75        153.96         5.80 o                         
   6   3   6         14.14          9.02         1.88 o                         
   7   3   6        303.15        286.01         7.96 o                         
   8   3   6        141.42        131.49         6.21 o                         
   9   3   6          6.76          5.25         3.41 o                         
  10   3   6          1.93          3.54         4.26 o                         
  11   3   6        405.76        389.79        15.12 o                         
  12   3   6          2.08          1.45         5.84 o                         
  13   3   6          0.12          2.38         8.21 o                         
  14   3   6          0.00          3.08         7.39 o                         
  15   3   6        122.42        183.54        26.83 o                         
 -16   4   6          8.23        -13.58        13.58 o                         
 -15   4   6        256.15        315.39        42.30 o                         
 -14   4   6          0.00         12.77        12.86 o                         
 -13   4   6         33.78         34.53         9.63 o                         
 -12   4   6        379.81        419.63        16.77 o                         
 -11   4   6          0.52         -3.70         4.35 o                         
 -10   4   6        568.99        496.72        14.21 o                         
  -9   4   6        571.44        534.88        12.67 o                         
  -8   4   6       1519.07       1380.84        19.08 o                         
  -7   4   6          3.17          5.86         2.79 o                         
  -6   4   6        429.13        437.02         9.13 o                         
  -5   4   6        431.48        504.37        10.02 o                         
  -4   4   6        319.50        309.96         7.11 o                         
  -3   4   6       1502.47       1541.99        17.98 o                         
  -2   4   6       5242.89       5403.42        48.88 o                         
  -1   4   6         34.33         27.98         2.65 o                         
   0   4   6        564.73        563.01         9.27 o                         
   1   4   6        707.99        793.89        11.57 o                         
   2   4   6       1406.68       1559.81        18.41 o                         
   3   4   6          5.27          1.51         1.17 o                         
   4   4   6        148.70        167.29         4.38 o                         
   5   4   6        303.45        321.04         6.29 o                         
   6   4   6       1275.74       1294.12        18.17 o                         
   7   4   6        407.61        389.67         8.62 o                         
   8   4   6        158.56        150.40         6.85 o                         
   9   4   6        519.92        500.19        14.61 o                         
  10   4   6         69.29         60.22         7.47 o                         
  11   4   6        337.32        348.61        17.22 o                         
  12   4   6          4.58         13.32         7.46 o                         
  13   4   6          0.01         15.86         6.95 o                         
  14   4   6         11.66          2.12        10.73 o                         
  15   4   6         71.88         70.92        13.99 o                         
 -16   5   6         10.51          6.11        11.55 o                         
 -15   5   6        322.81        326.38        23.94 o                         
 -14   5   6         11.58         10.63        11.51 o                         
 -13   5   6          6.47          2.84         7.89 o                         
 -12   5   6        405.22        347.11        17.51 o                         
 -11   5   6          5.34         -0.57         4.54 o                         
 -10   5   6       1022.49        901.46        19.65 o                         
  -9   5   6          0.40         -1.95         3.38 o                         
  -8   5   6         26.96         34.36         4.67 o                         
  -7   5   6        239.01        215.02         7.14 o                         
  -6   5   6         38.53         23.13         3.34 o                         
  -5   5   6        155.16        135.45         5.61 o                         
  -4   5   6       1665.08       1705.80        20.94 o                         
  -3   5   6       1724.74       1846.87        20.88 o                         
  -2   5   6         32.01         27.07         2.88 o                         
  -1   5   6         13.13         10.13         2.19 o                         
   0   5   6         71.30         87.74         3.59 o                         
   1   5   6          8.99         14.73         2.59 o                         
   2   5   6        880.37        914.29        13.13 o                         
   3   5   6         19.20         14.88         2.54 o                         
   4   5   6        908.70        956.71        12.72 o                         
   5   5   6          3.64          6.39         2.16 o                         
   6   5   6        836.70        771.29        12.38 o                         
   7   5   6         37.00         26.90         3.45 o                         
   8   5   6        252.97        239.55         8.52 o                         
   9   5   6        675.14        595.57        15.86 o                         
  10   5   6          9.89         -1.55         5.00 o                         
  11   5   6        232.74        240.57        18.16 o                         
  12   5   6        397.26        381.13        16.62 o                         
  13   5   6         89.68        103.40        14.44 o                         
  14   5   6          9.71         -7.45         7.45 o                         
 -15   6   6        288.64        343.29        37.76 o                         
 -14   6   6        120.87        151.61        15.41 o                         
 -13   6   6         15.80         11.57         8.82 o                         
 -12   6   6        280.31        233.50        16.94 o                         
 -11   6   6          0.04         -1.77         4.77 o                         
 -10   6   6        719.35        659.60        19.00 o                         
  -9   6   6          0.11          1.55         4.44 o                         
  -8   6   6          0.37          4.84         3.63 o                         
  -7   6   6          2.24         -1.33         3.06 o                         
  -6   6   6        437.20        461.30         9.87 o                         
  -5   6   6        886.85        897.16        13.84 o                         
  -4   6   6          3.82          7.80         2.66 o                         
  -3   6   6        130.37        143.52         5.32 o                         
  -2   6   6        200.60        207.64         6.70 o                         
  -1   6   6       1043.16       1022.84        13.64 o                         
   0   6   6       2737.58       2905.67        29.19 o                         
   1   6   6        390.29        451.90         9.21 o                         
   2   6   6        141.04        170.17         5.99 o                         
   3   6   6          6.44          3.90         2.41 o                         
   4   6   6         42.41         48.16         3.96 o                         
   5   6   6        563.01        576.79        11.23 o                         
   6   6   6         63.85         52.31         4.34 o                         
   7   6   6          0.22         -2.77         2.77 o                         
   8   6   6        827.05        805.75        16.88 o                         
   9   6   6         67.98         54.16         6.62 o                         
  10   6   6        285.85        279.98        13.60 o                         
  11   6   6        607.17        593.10        19.60 o                         
  12   6   6        633.79        619.97        21.01 o                         
  13   6   6        403.51        411.46        18.63 o                         
  14   6   6         39.57         46.31        13.79 o                         
 -15   7   6         12.18         21.12        14.29 o                         
 -14   7   6          9.54          6.36         9.21 o                         
 -13   7   6         49.07         23.60        14.70 o                         
 -12   7   6         74.42        107.19        12.61 o                         
 -11   7   6          1.97         -1.20         5.40 o                         
 -10   7   6         31.58         24.65         6.10 o                         
  -9   7   6        204.83        203.65        12.51 o                         
  -8   7   6        151.32        139.39         8.65 o                         
  -7   7   6         59.04         68.25         5.99 o                         
  -6   7   6          2.61          6.41         3.01 o                         
  -5   7   6        156.49        154.60         6.28 o                         
  -4   7   6          8.84          9.47         2.75 o                         
  -3   7   6        337.83        321.66         8.26 o                         
  -2   7   6        119.78        110.72         5.01 o                         
  -1   7   6          2.23          2.68         1.85 o                         
   0   7   6        333.92        340.14         7.35 o                         
   1   7   6        234.99        227.85         6.18 o                         
   2   7   6        588.77        558.44        10.21 o                         
   3   7   6        897.36        907.41        15.27 o                         
   4   7   6        921.98        885.84        14.74 o                         
   5   7   6        201.86        220.18         7.42 o                         
   6   7   6          6.95         12.03         3.55 o                         
   7   7   6         90.86         94.72         7.65 o                         
   8   7   6         25.17         22.77         4.65 o                         
   9   7   6        930.23        889.68        19.15 o                         
  10   7   6         62.33         68.35         8.56 o                         
  11   7   6        305.11        313.09        15.35 o                         
  12   7   6        311.73        330.04        22.74 o                         
  13   7   6         60.92         46.90        14.37 o                         
  14   7   6          0.09         -0.37        15.85 o                         
 -15   8   6         12.91         16.18        10.45 o                         
 -14   8   6        141.32        169.74        16.54 o                         
 -13   8   6         12.95         13.28         9.07 o                         
 -12   8   6        688.38        664.15        28.18 o                         
 -11   8   6        328.37        340.63        15.35 o                         
 -10   8   6        268.37        274.53        13.59 o                         
  -9   8   6        140.79        142.94         9.88 o                         
  -8   8   6         11.04         11.54         4.51 o                         
  -7   8   6       1255.58       1122.15        20.14 o                         
  -6   8   6        196.47        196.65         8.19 o                         
  -5   8   6       1364.38       1325.96        19.95 o                         
  -4   8   6        141.54        144.29         6.23 o                         
  -3   8   6          8.98          7.50         2.84 o                         
  -2   8   6         63.62         55.11         4.43 o                         
  -1   8   6       1148.37       1122.21        16.55 o                         
   0   8   6        928.54        882.40        14.54 o                         
   1   8   6        291.91        311.99         9.20 o                         
   2   8   6        790.41        799.62        16.08 o                         
   3   8   6        596.45        547.67        12.04 o                         
   4   8   6        349.19        322.35        13.04 o                         
   5   8   6         71.75         68.81         5.77 o                         
   6   8   6        261.42        274.85        12.59 o                         
   7   8   6        595.12        590.67        16.51 o                         
   8   8   6         47.73         48.15         6.34 o                         
   9   8   6          3.51          6.95         4.84 o                         
  10   8   6          8.53          2.59         7.06 o                         
  11   8   6         50.62         50.36         9.03 o                         
  12   8   6        477.91        519.09        24.72 o                         
  13   8   6         46.29         46.79        10.15 o                         
  14   8   6         39.47         28.52        10.22 o                         
 -14   9   6          1.97        -11.10        11.10 o                         
 -13   9   6        144.19        146.11        17.18 o                         
 -12   9   6         37.76         20.34         8.28 o                         
 -11   9   6        103.48        120.10        11.92 o                         
 -10   9   6          8.60         13.85         6.43 o                         
  -9   9   6         18.31         27.16         6.37 o                         
  -8   9   6         27.56         25.60         5.81 o                         
  -7   9   6          4.20          4.39         4.04 o                         
  -6   9   6         54.33         54.44         6.15 o                         
  -5   9   6        475.80        484.25        12.61 o                         
  -4   9   6        131.54        142.97         7.26 o                         
  -3   9   6       1534.77       1461.15        20.78 o                         
  -2   9   6         31.12         23.98         3.79 o                         
  -1   9   6         12.85          3.32         2.87 o                         
   0   9   6          4.22          2.00         3.55 o                         
   1   9   6         26.40         24.28         4.54 o                         
   2   9   6         74.80         74.66         6.18 o                         
   3   9   6         79.32         67.39         6.35 o                         
   4   9   6        392.24        343.02        11.19 o                         
   5   9   6         48.01         43.98         5.36 o                         
   6   9   6          4.85          8.06         5.23 o                         
   7   9   6        110.20        130.85         9.87 o                         
   8   9   6          4.48          1.42         5.23 o                         
   9   9   6         32.40         20.82         6.19 o                         
  10   9   6         48.42         52.85         8.51 o                         
  11   9   6        185.67        245.64        29.69 o                         
  12   9   6        236.92        276.40        20.45 o                         
  13   9   6          8.32          3.14        10.50 o                         
 -14  10   6         44.04         28.32        12.31 o                         
 -13  10   6          0.52          9.41         9.51 o                         
 -12  10   6         36.88         41.73        10.31 o                         
 -11  10   6         22.41         26.38         8.40 o                         
 -10  10   6         26.84         20.42         8.06 o                         
  -9  10   6         36.09         10.09        11.67 o                         
  -8  10   6        224.22        188.18        13.85 o                         
  -7  10   6        334.48        268.05        13.53 o                         
  -6  10   6       1088.05       1074.88        22.43 o                         
  -5  10   6       1409.34       1375.33        24.39 o                         
  -4  10   6        245.87        218.56         8.67 o                         
  -3  10   6        224.55        239.30         8.47 o                         
  -2  10   6         67.45         75.41         6.13 o                         
  -1  10   6       1677.62       1630.63        26.37 o                         
   0  10   6        253.99        256.72        10.14 o                         
   1  10   6        295.64        282.21        18.33 o                         
   2  10   6         33.05         24.69         4.98 o                         
   3  10   6        733.24        680.94        17.24 o                         
   4  10   6        200.74        186.02        10.76 o                         
   5  10   6          1.05          1.34         4.73 o                         
   6  10   6        123.27        116.50        11.39 o                         
   7  10   6          5.05          0.93         8.50 o                         
   8  10   6        424.59        453.25        17.25 o                         
   9  10   6         16.68         12.33         7.73 o                         
  10  10   6         13.44          0.48         7.55 o                         
  11  10   6         82.78         76.54        11.23 o                         
  12  10   6         23.81         22.09         9.94 o                         
  13  10   6         22.51         34.84        12.92 o                         
 -13  11   6         13.24         34.28        12.27 o                         
 -12  11   6         94.10        101.69        13.45 o                         
 -11  11   6         49.05         41.57        10.59 o                         
 -10  11   6         19.21          6.48         7.95 o                         
  -9  11   6         31.75         43.96         9.21 o                         
  -8  11   6          0.04          7.96         6.47 o                         
  -7  11   6         44.86         36.81         7.33 o                         
  -6  11   6        452.52        406.38        14.34 o                         
  -5  11   6         80.26         64.57         6.91 o                         
  -4  11   6       2278.62       2139.51        30.74 o                         
  -3  11   6        193.54        202.01         9.84 o                         
  -2  11   6        138.47        163.03         9.30 o                         
  -1  11   6          2.67         -1.77         3.83 o                         
   0  11   6        750.49        798.99        20.91 o                         
   1  11   6          1.36         -1.55         4.06 o                         
   2  11   6       1088.01       1026.92        21.75 o                         
   3  11   6         16.57          7.08         5.12 o                         
   4  11   6        461.29        440.16        13.56 o                         
   5  11   6        643.74        631.65        17.62 o                         
   6  11   6        205.22        222.23        17.75 o                         
   7  11   6          6.78          5.94         5.96 o                         
   8  11   6          6.90         14.90         6.83 o                         
   9  11   6         43.59         41.58         7.50 o                         
  10  11   6         28.13         42.65         8.13 o                         
  11  11   6          2.13        -12.01        12.01 o                         
  12  11   6         78.02         90.43        14.24 o                         
 -13  12   6        184.66        202.04        20.89 o                         
 -12  12   6         52.49         69.24        15.61 o                         
 -11  12   6         11.53         15.84        14.75 o                         
 -10  12   6         60.33         62.81        11.36 o                         
  -9  12   6        157.18        202.09        29.06 o                         
  -8  12   6        589.62        555.43        20.92 o                         
  -7  12   6         98.07         68.31         9.75 o                         
  -6  12   6        389.64        414.41        16.68 o                         
  -5  12   6         11.97         -0.64         5.46 o                         
  -4  12   6        169.67        180.06        11.46 o                         
  -3  12   6         76.57         65.19         7.53 o                         
  -2  12   6        136.35        145.39        10.98 o                         
  -1  12   6        155.99        145.72         9.53 o                         
   0  12   6          8.04          3.59         4.50 o                         
   1  12   6        483.68        479.63        14.59 o                         
   2  12   6          2.38         -5.88         5.88 o                         
   3  12   6          6.16         -1.57         4.94 o                         
   4  12   6        838.43        777.58        20.29 o                         
   5  12   6         17.90         33.21         7.34 o                         
   6  12   6          0.01         -6.37         6.37 o                         
   7  12   6         38.75         34.62         7.96 o                         
   8  12   6        313.48        314.62        20.56 o                         
   9  12   6         35.53         38.18         7.90 o                         
  10  12   6         98.67         81.20        10.14 o                         
  11  12   6        492.09        557.25        27.61 o                         
 -12  13   6        314.17        336.39        22.81 o                         
 -11  13   6        702.34        760.25        29.15 o                         
 -10  13   6          4.80          4.41        11.80 o                         
  -9  13   6          7.32          9.42         9.90 o                         
  -8  13   6        320.11        345.84        17.97 o                         
  -7  13   6         34.65         31.35         9.20 o                         
  -6  13   6          0.99          3.30         7.04 o                         
  -5  13   6         18.97         22.85         7.02 o                         
  -4  13   6        220.33        211.66        14.41 o                         
  -3  13   6        264.36        274.20        16.67 o                         
  -2  13   6        220.07        199.58        11.39 o                         
  -1  13   6          0.52          1.30         4.89 o                         
   0  13   6          1.82          4.06         4.71 o                         
   1  13   6         65.78         61.77         7.48 o                         
   2  13   6        319.07        330.23        13.31 o                         
   3  13   6        871.10        820.92        22.51 o                         
   4  13   6          3.05          5.20         5.62 o                         
   5  13   6        183.40        213.70        19.00 o                         
   6  13   6        276.89        334.48        21.33 o                         
   7  13   6          2.21         12.60         7.62 o                         
   8  13   6        144.12        165.86        22.71 o                         
   9  13   6        285.97        315.78        17.85 o                         
  10  13   6         99.62         90.06        11.63 o                         
  11  13   6          1.51         13.49        13.97 o                         
 -11  14   6         57.66         45.92        13.51 o                         
 -10  14   6          0.52         -1.64        14.02 o                         
  -9  14   6          0.14         -2.43        13.51 o                         
  -8  14   6         42.60         73.17        13.37 o                         
  -7  14   6          0.72         -7.14         9.51 o                         
  -6  14   6         92.84        100.32        11.43 o                         
  -5  14   6         38.46         23.68         7.75 o                         
  -4  14   6         11.56          7.01         6.19 o                         
  -3  14   6         46.04         66.57         8.79 o                         
  -2  14   6         67.25         61.72         7.98 o                         
  -1  14   6          0.39          2.60         6.98 o                         
   0  14   6         13.47          6.55         5.53 o                         
   1  14   6         20.26         18.36         7.99 o                         
   2  14   6         64.23         74.54         8.47 o                         
   3  14   6        381.43        407.99        17.95 o                         
   4  14   6        121.66        121.78        12.76 o                         
   5  14   6         70.36         64.87        10.25 o                         
   6  14   6        170.29        163.69        14.38 o                         
   7  14   6         57.25         41.44         9.89 o                         
   8  14   6        196.99        270.05        28.09 o                         
   9  14   6         14.27         10.63         9.34 o                         
  10  14   6          0.38          4.41        13.59 o                         
 -10  15   6          0.71        -10.20        11.85 o                         
  -9  15   6          2.15          4.88        22.14 o                         
  -8  15   6        174.29        171.51        20.81 o                         
  -7  15   6        143.52        151.76        19.24 o                         
  -6  15   6          0.31         -2.42        10.16 o                         
  -5  15   6        175.33        181.97        16.00 o                         
  -4  15   6         30.31         28.03         9.45 o                         
  -3  15   6        118.71        109.01        12.30 o                         
  -2  15   6        146.47        122.77        12.25 o                         
  -1  15   6         49.26         27.22         8.21 o                         
   0  15   6          0.30         -2.37         5.82 o                         
   1  15   6         32.39         40.46         7.90 o                         
   2  15   6        137.30        181.11        13.92 o                         
   3  15   6         40.97         35.50        10.85 o                         
   4  15   6        123.94        143.00        14.82 o                         
   5  15   6        936.00        903.71        38.34 o                         
   6  15   6         28.53         41.75        14.02 o                         
   7  15   6          2.70          5.64         8.41 o                         
   8  15   6         31.35         24.13        11.46 o                         
   9  15   6         62.55         85.49        14.66 o                         
  -9  16   6         36.19         18.88        17.37 o                         
  -8  16   6         72.70         45.18        14.41 o                         
  -7  16   6          0.09        -10.58        17.00 o                         
  -6  16   6        243.64        269.20        21.65 o                         
  -5  16   6          0.01         -6.91        10.07 o                         
  -4  16   6        111.19        122.11        14.19 o                         
  -3  16   6          5.54         -6.97         6.97 o                         
  -2  16   6          3.71         -4.53         7.92 o                         
  -1  16   6          9.56         13.97        11.54 o                         
   0  16   6         67.35         63.67         9.13 o                         
   1  16   6         43.81         26.95         9.19 o                         
   2  16   6        439.72        416.72        19.80 o                         
   3  16   6        749.02        804.77        28.77 o                         
   4  16   6        261.21        262.60        19.35 o                         
   5  16   6          0.13        -13.86        13.95 o                         
   6  16   6         31.23         23.49        13.68 o                         
   7  16   6          3.02          8.31        10.20 o                         
   8  16   6         99.12        100.19        20.34 o                         
  -7  17   6        503.12        505.73        74.78 o                         
  -6  17   6        406.49        414.10        29.59 o                         
  -5  17   6        280.75        347.77        23.95 o                         
  -4  17   6         53.69         29.29        11.30 o                         
  -3  17   6         79.08         48.35        11.79 o                         
  -2  17   6         21.96          0.64        12.11 o                         
  -1  17   6        231.61        239.04        20.07 o                         
   0  17   6          0.05         -7.94         7.94 o                         
   1  17   6         52.10         42.39        10.20 o                         
   2  17   6          1.34         -0.76         8.37 o                         
   3  17   6        137.85        120.47        15.11 o                         
   4  17   6        894.67        944.82        33.46 o                         
   5  17   6        955.59        991.35        64.42 o                         
   6  17   6         53.94         32.45        17.00 o                         
  -5  18   6        242.50        230.10        24.84 o                         
  -4  18   6         94.22         92.68        14.26 o                         
  -3  18   6        160.22        189.47        17.59 o                         
  -2  18   6        135.91        134.49        14.87 o                         
  -1  18   6          5.79          9.09        10.24 o                         
   0  18   6          7.59          7.73         9.57 o                         
   1  18   6          0.44         17.16        10.14 o                         
   2  18   6        243.95        261.39        18.37 o                         
   3  18   6        212.55        199.28        19.41 o                         
   4  18   6         19.78         12.27        12.90 o                         
 -15   0   7         90.59         77.00        23.18 o                         
 -13   0   7        216.16        267.92        30.87 o                         
 -11   0   7          0.64         -0.11         6.29 o                         
  -9   0   7        665.75        595.56        17.14 o                         
  -7   0   7        444.88        446.95        13.40 o                         
  -5   0   7       2194.30       2160.27        33.46 o                         
  -3   0   7         54.89         71.75         6.39 o                         
  -1   0   7        415.26        432.38        10.15 o                         
   1   0   7        172.06        192.97         6.96 o                         
   3   0   7       1843.99       1823.16        27.46 o                         
   5   0   7        220.02        231.40         7.52 o                         
   7   0   7       2173.26       2336.28        38.86 o                         
   9   0   7        123.23         91.23         9.46 o                         
  11   0   7        398.09        404.16        25.69 o                         
  13   0   7          2.08         12.76         9.59 o                         
  15   0   7        126.05        139.05        22.80 o                         
 -16   1   7        216.21        200.61        24.52 o                         
 -15   1   7        107.49         83.22        17.07 o                         
 -14   1   7          6.67         10.57        10.21 o                         
 -13   1   7        418.99        436.48        26.33 o                         
 -12   1   7          6.67         -3.07         9.50 o                         
 -11   1   7         46.32         46.07         6.44 o                         
 -10   1   7        163.01        150.49         7.80 o                         
  -9   1   7        879.31        865.14        14.84 o                         
  -8   1   7          1.20          0.66         2.76 o                         
  -7   1   7          3.88          5.17         2.75 o                         
  -6   1   7        159.83        185.68         6.00 o                         
  -5   1   7        829.13        795.77        11.91 o                         
  -4   1   7        133.49        142.67         5.27 o                         
  -3   1   7         77.86         81.07         4.06 o                         
  -2   1   7        537.52        557.23         8.72 o                         
  -1   1   7         43.97         71.33         3.39 o                         
   0   1   7        908.73        975.91        11.96 o                         
   1   1   7       4579.12       4906.67        44.27 o                         
   2   1   7         84.17         78.78         3.50 o                         
   3   1   7         30.16         16.77         1.76 o                         
   4   1   7         55.98         48.67         3.61 o                         
   5   1   7         55.01         49.47         3.77 o                         
   6   1   7        188.17        179.74         5.02 o                         
   7   1   7         42.34         44.89         3.42 o                         
   8   1   7         12.96         12.10         3.12 o                         
   9   1   7        348.64        325.23        11.23 o                         
  10   1   7          2.95          3.31         3.91 o                         
  11   1   7        322.14        283.15        14.44 o                         
  12   1   7         17.44         16.17         6.51 o                         
  13   1   7         10.72         15.37         6.77 o                         
  14   1   7          5.35          4.69         7.45 o                         
  15   1   7         38.99         37.66        11.12 o                         
 -16   2   7        178.47        180.88        23.52 o                         
 -15   2   7         50.08         52.67        15.70 o                         
 -14   2   7          0.25         15.65        10.54 o                         
 -13   2   7          0.06         -1.08        12.66 o                         
 -12   2   7        225.65        198.80        17.09 o                         
 -11   2   7         55.71         65.09         8.56 o                         
 -10   2   7        222.48        211.29         9.27 o                         
  -9   2   7        371.64        332.58         9.59 o                         
  -8   2   7        124.58        125.13         6.23 o                         
  -7   2   7       1888.49       1905.52        23.09 o                         
  -6   2   7        495.24        499.34         9.71 o                         
  -5   2   7       1650.84       1690.03        19.95 o                         
  -4   2   7       1038.52       1072.77        13.94 o                         
  -3   2   7        150.44        175.11         5.58 o                         
  -2   2   7          0.51         -1.77         1.97 o                         
  -1   2   7         44.30         57.30         3.63 o                         
   0   2   7        113.85        136.48         4.46 o                         
   1   2   7          3.06          5.30         1.82 o                         
   2   2   7       3531.10       3781.80        38.09 o                         
   3   2   7        609.26        607.78        10.68 o                         
   4   2   7         86.62         64.34         4.18 o                         
   5   2   7          6.49          8.77         2.66 o                         
   6   2   7        445.09        447.58         9.94 o                         
   7   2   7        346.55        362.04         7.91 o                         
   8   2   7          1.24         -0.42         2.58 o                         
   9   2   7        122.76        111.18         7.40 o                         
  10   2   7        448.84        475.01        14.37 o                         
  11   2   7          0.61         -4.54         4.54 o                         
  12   2   7         13.67         18.03         6.64 o                         
  13   2   7          0.08         -5.07         6.47 o                         
  14   2   7         59.55        101.18        21.10 o                         
  15   2   7          1.42          0.62        11.51 o                         
 -16   3   7         85.20        124.53        24.29 o                         
 -15   3   7        329.50        335.44        26.68 o                         
 -14   3   7        104.28        101.66        16.72 o                         
 -13   3   7          0.55          3.10         6.96 o                         
 -12   3   7         27.87         28.88         8.55 o                         
 -11   3   7        102.50        102.91        11.03 o                         
 -10   3   7          3.47         -1.22         4.05 o                         
  -9   3   7        512.54        467.39        11.22 o                         
  -8   3   7          8.11          4.08         3.02 o                         
  -7   3   7        133.36        153.39         6.13 o                         
  -6   3   7         45.21         43.82         3.80 o                         
  -5   3   7        352.22        319.12         7.53 o                         
  -4   3   7         86.63        102.48         4.55 o                         
  -3   3   7       1765.87       1861.91        21.89 o                         
  -2   3   7        119.74        118.88         4.31 o                         
  -1   3   7       1287.44       1354.12        15.11 o                         
   0   3   7       2133.01       2167.73        21.89 o                         
   1   3   7        863.75        913.43        11.55 o                         
   2   3   7       1926.58       2010.87        21.23 o                         
   3   3   7         54.37         51.90         2.90 o                         
   4   3   7          2.16          2.41         2.38 o                         
   5   3   7        110.26        112.36         5.49 o                         
   6   3   7          6.99          3.98         2.92 o                         
   7   3   7       1012.80        998.52        14.48 o                         
   8   3   7         46.33         24.84         3.56 o                         
   9   3   7        119.18        121.82         7.58 o                         
  10   3   7        594.11        605.19        20.49 o                         
  11   3   7         22.73         12.58         5.59 o                         
  12   3   7         13.84         16.08         6.65 o                         
  13   3   7         83.18         90.60        10.83 o                         
  14   3   7         43.89         53.00        10.59 o                         
 -16   4   7         18.45         -4.87        23.39 o                         
 -15   4   7          6.05         18.06        11.74 o                         
 -14   4   7          0.31         10.48        11.16 o                         
 -13   4   7          0.01         -4.86         8.10 o                         
 -12   4   7          3.19          1.88         6.80 o                         
 -11   4   7         28.49         34.38         8.49 o                         
 -10   4   7        147.99        127.27        10.59 o                         
  -9   4   7        650.71        543.54        14.40 o                         
  -8   4   7        401.81        346.02         9.24 o                         
  -7   4   7         48.94         46.40         4.22 o                         
  -6   4   7         43.91         49.44         4.15 o                         
  -5   4   7        301.64        277.38         7.27 o                         
  -4   4   7        759.13        796.86        12.17 o                         
  -3   4   7        807.64        903.47        12.74 o                         
  -2   4   7       2131.91       2148.03        24.02 o                         
  -1   4   7        296.15        344.54         7.33 o                         
   0   4   7        535.45        557.28         8.75 o                         
   1   4   7          3.04          1.61         2.12 o                         
   2   4   7        864.09        928.73        13.70 o                         
   3   4   7         88.84         88.65         4.05 o                         
   4   4   7          0.15         -0.60         1.51 o                         
   5   4   7         37.74         34.80         3.76 o                         
   6   4   7        100.02        131.32         4.49 o                         
   7   4   7        830.10        786.31        13.95 o                         
   8   4   7       1017.84        932.63        18.04 o                         
   9   4   7         23.31         23.87         5.16 o                         
  10   4   7         31.50         34.30         7.49 o                         
  11   4   7        220.91        209.52        12.36 o                         
  12   4   7        126.97        150.93        11.83 o                         
  13   4   7        143.12        153.98        12.64 o                         
  14   4   7         89.37         68.98        10.92 o                         
 -15   5   7        514.99        591.50        33.02 o                         
 -14   5   7        193.36        228.32        20.22 o                         
 -13   5   7         13.98         14.52         9.21 o                         
 -12   5   7         65.09         51.83         9.57 o                         
 -11   5   7        755.60        695.37        21.65 o                         
 -10   5   7        396.84        382.65        15.76 o                         
  -9   5   7        860.85        789.30        17.73 o                         
  -8   5   7         51.65         53.46         5.62 o                         
  -7   5   7         11.83         10.34         3.31 o                         
  -6   5   7         59.21         61.57         4.66 o                         
  -5   5   7         76.83         51.59         4.09 o                         
  -4   5   7         53.33         37.82         3.53 o                         
  -3   5   7        256.97        251.79         6.68 o                         
  -2   5   7        289.89        266.49         7.77 o                         
  -1   5   7         50.61         44.76         3.36 o                         
   0   5   7        176.89        150.81         4.54 o                         
   1   5   7         94.60         77.11         4.42 o                         
   2   5   7         46.83         51.72         3.80 o                         
   3   5   7          7.74          9.10         2.52 o                         
   4   5   7        366.41        384.57         8.89 o                         
   5   5   7        887.55        918.44        14.04 o                         
   6   5   7          7.80          8.70         2.72 o                         
   7   5   7         24.55         23.71         3.75 o                         
   8   5   7        118.86        125.30         7.68 o                         
   9   5   7        321.31        299.28        12.94 o                         
  10   5   7        406.72        411.18        15.35 o                         
  11   5   7        568.68        539.58        23.56 o                         
  12   5   7          0.67         17.18         9.17 o                         
  13   5   7        123.68        143.27        12.51 o                         
  14   5   7          9.01         20.09        12.46 o                         
 -15   6   7        197.83        200.36        23.18 o                         
 -14   6   7        275.44        313.12        23.53 o                         
 -13   6   7         11.30         -4.32         8.84 o                         
 -12   6   7        122.23        123.21        13.43 o                         
 -11   6   7         49.89         42.50         7.76 o                         
 -10   6   7         11.86         21.25         6.36 o                         
  -9   6   7       1169.49       1096.43        20.95 o                         
  -8   6   7        326.18        316.34        10.64 o                         
  -7   6   7        175.39        157.45         7.10 o                         
  -6   6   7         57.02         60.61         4.89 o                         
  -5   6   7          5.19          2.48         2.84 o                         
  -4   6   7         12.96         13.54         3.07 o                         
  -3   6   7        941.24        939.49        14.34 o                         
  -2   6   7        860.82        886.11        13.68 o                         
  -1   6   7        178.11        168.28         5.39 o                         
   0   6   7         20.04         15.00         2.80 o                         
   1   6   7        948.85        992.45        16.16 o                         
   2   6   7        215.74        229.97         7.09 o                         
   3   6   7        287.55        276.60         7.71 o                         
   4   6   7        128.65        132.29         5.98 o                         
   5   6   7         21.94         15.27         3.15 o                         
   6   6   7        187.04        198.67         7.13 o                         
   7   6   7        929.30        894.88        18.98 o                         
   8   6   7        308.12        321.46        11.08 o                         
   9   6   7          7.19         -1.42         4.64 o                         
  10   6   7        375.25        365.36        14.88 o                         
  11   6   7        165.59        183.17        15.93 o                         
  12   6   7        178.78        177.71        13.30 o                         
  13   6   7        120.60        130.58        12.19 o                         
  14   6   7         27.17         17.35         8.69 o                         
 -15   7   7        450.49        489.06        28.35 o                         
 -14   7   7        159.31        166.10        18.61 o                         
 -13   7   7         30.59         20.94        10.80 o                         
 -12   7   7        260.30        220.50        16.59 o                         
 -11   7   7        184.41        152.19        12.72 o                         
 -10   7   7          2.18          8.10         5.97 o                         
  -9   7   7        298.05        277.81        13.71 o                         
  -8   7   7         86.94         68.86         6.45 o                         
  -7   7   7        101.26         91.55         6.79 o                         
  -6   7   7         11.38          7.24         3.36 o                         
  -5   7   7          9.66          8.02         3.16 o                         
  -4   7   7        664.45        624.29        11.93 o                         
  -3   7   7        843.28        885.88        14.15 o                         
  -2   7   7         75.24         65.32         4.43 o                         
  -1   7   7        631.18        613.71        10.79 o                         
   0   7   7         84.35        103.64         5.55 o                         
   1   7   7        905.81        866.06        14.36 o                         
   2   7   7         99.74         94.18         5.27 o                         
   3   7   7         82.61         88.14         5.37 o                         
   4   7   7          7.08          4.23         2.96 o                         
   5   7   7       1545.76       1516.75        22.44 o                         
   6   7   7        479.04        503.39        12.95 o                         
   7   7   7        525.15        525.05        15.01 o                         
   8   7   7        209.14        229.95         9.74 o                         
   9   7   7        678.39        664.79        16.35 o                         
  10   7   7          1.15          0.06         5.22 o                         
  11   7   7          6.39          5.32         8.84 o                         
  12   7   7         46.21         19.86         8.45 o                         
  13   7   7        345.72        398.33        29.53 o                         
 -14   8   7        143.73        205.10        30.06 o                         
 -13   8   7         54.73         46.93        14.68 o                         
 -12   8   7          0.38         12.67         6.79 o                         
 -11   8   7          4.16         -5.55         5.55 o                         
 -10   8   7          0.03         -6.36         6.36 o                         
  -9   8   7         97.67         54.36         9.45 o                         
  -8   8   7         31.14         19.55         4.95 o                         
  -7   8   7         17.16         26.86         4.72 o                         
  -6   8   7        134.37        135.59         7.52 o                         
  -5   8   7         45.82         49.14         4.75 o                         
  -4   8   7          8.43         11.58         3.40 o                         
  -3   8   7        147.09        151.52         7.02 o                         
  -2   8   7       1443.69       1421.16        20.64 o                         
  -1   8   7        261.62        255.09         9.42 o                         
   0   8   7         30.30         36.25         4.99 o                         
   1   8   7          9.01          2.49         3.41 o                         
   2   8   7          5.36          1.99         3.59 o                         
   3   8   7         45.47         29.97         4.78 o                         
   4   8   7        129.04        143.69         8.73 o                         
   5   8   7        348.58        318.28        11.90 o                         
   6   8   7        113.34        118.75         8.41 o                         
   7   8   7        132.62        109.91         9.29 o                         
   8   8   7         47.69         51.84         7.28 o                         
   9   8   7         27.14         16.77         5.24 o                         
  10   8   7        143.01        134.48        11.78 o                         
  11   8   7        159.92        163.53        24.79 o                         
  12   8   7         23.15          5.34         8.72 o                         
  13   8   7         30.49         28.20         9.43 o                         
 -14   9   7          4.30         17.85        12.99 o                         
 -13   9   7          0.00         -9.65         9.65 o                         
 -12   9   7          1.78         -1.73         7.22 o                         
 -11   9   7        184.73        201.51        15.99 o                         
 -10   9   7          1.50          3.62        10.65 o                         
  -9   9   7        220.13        220.74        14.94 o                         
  -8   9   7        823.36        845.07        25.70 o                         
  -7   9   7        192.49        217.16        10.53 o                         
  -6   9   7        346.26        288.85        10.97 o                         
  -5   9   7         80.14         79.11         6.11 o                         
  -4   9   7        392.33        370.14        10.47 o                         
  -3   9   7        303.77        307.83         9.90 o                         
  -2   9   7          8.11          6.68         4.40 o                         
  -1   9   7        904.27        802.49        17.03 o                         
   0   9   7        323.83        374.68        11.69 o                         
   1   9   7        949.48        933.74        18.76 o                         
   2   9   7         67.43         64.23         6.33 o                         
   3   9   7        973.58        887.88        18.44 o                         
   4   9   7         13.78         13.90         4.49 o                         
   5   9   7         13.23         15.86         4.61 o                         
   6   9   7          3.39          0.23         4.90 o                         
   7   9   7         35.99         57.41         7.63 o                         
   8   9   7        155.91        163.58        11.66 o                         
   9   9   7          7.35          3.07         5.08 o                         
  10   9   7        448.35        421.03        21.96 o                         
  11   9   7        152.23        190.67        18.13 o                         
  12   9   7         57.72         72.77        11.19 o                         
  13   9   7         76.60         86.54        12.33 o                         
 -14  10   7        170.73        175.37        19.86 o                         
 -13  10   7        358.60        421.31        26.87 o                         
 -12  10   7         66.64         70.18        12.24 o                         
 -11  10   7          1.75         -6.89         6.89 o                         
 -10  10   7          0.21         12.24         8.61 o                         
  -9  10   7         75.49         60.35        11.93 o                         
  -8  10   7         32.99         52.41        12.68 o                         
  -7  10   7         25.29         18.93         5.81 o                         
  -6  10   7       1068.05       1068.19        22.76 o                         
  -5  10   7        153.69        145.73         9.41 o                         
  -4  10   7         19.33         16.84         4.63 o                         
  -3  10   7        500.65        478.92        13.78 o                         
  -2  10   7        499.09        448.84        13.20 o                         
  -1  10   7        261.67        223.95         9.90 o                         
   0  10   7        569.87        572.08        14.86 o                         
   1  10   7        327.07        327.67        11.49 o                         
   2  10   7        596.58        574.78        15.83 o                         
   3  10   7         36.38         23.63         5.13 o                         
   4  10   7        262.08        284.26        11.26 o                         
   5  10   7         63.52         74.29         7.47 o                         
   6  10   7        274.12        233.83        13.09 o                         
   7  10   7         35.31         43.24         7.80 o                         
   8  10   7         52.75         70.13         9.97 o                         
   9  10   7         13.80          7.07         6.06 o                         
  10  10   7         19.66         10.43         5.95 o                         
  11  10   7          0.14         -2.64         7.46 o                         
  12  10   7         67.69         96.90        24.73 o                         
 -13  11   7         19.26         25.74        16.05 o                         
 -12  11   7         36.76         51.75        11.07 o                         
 -11  11   7         37.00         34.96        11.69 o                         
 -10  11   7          7.09          7.24         7.72 o                         
  -9  11   7         36.13         33.40         9.31 o                         
  -8  11   7        108.17        136.19        16.36 o                         
  -7  11   7        588.11        618.44        20.27 o                         
  -6  11   7         12.49         15.74         5.43 o                         
  -5  11   7        348.05        335.80        14.20 o                         
  -4  11   7        684.75        660.65        18.68 o                         
  -3  11   7        198.75        193.68        10.16 o                         
  -2  11   7        163.94        135.34         9.05 o                         
  -1  11   7          1.23          3.81         4.24 o                         
   0  11   7        345.72        313.82        11.79 o                         
   1  11   7          0.03         -3.92         3.92 o                         
   2  11   7         53.30         40.63         5.98 o                         
   3  11   7        736.51        674.93        18.07 o                         
   4  11   7         49.19         44.67         6.26 o                         
   5  11   7        109.30        140.24        10.92 o                         
   6  11   7         76.92         78.38         9.41 o                         
   7  11   7         23.37         23.25         7.42 o                         
   8  11   7         17.49         10.64         6.70 o                         
   9  11   7          2.41         -5.04         5.04 o                         
  10  11   7        126.82        146.43        14.05 o                         
  11  11   7         90.81        109.31        13.06 o                         
  12  11   7         27.90         23.31        15.32 o                         
 -12  12   7         25.97         34.10        12.34 o                         
 -11  12   7         29.25         35.76        10.47 o                         
 -10  12   7         43.08         47.99        10.49 o                         
  -9  12   7         35.05         13.81        11.41 o                         
  -8  12   7        122.73        159.64        20.48 o                         
  -7  12   7        273.92        277.39        16.87 o                         
  -6  12   7        262.93        275.16        14.69 o                         
  -5  12   7          0.35          3.34         5.50 o                         
  -4  12   7          0.43         -1.95         5.15 o                         
  -3  12   7         25.33         24.91         6.20 o                         
  -2  12   7          5.39         -3.00         4.62 o                         
  -1  12   7        997.05        909.15        21.52 o                         
   0  12   7         39.31         37.48         6.69 o                         
   1  12   7          8.27         14.28         5.26 o                         
   2  12   7        400.99        357.95        13.12 o                         
   3  12   7        199.42        214.88        10.86 o                         
   4  12   7        121.52        137.27        10.36 o                         
   5  12   7          2.04         -4.71         6.38 o                         
   6  12   7        103.94        159.90        22.60 o                         
   7  12   7         23.96         17.59         7.79 o                         
   8  12   7         37.19         27.03        10.90 o                         
   9  12   7         39.21         30.73        11.43 o                         
  10  12   7         12.73          8.00         8.87 o                         
  11  12   7          5.01         16.51         9.25 o                         
 -12  13   7         34.89         81.11        14.27 o                         
 -11  13   7          0.22          0.30        11.00 o                         
 -10  13   7        108.53        112.29        17.07 o                         
  -9  13   7          1.87         16.17        10.19 o                         
  -8  13   7        838.20        788.47        31.21 o                         
  -7  13   7        191.28        199.32        18.19 o                         
  -6  13   7        432.42        380.27        21.84 o                         
  -5  13   7          0.88         -4.16         7.30 o                         
  -4  13   7        128.43        125.87        10.95 o                         
  -3  13   7          0.47          0.36         6.36 o                         
  -2  13   7         63.62         64.02         7.72 o                         
  -1  13   7          0.54          4.43         6.09 o                         
   0  13   7          0.49          5.11         5.29 o                         
   1  13   7          0.74         -4.51         5.37 o                         
   2  13   7         54.32         33.41         7.52 o                         
   3  13   7        115.68        124.77        11.44 o                         
   4  13   7        244.71        208.11        12.91 o                         
   5  13   7         69.76         93.85        10.60 o                         
   6  13   7          4.57          6.59         7.30 o                         
   7  13   7          1.59          2.23         7.44 o                         
   8  13   7         19.28         -2.68        11.80 o                         
   9  13   7         80.42         88.74        11.46 o                         
  10  13   7        153.84        154.69        14.80 o                         
 -11  14   7         52.60         61.94        16.41 o                         
 -10  14   7         85.29         58.99        14.35 o                         
  -9  14   7          3.90        -13.91        13.91 o                         
  -8  14   7         24.90         33.63        14.68 o                         
  -7  14   7        219.47        219.00        21.97 o                         
  -6  14   7         12.38         -8.02         8.02 o                         
  -5  14   7          7.71          4.85         7.62 o                         
  -4  14   7        229.99        218.32        17.24 o                         
  -3  14   7         14.21         27.66         9.23 o                         
  -2  14   7         11.48         10.75         8.70 o                         
  -1  14   7         18.65         -5.27         5.27 o                         
   0  14   7         41.62         31.12         6.95 o                         
   1  14   7         67.02         59.76         8.18 o                         
   2  14   7         87.58        104.76         9.78 o                         
   3  14   7         17.47         32.38         8.47 o                         
   4  14   7        562.54        557.15        23.62 o                         
   5  14   7        138.68        173.15        16.79 o                         
   6  14   7        788.95        747.63        43.82 o                         
   7  14   7          4.21         -4.94        10.85 o                         
   8  14   7          0.99         11.61         7.99 o                         
   9  14   7          4.96         -7.99         7.99 o                         
 -10  15   7         69.94         84.62        18.41 o                         
  -9  15   7         27.93        -12.72        18.89 o                         
  -8  15   7        176.40        199.32        29.82 o                         
  -7  15   7         56.58         49.82        13.48 o                         
  -6  15   7         90.90         83.30        15.71 o                         
  -5  15   7        320.07        346.12        22.28 o                         
  -4  15   7          2.23          4.44         7.78 o                         
  -3  15   7          2.80          5.65         7.46 o                         
  -2  15   7         65.91         68.06        10.36 o                         
  -1  15   7         56.94         60.10         8.55 o                         
   0  15   7        778.71        819.28        24.15 o                         
   1  15   7          8.21         -5.72         5.72 o                         
   2  15   7        402.03        425.97        18.05 o                         
   3  15   7         83.35         88.65        10.56 o                         
   4  15   7        527.24        589.77        42.22 o                         
   5  15   7        357.08        376.45        31.92 o                         
   6  15   7         18.85          7.81         9.43 o                         
   7  15   7         65.41         56.79        12.18 o                         
   8  15   7          7.88         -5.12         9.89 o                         
  -8  16   7        173.43        193.21        22.70 o                         
  -7  16   7        134.05        274.04        78.86 o                         
  -6  16   7         25.99         31.86        12.39 o                         
  -5  16   7          3.89         27.32        10.76 o                         
  -4  16   7         10.62          5.42        11.77 o                         
  -3  16   7        230.55        235.64        17.48 o                         
  -2  16   7         46.01         33.57        11.59 o                         
  -1  16   7          0.00         -7.78         7.78 o                         
   0  16   7          2.73         -7.72         7.72 o                         
   1  16   7         30.84         21.99         8.79 o                         
   2  16   7        213.05        229.33        16.86 o                         
   3  16   7          2.22         -6.99         7.52 o                         
   4  16   7         77.19         91.29        13.32 o                         
   5  16   7         98.65         98.43        15.83 o                         
   6  16   7         58.96         96.65        16.85 o                         
   7  16   7          1.43         -0.30        12.14 o                         
  -7  17   7        122.63        143.09        20.86 o                         
  -6  17   7        177.50        216.41        27.71 o                         
  -5  17   7         68.45         58.48        20.10 o                         
  -4  17   7         65.79         61.52        18.36 o                         
  -3  17   7        192.96        231.13        22.65 o                         
  -2  17   7         28.91         30.58        10.63 o                         
  -1  17   7         14.28         10.73         8.78 o                         
   0  17   7        253.76        261.87        20.22 o                         
   1  17   7         65.82         80.44        12.06 o                         
   2  17   7          5.36         -4.68         8.03 o                         
   3  17   7         97.73         83.36        13.88 o                         
   4  17   7         22.34         80.78        13.22 o                         
   5  17   7          8.53         22.50        12.58 o                         
  -4  18   7        197.55        262.58        32.24 o                         
  -3  18   7         15.71         13.95        15.19 o                         
  -2  18   7          5.11         -9.71        15.37 o                         
  -1  18   7         27.53         30.42        12.22 o                         
   0  18   7          4.96          4.23        14.16 o                         
   1  18   7         17.72         17.59        10.16 o                         
   2  18   7         10.97         -4.70         8.76 o                         
   3  18   7         14.73         16.20        11.04 o                         
 -16   0   8          8.30          3.42        17.69 o                         
 -14   0   8        139.32        128.91        27.46 o                         
 -12   0   8         11.61          5.87        13.06 o                         
 -10   0   8       2099.19       2082.85        50.11 o                         
  -8   0   8        888.22        814.27        22.26 o                         
  -6   0   8        401.74        354.36        11.51 o                         
  -4   0   8        805.26        858.94        31.01 o                         
  -2   0   8        439.63        496.06        14.36 o                         
   0   0   8       2372.20       2359.16        34.44 o                         
   2   0   8       1556.11       1591.31        30.63 o                         
   4   0   8        337.41        288.01         8.72 o                         
   6   0   8        169.50        210.07         8.13 o                         
   8   0   8         19.95          4.18         4.85 o                         
  10   0   8         17.41         21.02         6.84 o                         
  12   0   8        464.17        410.97        30.91 o                         
  14   0   8         92.22         38.41        17.55 o                         
 -16   1   8        163.21        165.82        22.77 o                         
 -15   1   8         15.28          1.91        12.08 o                         
 -14   1   8          3.02         -1.00         9.55 o                         
 -13   1   8          0.28         -8.15         8.15 o                         
 -12   1   8         25.55         21.99        10.28 o                         
 -11   1   8        354.15        315.46        19.72 o                         
 -10   1   8         86.75         65.88         7.46 o                         
  -9   1   8       1021.42       1015.01        19.11 o                         
  -8   1   8       2829.07       2758.09        32.73 o                         
  -7   1   8        147.37        162.99         6.51 o                         
  -6   1   8        357.33        368.87         8.35 o                         
  -5   1   8         19.21         18.18         2.53 o                         
  -4   1   8        466.82        470.82         9.21 o                         
  -3   1   8         50.38         49.19         3.28 o                         
  -2   1   8        839.88        843.10        13.03 o                         
  -1   1   8        370.87        406.89         8.13 o                         
   0   1   8        716.65        702.26        10.37 o                         
   1   1   8        256.82        279.04         6.28 o                         
   2   1   8        887.00        948.52        12.53 o                         
   3   1   8         38.66         61.77         3.20 o                         
   4   1   8         16.63         11.70         1.93 o                         
   5   1   8        118.77        121.98         4.47 o                         
   6   1   8         69.91         65.10         3.58 o                         
   7   1   8          2.64          3.69         2.28 o                         
   8   1   8        273.84        292.82         8.31 o                         
   9   1   8        432.18        417.03        12.11 o                         
  10   1   8          9.36          6.52         4.45 o                         
  11   1   8        165.89        156.99        11.95 o                         
  12   1   8        103.67         83.80         9.90 o                         
  13   1   8        181.30        180.44        15.28 o                         
  14   1   8         36.88         32.42         9.71 o                         
 -16   2   8         28.27         24.99        13.98 o                         
 -15   2   8         36.18         15.20        13.63 o                         
 -14   2   8         66.50         48.52        14.30 o                         
 -13   2   8          4.20          1.37         9.26 o                         
 -12   2   8         52.30         30.32        10.49 o                         
 -11   2   8        232.40        190.88        15.55 o                         
 -10   2   8        191.92        184.78        10.29 o                         
  -9   2   8         29.47         29.72         4.90 o                         
  -8   2   8        468.30        443.79        11.36 o                         
  -7   2   8        135.06        147.17         6.91 o                         
  -6   2   8         12.10         13.86         3.07 o                         
  -5   2   8       1474.31       1541.48        18.85 o                         
  -4   2   8          7.84          5.48         2.56 o                         
  -3   2   8        546.71        576.66        10.81 o                         
  -2   2   8        114.66        132.92         5.18 o                         
  -1   2   8        385.17        420.05         7.55 o                         
   0   2   8       4884.66       4981.30        45.80 o                         
   1   2   8        283.96        305.82         6.97 o                         
   2   2   8        968.83       1028.57        13.15 o                         
   3   2   8        224.05        217.58         5.12 o                         
   4   2   8          4.44          2.93         2.42 o                         
   5   2   8         95.59        103.33         5.45 o                         
   6   2   8        200.44        156.49         7.00 o                         
   7   2   8        257.51        284.34         6.88 o                         
   8   2   8         38.92         40.93         3.96 o                         
   9   2   8         18.46         15.82         4.68 o                         
  10   2   8         55.59         49.82         6.86 o                         
  11   2   8        136.58        152.25        10.74 o                         
  12   2   8        423.92        434.26        16.70 o                         
  13   2   8          0.08         -5.87         6.82 o                         
  14   2   8         21.59          2.01         8.33 o                         
 -16   3   8         13.91         18.88        15.34 o                         
 -15   3   8         48.96         19.19        14.08 o                         
 -14   3   8          0.02         27.15        19.03 o                         
 -13   3   8        252.51        290.62        24.75 o                         
 -12   3   8         60.17         64.09        11.84 o                         
 -11   3   8        236.64        231.87        14.72 o                         
 -10   3   8        532.33        516.39        15.55 o                         
  -9   3   8        498.81        522.73        13.98 o                         
  -8   3   8        316.31        327.75        10.00 o                         
  -7   3   8        209.66        198.32         7.96 o                         
  -6   3   8         30.77         32.92         4.21 o                         
  -5   3   8        115.57        127.45         5.34 o                         
  -4   3   8          0.03          0.55         2.54 o                         
  -3   3   8         53.08         61.83         4.47 o                         
  -2   3   8        118.41        125.02         5.25 o                         
  -1   3   8          3.98          0.31         1.96 o                         
   0   3   8       3561.60       3763.74        35.11 o                         
   1   3   8        609.28        609.77         9.36 o                         
   2   3   8          5.72          2.87         1.85 o                         
   3   3   8         23.99         37.30         2.72 o                         
   4   3   8          3.84          7.37         2.60 o                         
   5   3   8         81.26         85.47         5.59 o                         
   6   3   8         58.80         61.09         5.42 o                         
   7   3   8        280.83        285.36         8.35 o                         
   8   3   8          5.03          0.62         3.03 o                         
   9   3   8        310.84        260.28        12.92 o                         
  10   3   8          3.66         -0.72         4.74 o                         
  11   3   8          2.48          5.67         5.55 o                         
  12   3   8         30.05         31.34         6.86 o                         
  13   3   8        536.22        567.26        35.87 o                         
  14   3   8          5.64          0.38         6.97 o                         
 -15   4   8         21.63         19.64        12.55 o                         
 -14   4   8        648.08        736.22        35.85 o                         
 -13   4   8          0.07          1.56         8.64 o                         
 -12   4   8         77.17         75.54        13.31 o                         
 -11   4   8         12.37         15.37         8.11 o                         
 -10   4   8        284.47        286.51        13.29 o                         
  -9   4   8        205.84        195.00         9.77 o                         
  -8   4   8          2.23          0.66         3.62 o                         
  -7   4   8        208.01        204.56         8.01 o                         
  -6   4   8        190.61        182.42         7.41 o                         
  -5   4   8        418.30        413.86         9.38 o                         
  -4   4   8        394.60        371.95         8.69 o                         
  -3   4   8         82.44        100.63         4.90 o                         
  -2   4   8          5.95         14.72         2.61 o                         
  -1   4   8        441.83        423.12         8.83 o                         
   0   4   8       1292.15       1398.76        17.18 o                         
   1   4   8          6.16          9.46         1.97 o                         
   2   4   8       1324.32       1349.77        17.60 o                         
   3   4   8        114.47        127.45         5.22 o                         
   4   4   8          6.11          8.61         2.07 o                         
   5   4   8        838.50        785.99        16.33 o                         
   6   4   8        209.49        197.95         8.93 o                         
   7   4   8        385.30        406.06         9.22 o                         
   8   4   8        102.76         90.74         6.71 o                         
   9   4   8        455.50        451.42        15.14 o                         
  10   4   8          6.32          0.47         5.52 o                         
  11   4   8        105.35         99.21         9.60 o                         
  12   4   8         14.97         21.59         6.87 o                         
  13   4   8          0.10         -5.35         8.50 o                         
  14   4   8         84.04        127.75        25.21 o                         
 -15   5   8        300.88        329.98        28.70 o                         
 -14   5   8         27.52         19.21        11.46 o                         
 -13   5   8         17.00         10.31         9.20 o                         
 -12   5   8         30.43         42.17        10.50 o                         
 -11   5   8        185.09        176.31        12.90 o                         
 -10   5   8        390.94        367.64        15.73 o                         
  -9   5   8        983.75        864.30        19.01 o                         
  -8   5   8          2.56          6.32         4.19 o                         
  -7   5   8        531.31        518.37        12.97 o                         
  -6   5   8          5.73          3.72         3.29 o                         
  -5   5   8         19.41         29.67         3.86 o                         
  -4   5   8         10.91         24.98         3.37 o                         
  -3   5   8         54.43         48.68         4.00 o                         
  -2   5   8        237.00        224.34         6.64 o                         
  -1   5   8         89.51         95.23         4.44 o                         
   0   5   8        142.70        157.48         5.10 o                         
   1   5   8       1906.48       1990.55        26.03 o                         
   2   5   8        202.20        202.60         6.75 o                         
   3   5   8        515.73        486.01        11.67 o                         
   4   5   8        953.53        895.34        15.51 o                         
   5   5   8          0.52          0.57         2.22 o                         
   6   5   8        218.05        199.07         6.67 o                         
   7   5   8        709.71        695.23        13.57 o                         
   8   5   8        193.80        235.67         8.37 o                         
   9   5   8        510.57        475.22        15.51 o                         
  10   5   8          7.55         -1.25         5.24 o                         
  11   5   8          4.58          8.38         9.52 o                         
  12   5   8        218.52        242.06        15.92 o                         
  13   5   8        334.51        317.32        20.82 o                         
  14   5   8          1.67         -1.02        12.23 o                         
 -15   6   8         36.78          0.75        25.74 o                         
 -14   6   8        722.15        771.20        32.21 o                         
 -13   6   8        113.11        125.06        15.90 o                         
 -12   6   8          0.48         11.00         8.21 o                         
 -11   6   8         44.90         44.54         8.37 o                         
 -10   6   8          2.86          3.78         5.84 o                         
  -9   6   8        409.93        391.82        16.46 o                         
  -8   6   8         10.02         20.89         5.10 o                         
  -7   6   8       1156.10       1061.61        18.52 o                         
  -6   6   8        525.11        552.67        12.63 o                         
  -5   6   8          7.57          6.12         3.20 o                         
  -4   6   8          6.88          5.78         2.91 o                         
  -3   6   8        302.34        331.81         8.38 o                         
  -2   6   8        146.97        133.29         5.89 o                         
  -1   6   8         35.98         38.27         3.65 o                         
   0   6   8         39.53         39.45         4.02 o                         
   1   6   8        228.65        236.99         7.59 o                         
   2   6   8        670.22        653.25        12.43 o                         
   3   6   8          4.01          6.74         2.95 o                         
   4   6   8        408.59        393.04         9.52 o                         
   5   6   8         12.06          9.44         2.96 o                         
   6   6   8        145.18        161.62         7.64 o                         
   7   6   8        513.44        541.30        14.17 o                         
   8   6   8        360.86        367.48        11.21 o                         
   9   6   8       1167.18       1124.75        24.62 o                         
  10   6   8          1.24          6.76         5.47 o                         
  11   6   8        139.65        132.29        11.50 o                         
  12   6   8         11.56          5.31         6.92 o                         
  13   6   8          0.66          9.28         8.53 o                         
 -15   7   8         67.63         93.31        20.41 o                         
 -14   7   8         82.26        114.24        16.43 o                         
 -13   7   8        280.06        277.66        21.97 o                         
 -12   7   8        272.54        270.96        19.83 o                         
 -11   7   8         68.25         65.13        11.71 o                         
 -10   7   8         25.48          0.80         7.59 o                         
  -9   7   8         14.77         16.75         6.14 o                         
  -8   7   8        128.87        147.93         9.99 o                         
  -7   7   8         71.44         64.42         6.89 o                         
  -6   7   8        719.24        671.47        14.44 o                         
  -5   7   8        753.74        732.23        15.04 o                         
  -4   7   8        561.59        564.85        12.08 o                         
  -3   7   8        729.50        701.20        13.19 o                         
  -2   7   8        697.50        757.15        15.94 o                         
  -1   7   8         89.88         85.76         5.65 o                         
   0   7   8         25.61         18.96         3.71 o                         
   1   7   8        264.47        280.04         8.84 o                         
   2   7   8        159.96        120.01         6.67 o                         
   3   7   8        615.44        613.94        12.80 o                         
   4   7   8         62.27         88.80         5.87 o                         
   5   7   8        280.62        244.53         9.05 o                         
   6   7   8       1502.13       1363.40        26.74 o                         
   7   7   8        127.96        125.24        10.33 o                         
   8   7   8          0.01          4.40         4.64 o                         
   9   7   8        262.26        259.12        14.86 o                         
  10   7   8        291.02        318.54        19.49 o                         
  11   7   8         12.83         14.96         6.91 o                         
  12   7   8        466.50        493.62        20.93 o                         
  13   7   8         28.48         52.86        11.00 o                         
 -14   8   8        134.81        158.59        20.76 o                         
 -13   8   8          8.25         -4.86        10.18 o                         
 -12   8   8        176.71        152.50        16.39 o                         
 -11   8   8          2.73         25.15         7.37 o                         
 -10   8   8          6.32         16.64         6.33 o                         
  -9   8   8        182.76        182.91        14.87 o                         
  -8   8   8          1.40          0.19         4.71 o                         
  -7   8   8         12.17         -3.12         4.99 o                         
  -6   8   8        137.41        122.53        10.21 o                         
  -5   8   8         14.30          0.72         3.81 o                         
  -4   8   8        628.55        578.04        13.36 o                         
  -3   8   8         52.85         58.37         5.93 o                         
  -2   8   8        725.88        648.59        15.17 o                         
  -1   8   8          2.84          5.01         3.87 o                         
   0   8   8        466.14        448.58        12.64 o                         
   1   8   8         73.03         68.48         6.27 o                         
   2   8   8        116.42        105.60         7.31 o                         
   3   8   8          3.45          4.67         3.92 o                         
   4   8   8       1679.65       1560.96        25.74 o                         
   5   8   8          3.21          2.70         3.72 o                         
   6   8   8         18.53         20.17         5.03 o                         
   7   8   8         10.38          6.95         5.19 o                         
   8   8   8        120.98        128.84        10.18 o                         
   9   8   8         55.57         50.83         6.88 o                         
  10   8   8        569.39        530.01        21.26 o                         
  11   8   8        164.14        190.99        19.95 o                         
  12   8   8        543.39        567.23        22.70 o                         
  13   8   8         61.90         67.11        12.26 o                         
 -14   9   8         34.21         13.45        16.10 o                         
 -13   9   8         28.51         36.41        17.07 o                         
 -12   9   8        242.50        283.92        19.44 o                         
 -11   9   8        104.62         92.71        11.77 o                         
 -10   9   8         54.12         48.45         9.67 o                         
  -9   9   8         80.46         91.36        11.04 o                         
  -8   9   8        176.09        154.17        11.74 o                         
  -7   9   8        159.57        182.82        14.01 o                         
  -6   9   8        126.42        112.68         9.21 o                         
  -5   9   8         54.60         54.18         6.18 o                         
  -4   9   8       1089.21       1059.11        20.77 o                         
  -3   9   8        626.97        697.90        16.34 o                         
  -2   9   8         28.86         47.64         5.83 o                         
  -1   9   8        290.14        263.50        10.36 o                         
   0   9   8         22.37         29.13         5.17 o                         
   1   9   8        319.24        281.30        10.79 o                         
   2   9   8        475.99        450.42        13.19 o                         
   3   9   8         48.45         61.09         6.39 o                         
   4   9   8         28.29         21.52         5.03 o                         
   5   9   8          5.99          1.74         4.03 o                         
   6   9   8        284.48        261.13        13.10 o                         
   7   9   8        170.24        175.67        11.57 o                         
   8   9   8         99.93         81.09         8.94 o                         
   9   9   8         14.85          9.89         5.46 o                         
  10   9   8          0.38         10.08         6.35 o                         
  11   9   8         27.72         10.98         8.54 o                         
  12   9   8         57.62         39.86        10.87 o                         
 -13  10   8        247.52        270.97        25.03 o                         
 -12  10   8          4.29         -4.66         8.27 o                         
 -11  10   8         41.91         35.06        10.09 o                         
 -10  10   8          0.01          2.91         6.99 o                         
  -9  10   8          4.08         -6.30         6.30 o                         
  -8  10   8         79.04         64.08        10.16 o                         
  -7  10   8         11.87          1.83         5.89 o                         
  -6  10   8         12.14         16.13         6.28 o                         
  -5  10   8        124.03        104.43        10.25 o                         
  -4  10   8        361.96        350.23        13.18 o                         
  -3  10   8        123.66        126.54         8.58 o                         
  -2  10   8          4.63         -1.56         4.15 o                         
  -1  10   8        111.27        117.92         8.47 o                         
   0  10   8         23.32         21.86         5.20 o                         
   1  10   8         10.32         17.36         5.10 o                         
   2  10   8          1.15          3.30         5.80 o                         
   3  10   8        259.42        241.06        12.00 o                         
   4  10   8        751.65        681.47        17.84 o                         
   5  10   8         10.31          4.87         4.93 o                         
   6  10   8        233.63        224.72        13.18 o                         
   7  10   8         44.67         28.09         6.91 o                         
   8  10   8          1.52         -6.60         7.06 o                         
   9  10   8         12.38         17.37         6.03 o                         
  10  10   8         82.93         87.34         9.37 o                         
  11  10   8         80.93         81.80        11.52 o                         
  12  10   8         11.16         -1.51         8.11 o                         
 -13  11   8         70.79         89.25        19.69 o                         
 -12  11   8        524.93        602.55        26.80 o                         
 -11  11   8          2.02        -11.54        11.54 o                         
 -10  11   8         23.25          2.80         8.62 o                         
  -9  11   8         12.65          4.41         7.58 o                         
  -8  11   8          1.04          1.14         8.51 o                         
  -7  11   8        142.92        142.23        13.20 o                         
  -6  11   8        185.53        191.84        13.44 o                         
  -5  11   8        317.82        353.85        15.95 o                         
  -4  11   8         87.41        103.54         9.33 o                         
  -3  11   8        515.22        472.73        14.44 o                         
  -2  11   8          2.87          8.35         5.11 o                         
  -1  11   8         25.23         15.57         5.68 o                         
   0  11   8        236.50        256.59        12.27 o                         
   1  11   8         69.47         75.75         7.46 o                         
   2  11   8         96.21         89.99         8.14 o                         
   3  11   8        870.27        819.37        20.38 o                         
   4  11   8          6.03         17.64         6.34 o                         
   5  11   8         13.64         16.67         6.70 o                         
   6  11   8         77.08         58.05         9.02 o                         
   7  11   8         24.70         31.04         7.70 o                         
   8  11   8         10.95         -0.00         6.72 o                         
   9  11   8          0.05         -5.22         7.79 o                         
  10  11   8         36.14         28.36         7.73 o                         
  11  11   8         29.25         27.56         9.99 o                         
 -12  12   8         34.22         31.12        14.99 o                         
 -11  12   8        439.42        479.95        26.50 o                         
 -10  12   8         79.88         83.31        14.37 o                         
  -9  12   8         54.81         56.15        12.53 o                         
  -8  12   8         16.19         21.09        20.96 o                         
  -7  12   8          6.25          1.84         8.20 o                         
  -6  12   8        803.17        809.25        24.91 o                         
  -5  12   8       1580.14       1551.77        38.25 o                         
  -4  12   8         23.95         29.67         7.84 o                         
  -3  12   8        104.62        113.99         9.86 o                         
  -2  12   8        182.78        159.16        12.33 o                         
  -1  12   8         96.40        103.63         9.29 o                         
   0  12   8          6.77         -3.58         4.99 o                         
   1  12   8          0.16          2.21         4.78 o                         
   2  12   8        313.72        299.27        12.74 o                         
   3  12   8          1.78          7.63         4.87 o                         
   4  12   8        111.16         89.74         9.12 o                         
   5  12   8         79.30         80.82         9.72 o                         
   6  12   8         39.68         39.47         8.55 o                         
   7  12   8         71.46         42.22        15.83 o                         
   8  12   8          7.23         15.90         7.67 o                         
   9  12   8         47.65         71.20         9.38 o                         
  10  12   8          4.02          9.50         7.01 o                         
 -11  13   8         95.32        117.71        19.36 o                         
 -10  13   8          0.09          7.18        14.56 o                         
  -9  13   8         11.70         20.57        12.69 o                         
  -8  13   8         39.61         64.87        12.33 o                         
  -7  13   8        298.52        363.60        23.84 o                         
  -6  13   8          5.91         17.67        14.00 o                         
  -5  13   8          1.35         -5.14         7.07 o                         
  -4  13   8          7.98         17.59         7.64 o                         
  -3  13   8          0.76         -5.45         5.45 o                         
  -2  13   8         15.78          9.41         5.74 o                         
  -1  13   8        100.17         88.60         8.84 o                         
   0  13   8          8.25          2.25         6.19 o                         
   1  13   8         20.54         14.23         6.48 o                         
   2  13   8          0.04         12.06         5.97 o                         
   3  13   8          0.04         -3.97         5.61 o                         
   4  13   8         27.71         22.27         8.29 o                         
   5  13   8         87.17         82.20        10.67 o                         
   6  13   8          0.49         -4.94         6.61 o                         
   7  13   8          5.84          8.28         8.04 o                         
   8  13   8        206.71        267.05        23.08 o                         
   9  13   8         14.15         21.31         8.26 o                         
 -10  14   8         13.11         13.27        12.22 o                         
  -9  14   8         54.72         69.72        14.20 o                         
  -8  14   8        148.68        231.83        32.81 o                         
  -7  14   8         32.69         40.57        13.21 o                         
  -6  14   8          2.18         15.33         8.50 o                         
  -5  14   8        271.38        274.38        17.75 o                         
  -4  14   8         95.81        110.57        12.78 o                         
  -3  14   8         73.97         85.35        19.14 o                         
  -2  14   8          0.10          0.21         6.43 o                         
  -1  14   8          0.20          0.33         5.83 o                         
   0  14   8          2.49         -5.62         5.62 o                         
   1  14   8        101.44         90.04        10.29 o                         
   2  14   8         86.28        115.40        11.85 o                         
   3  14   8          6.56         12.69         7.94 o                         
   4  14   8        145.32        137.44        13.58 o                         
   5  14   8        100.58        111.55        14.58 o                         
   6  14   8          0.32         -4.36         9.31 o                         
   7  14   8         20.80         31.56         9.63 o                         
   8  14   8          2.19        -12.17        12.17 o                         
  -9  15   8         21.02         33.29        14.62 o                         
  -8  15   8        177.38        285.93        86.37 o                         
  -7  15   8         51.70         81.55        15.16 o                         
  -6  15   8         27.84         33.48        10.25 o                         
  -5  15   8          7.10         -8.46        10.43 o                         
  -4  15   8         13.16         24.81         8.42 o                         
  -3  15   8        309.76        344.50        20.68 o                         
  -2  15   8         26.63         15.90         8.26 o                         
  -1  15   8          8.59          7.02         7.17 o                         
   0  15   8         24.34         17.97         8.28 o                         
   1  15   8         90.22         79.02         9.59 o                         
   2  15   8          9.39          1.56         9.51 o                         
   3  15   8         42.74         22.79         9.76 o                         
   4  15   8         30.44         14.53        12.11 o                         
   5  15   8          0.20          4.83         8.15 o                         
   6  15   8         62.00         87.93        13.10 o                         
   7  15   8        138.05        149.93        15.60 o                         
  -8  16   8         22.16         68.61        15.89 o                         
  -7  16   8         41.34         44.99        15.64 o                         
  -6  16   8         36.00         37.16        19.12 o                         
  -5  16   8         11.78         19.75        12.05 o                         
  -4  16   8         24.27         15.91        12.53 o                         
  -3  16   8         22.82         30.28        10.41 o                         
  -2  16   8          2.76          3.99        12.83 o                         
  -1  16   8         19.28         18.26         9.69 o                         
   0  16   8         39.19         37.13        13.71 o                         
   1  16   8        169.71        168.36        15.35 o                         
   2  16   8          2.14         -0.59         8.52 o                         
   3  16   8        202.16        185.07        17.75 o                         
   4  16   8         66.60        120.81        15.14 o                         
   5  16   8          9.71         17.21        10.85 o                         
   6  16   8         70.66         65.92        16.26 o                         
  -6  17   8        171.62        167.34        21.28 o                         
  -5  17   8        205.26        263.88        33.95 o                         
  -4  17   8        159.37        185.39        19.14 o                         
  -3  17   8        294.18        297.21        22.67 o                         
  -2  17   8        250.52        303.16        20.92 o                         
  -1  17   8         95.92        111.80        14.75 o                         
   0  17   8         22.45         31.35        17.90 o                         
   1  17   8          0.86          0.74        13.28 o                         
   2  17   8         24.75         31.23        10.05 o                         
   3  17   8          2.51          3.19        11.13 o                         
   4  17   8        683.67        762.83        31.10 o                         
  -2  18   8        283.56        330.24        23.95 o                         
  -1  18   8         79.35         84.23        23.34 o                         
   0  18   8        150.38        164.60        19.68 o                         
   1  18   8        100.93         82.01        20.38 o                         
 -15   0   9        729.48        725.14        52.49 o                         
 -13   0   9         54.40         47.81        18.70 o                         
 -11   0   9        137.85        136.36        17.91 o                         
  -9   0   9        854.05        827.70        28.42 o                         
  -7   0   9       1309.90       1262.36        31.73 o                         
  -5   0   9       1076.26        934.60        25.26 o                         
  -3   0   9       2496.15       2332.94        44.60 o                         
  -1   0   9        462.56        487.56        19.83 o                         
   1   0   9         40.59         31.03         4.42 o                         
   3   0   9          7.01          5.85         3.11 o                         
   5   0   9        413.81        418.59        10.92 o                         
   7   0   9          0.00         -0.97         3.32 o                         
   9   0   9        319.69        322.81        18.17 o                         
  11   0   9         22.55         13.63         8.48 o                         
  13   0   9        311.26        314.94        26.07 o                         
 -15   1   9        257.54        296.29        27.75 o                         
 -14   1   9         73.92         68.79        15.47 o                         
 -13   1   9         61.34         59.54        14.47 o                         
 -12   1   9          0.09         16.42        10.06 o                         
 -11   1   9         15.51         12.06         7.66 o                         
 -10   1   9         96.12         92.11         8.54 o                         
  -9   1   9       2727.17       2627.46        37.88 o                         
  -8   1   9        248.03        246.94        10.28 o                         
  -7   1   9        170.18        206.08         9.32 o                         
  -6   1   9         21.03         23.04         4.48 o                         
  -5   1   9        180.91        177.10         8.12 o                         
  -4   1   9          1.74          2.18         3.26 o                         
  -3   1   9         21.53         13.36         3.74 o                         
  -2   1   9         36.97         26.83         2.98 o                         
  -1   1   9       1075.12       1016.16        16.31 o                         
   0   1   9        335.75        323.17         7.08 o                         
   1   1   9        502.01        549.51         9.46 o                         
   2   1   9         36.95         51.49         3.52 o                         
   3   1   9        693.94        720.25        10.54 o                         
   4   1   9        362.44        401.97         7.46 o                         
   5   1   9        575.73        505.36         8.90 o                         
   6   1   9        211.25        171.47         5.40 o                         
   7   1   9        190.01        195.26         6.40 o                         
   8   1   9          0.69          0.55         3.60 o                         
   9   1   9         42.04         47.38         5.79 o                         
  10   1   9          6.57         14.90         4.98 o                         
  11   1   9         63.52         63.34         8.53 o                         
  12   1   9         34.56         21.39         9.32 o                         
  13   1   9         29.85         13.96         8.30 o                         
  14   1   9         39.75         33.28        10.24 o                         
 -15   2   9        180.17        160.26        21.65 o                         
 -14   2   9          0.00          0.42        10.10 o                         
 -13   2   9         27.01         19.76        12.03 o                         
 -12   2   9        149.27        149.31        15.32 o                         
 -11   2   9         22.71          9.95         8.26 o                         
 -10   2   9        267.83        263.81        14.95 o                         
  -9   2   9        820.99        784.94        18.79 o                         
  -8   2   9        320.10        342.06        11.73 o                         
  -7   2   9        268.63        263.67        10.35 o                         
  -6   2   9        338.43        327.36        10.75 o                         
  -5   2   9         74.97         65.11         5.15 o                         
  -4   2   9          0.01         -2.55         2.55 o                         
  -3   2   9        158.06        155.83         6.28 o                         
  -2   2   9        115.92        103.01         5.15 o                         
  -1   2   9        147.81        136.67         5.60 o                         
   0   2   9         63.36         49.54         3.49 o                         
   1   2   9       1440.10       1551.68        19.23 o                         
   2   2   9          1.09          0.89         1.91 o                         
   3   2   9         33.83         38.99         3.03 o                         
   4   2   9         75.70         63.38         3.45 o                         
   5   2   9        166.24        165.49         7.39 o                         
   6   2   9       1230.80       1149.41        20.78 o                         
   7   2   9         14.91         26.15         2.88 o                         
   8   2   9         32.50         35.69         4.18 o                         
   9   2   9          7.86          7.47         4.22 o                         
  10   2   9         42.45         52.69         8.66 o                         
  11   2   9          0.35          0.60         5.46 o                         
  12   2   9        280.62        305.72        15.93 o                         
  13   2   9          0.13         -8.85         8.85 o                         
 -15   3   9          2.27         15.59        12.87 o                         
 -14   3   9          7.37         27.26        15.14 o                         
 -13   3   9         19.86         16.96        12.20 o                         
 -12   3   9         19.37         32.80        10.17 o                         
 -11   3   9         88.61         82.09        10.75 o                         
 -10   3   9         10.22         -5.37         8.17 o                         
  -9   3   9        290.54        283.31        11.85 o                         
  -8   3   9        433.45        393.36        12.60 o                         
  -7   3   9        431.01        395.46        12.24 o                         
  -6   3   9        166.23        162.10         7.75 o                         
  -5   3   9         74.50         76.38         5.63 o                         
  -4   3   9        116.73        145.89         6.77 o                         
  -3   3   9        147.42        125.58         6.21 o                         
  -2   3   9          1.83          2.42         2.80 o                         
  -1   3   9         73.54         67.19         3.96 o                         
   0   3   9          3.15          0.89         2.21 o                         
   1   3   9        896.98        939.89        13.79 o                         
   2   3   9        252.14        204.30         6.05 o                         
   3   3   9        505.73        583.14        10.13 o                         
   4   3   9       2379.93       2282.19        27.29 o                         
   5   3   9         17.30         17.77         4.11 o                         
   6   3   9         32.74         41.58         5.53 o                         
   7   3   9        446.41        424.84        13.71 o                         
   8   3   9         12.98         15.76         3.20 o                         
   9   3   9         31.52         32.96         5.36 o                         
  10   3   9          6.51         -3.95         4.61 o                         
  11   3   9          6.39          1.98         5.30 o                         
  12   3   9          0.16          0.84         8.53 o                         
  13   3   9         16.07         22.89        20.19 o                         
 -15   4   9         81.08         73.83        18.02 o                         
 -14   4   9          1.13         -4.09        12.80 o                         
 -13   4   9        287.57        281.02        20.59 o                         
 -12   4   9        126.65        163.00        17.07 o                         
 -11   4   9        172.62        168.37        14.14 o                         
 -10   4   9        266.90        256.32        15.15 o                         
  -9   4   9        267.84        260.05        12.77 o                         
  -8   4   9        351.79        328.46        11.54 o                         
  -7   4   9        226.95        206.91         8.80 o                         
  -6   4   9        364.09        350.62        10.62 o                         
  -5   4   9        122.05        131.72         7.04 o                         
  -4   4   9          0.29         -0.65         2.95 o                         
  -3   4   9       1743.39       1737.53        24.24 o                         
  -2   4   9          0.99          4.03         2.94 o                         
  -1   4   9        537.10        567.42        10.83 o                         
   0   4   9        661.34        671.52        11.37 o                         
   1   4   9         33.84         60.75         4.47 o                         
   2   4   9       1746.87       1772.38        22.95 o                         
   3   4   9          3.33          4.82         2.55 o                         
   4   4   9        810.53        773.41        13.08 o                         
   5   4   9        756.12        731.19        17.07 o                         
   6   4   9        128.35        132.42         8.16 o                         
   7   4   9         70.67         59.06         7.04 o                         
   8   4   9         28.80         27.69         3.62 o                         
   9   4   9         14.17         18.33         5.01 o                         
  10   4   9        138.29        130.01         9.86 o                         
  11   4   9         12.30         10.44         6.11 o                         
  12   4   9        209.73        205.80        13.22 o                         
  13   4   9         64.99         58.32         8.84 o                         
 -15   5   9         37.40         37.86        14.82 o                         
 -14   5   9        123.77        153.74        20.36 o                         
 -13   5   9          0.04         -8.42         8.42 o                         
 -12   5   9          4.36          1.08         8.30 o                         
 -11   5   9        100.53        105.49        11.93 o                         
 -10   5   9         18.19          4.25         6.90 o                         
  -9   5   9         20.54         20.91         6.52 o                         
  -8   5   9         32.90         24.62         5.44 o                         
  -7   5   9        110.13         83.90         6.72 o                         
  -6   5   9       1657.47       1588.42        24.46 o                         
  -5   5   9        457.60        445.71        11.78 o                         
  -4   5   9          9.86          2.55         3.29 o                         
  -3   5   9        220.57        217.11         7.92 o                         
  -2   5   9        444.30        427.28        10.54 o                         
  -1   5   9         47.00         41.45         4.05 o                         
   0   5   9        361.93        330.68         9.39 o                         
   1   5   9        453.73        504.57        10.93 o                         
   2   5   9         26.00         43.25         4.23 o                         
   3   5   9         45.84         38.54         3.99 o                         
   4   5   9        117.37         98.40         5.56 o                         
   5   5   9         54.72         56.30         4.25 o                         
   6   5   9        379.12        366.40        12.62 o                         
   7   5   9         25.15         21.44         3.74 o                         
   8   5   9        111.11        117.02         6.12 o                         
   9   5   9         83.03         83.11         8.20 o                         
  10   5   9       1662.44       1674.39        32.96 o                         
  11   5   9        418.86        424.23        19.96 o                         
  12   5   9          2.80         10.33         6.57 o                         
  13   5   9        202.05        254.45        23.28 o                         
 -14   6   9         11.17         26.76        14.21 o                         
 -13   6   9         17.91         34.53        13.59 o                         
 -12   6   9         75.77         89.76        15.15 o                         
 -11   6   9          2.10         -6.81         7.31 o                         
 -10   6   9        102.94        115.07        12.19 o                         
  -9   6   9        139.09        152.00        13.01 o                         
  -8   6   9         57.95         47.55         6.63 o                         
  -7   6   9         38.04         38.81         5.39 o                         
  -6   6   9        146.58        131.15         7.61 o                         
  -5   6   9         17.15         14.32         4.06 o                         
  -4   6   9        243.36        211.44         8.46 o                         
  -3   6   9        726.40        700.12        14.23 o                         
  -2   6   9        201.98        177.70         9.19 o                         
  -1   6   9        352.56        372.81        10.10 o                         
   0   6   9        413.79        434.10        11.00 o                         
   1   6   9        168.56        176.71         7.65 o                         
   2   6   9        342.25        396.27        10.61 o                         
   3   6   9        424.08        399.86         9.98 o                         
   4   6   9         58.62         58.60         5.02 o                         
   5   6   9          0.04          2.60         2.93 o                         
   6   6   9        564.70        542.86        11.75 o                         
   7   6   9         36.53         43.11         5.32 o                         
   8   6   9         92.63        102.36         6.75 o                         
   9   6   9         62.66         82.25         9.03 o                         
  10   6   9        923.82        907.57        29.61 o                         
  11   6   9        131.02        132.80        12.84 o                         
  12   6   9          9.71        -12.43        14.70 o                         
  13   6   9        107.81         81.02        10.80 o                         
 -14   7   9        354.19        345.81        25.91 o                         
 -13   7   9         50.71         39.45        11.67 o                         
 -12   7   9         62.24         72.60        11.08 o                         
 -11   7   9          2.04         -4.79         7.21 o                         
 -10   7   9         69.80         66.05        10.10 o                         
  -9   7   9         39.95         28.56         6.92 o                         
  -8   7   9         62.58         45.29         8.90 o                         
  -7   7   9        149.94        153.21         9.67 o                         
  -6   7   9       1075.12       1052.11        20.37 o                         
  -5   7   9          0.01         -3.22         3.51 o                         
  -4   7   9        139.26        122.00         7.21 o                         
  -3   7   9        452.54        439.40        13.07 o                         
  -2   7   9        212.30        214.40        10.07 o                         
  -1   7   9         48.07         61.38         6.68 o                         
   0   7   9          1.42         -3.42         3.58 o                         
   1   7   9        531.40        494.67        13.75 o                         
   2   7   9         23.75         29.93         4.83 o                         
   3   7   9        381.67        344.54        11.28 o                         
   4   7   9          1.52          2.18         3.78 o                         
   5   7   9        220.08        220.24         9.82 o                         
   6   7   9        154.46        176.38        11.86 o                         
   7   7   9         82.39         85.56         8.16 o                         
   8   7   9         11.48          1.98         8.18 o                         
   9   7   9         21.64         18.61         6.59 o                         
  10   7   9        342.94        368.14        16.73 o                         
  11   7   9        604.86        607.26        40.07 o                         
  12   7   9         24.82         24.58         8.01 o                         
 -14   8   9         32.48         72.59        21.24 o                         
 -13   8   9         31.89         44.44        13.62 o                         
 -12   8   9        127.19        121.80        15.36 o                         
 -11   8   9        180.26        193.94        18.10 o                         
 -10   8   9          2.56         -7.09         7.09 o                         
  -9   8   9         20.22         16.25         8.23 o                         
  -8   8   9         93.70         93.98         9.51 o                         
  -7   8   9          1.01          3.53         5.03 o                         
  -6   8   9         38.72         30.89         5.99 o                         
  -5   8   9        220.50        210.43        10.49 o                         
  -4   8   9        286.37        235.68        11.07 o                         
  -3   8   9       1115.62       1094.96        22.68 o                         
  -2   8   9       1196.66       1178.09        23.52 o                         
  -1   8   9        250.32        275.93        11.15 o                         
   0   8   9         77.57         77.43         6.89 o                         
   1   8   9        960.20        870.23        19.06 o                         
   2   8   9         73.99         79.79         7.27 o                         
   3   8   9       2916.74       2647.08        37.34 o                         
   4   8   9         65.62         78.09         7.00 o                         
   5   8   9         59.05         55.40         6.26 o                         
   6   8   9         66.08         70.90         7.34 o                         
   7   8   9         76.28         68.97         8.22 o                         
   8   8   9         23.64         29.54        10.40 o                         
   9   8   9         52.09         45.62         6.65 o                         
  10   8   9        438.28        452.89        18.95 o                         
  11   8   9        281.31        285.00        16.88 o                         
  12   8   9          6.94         14.65         9.17 o                         
 -13   9   9        375.46        439.35        28.75 o                         
 -12   9   9        141.01        153.59        17.14 o                         
 -11   9   9         15.00          1.67         8.69 o                         
 -10   9   9         15.09         15.25         9.01 o                         
  -9   9   9        295.48        297.35        17.15 o                         
  -8   9   9         76.53         56.34         9.10 o                         
  -7   9   9        663.77        697.80        22.36 o                         
  -6   9   9        220.64        206.02        13.51 o                         
  -5   9   9         33.13         43.98         6.51 o                         
  -4   9   9         10.14          0.96         4.65 o                         
  -3   9   9        309.46        319.74        12.64 o                         
  -2   9   9       1405.84       1267.49        25.05 o                         
  -1   9   9         55.10         40.83         6.07 o                         
   0   9   9        516.15        562.53        15.97 o                         
   1   9   9         61.68         67.03         6.65 o                         
   2   9   9          9.81         17.31         4.83 o                         
   3   9   9        429.94        416.02        13.91 o                         
   4   9   9        138.04        123.42         8.57 o                         
   5   9   9         28.64         19.45         7.44 o                         
   6   9   9        253.89        268.82        13.26 o                         
   7   9   9          0.16         -2.74         6.35 o                         
   8   9   9         10.06         12.28         9.09 o                         
   9   9   9        204.72        194.25        14.02 o                         
  10   9   9          1.83         -6.71         6.71 o                         
  11   9   9         65.21         81.04        11.15 o                         
 -13  10   9         38.55         18.22        17.47 o                         
 -12  10   9         66.20         64.07        13.60 o                         
 -11  10   9         36.12         32.40        10.92 o                         
 -10  10   9          1.24         -4.49         7.84 o                         
  -9  10   9          0.12         14.18         8.32 o                         
  -8  10   9          4.09          8.89         9.19 o                         
  -7  10   9          0.01         -0.46         6.11 o                         
  -6  10   9          7.74          5.52         7.43 o                         
  -5  10   9         51.17         59.29         8.51 o                         
  -4  10   9         64.50         54.92        10.00 o                         
  -3  10   9        296.61        306.41        13.50 o                         
  -2  10   9        158.07        209.61        14.26 o                         
  -1  10   9        198.59        249.40        11.69 o                         
   0  10   9        244.15        216.56        10.63 o                         
   1  10   9         44.42         33.84         6.17 o                         
   2  10   9        508.15        461.81        14.43 o                         
   3  10   9        195.46        198.66        10.64 o                         
   4  10   9        140.50        140.36         9.39 o                         
   5  10   9        144.88        150.93        11.31 o                         
   6  10   9         14.07         12.56         6.63 o                         
   7  10   9         24.87          7.08         6.30 o                         
   8  10   9         12.63          4.42         6.70 o                         
   9  10   9          0.79         -1.86         8.08 o                         
  10  10   9          2.09         -5.49         5.49 o                         
  11  10   9          3.51          4.48         8.34 o                         
 -12  11   9          9.62         -3.03        12.02 o                         
 -11  11   9          0.18         -5.97        11.77 o                         
 -10  11   9        264.08        309.37        37.58 o                         
  -9  11   9          4.06         18.38        12.05 o                         
  -8  11   9          0.35          9.37         8.59 o                         
  -7  11   9         61.82         90.53        11.43 o                         
  -6  11   9         22.62         29.09         7.81 o                         
  -5  11   9        652.22        663.00        21.92 o                         
  -4  11   9        196.49        215.74        21.00 o                         
  -3  11   9        318.52        323.87        27.67 o                         
  -2  11   9        118.04        101.01         9.60 o                         
  -1  11   9        152.51        175.88        11.16 o                         
   0  11   9        139.97        152.59        10.05 o                         
   1  11   9        103.45         99.96         8.51 o                         
   2  11   9         78.45         72.95         7.67 o                         
   3  11   9         88.44         75.55         9.54 o                         
   4  11   9         25.68          7.51         5.85 o                         
   5  11   9         12.37         11.11         6.33 o                         
   6  11   9          6.78          9.50         6.86 o                         
   7  11   9         10.17          9.11         7.79 o                         
   8  11   9          1.45         14.68         9.78 o                         
   9  11   9          0.54          3.34         9.04 o                         
  10  11   9         71.64         71.20        10.40 o                         
 -11  12   9         34.26         37.77        24.46 o                         
 -10  12   9          0.15         -9.87         9.87 o                         
  -9  12   9        162.73        149.85        17.40 o                         
  -8  12   9          9.81         -7.15         8.17 o                         
  -7  12   9         73.22         68.48        11.20 o                         
  -6  12   9         44.11         59.19        10.01 o                         
  -5  12   9         72.99         74.28        10.37 o                         
  -4  12   9          4.70         23.88         9.51 o                         
  -3  12   9         41.89         55.17         8.12 o                         
  -2  12   9          1.30          6.88         6.17 o                         
  -1  12   9         48.09         37.49         8.83 o                         
   0  12   9          0.75          3.65         5.56 o                         
   1  12   9        188.21        162.99        11.11 o                         
   2  12   9         52.78         48.04         9.04 o                         
   3  12   9         34.44         49.66         7.30 o                         
   4  12   9          0.85         10.16         5.87 o                         
   5  12   9         10.31          2.57         6.78 o                         
   6  12   9          6.56         12.27         7.06 o                         
   7  12   9         31.26         17.74         8.44 o                         
   8  12   9        132.71        157.43        16.53 o                         
   9  12   9         20.64          3.35        10.51 o                         
  10  12   9        212.05        213.57        15.26 o                         
 -11  13   9         17.84         39.41        14.32 o                         
 -10  13   9         69.14         92.77        17.47 o                         
  -9  13   9          4.52          2.84        12.51 o                         
  -8  13   9         76.25         79.70        14.65 o                         
  -7  13   9        299.94        342.76        22.42 o                         
  -6  13   9        322.87        343.37        19.26 o                         
  -5  13   9        346.44        389.24        18.85 o                         
  -4  13   9          5.76         17.55         8.27 o                         
  -3  13   9         14.08         -6.18         6.92 o                         
  -2  13   9         51.64         55.60         8.63 o                         
  -1  13   9         12.88          1.54         5.99 o                         
   0  13   9         87.15         71.42        10.58 o                         
   1  13   9          8.45          8.01         5.98 o                         
   2  13   9         69.87         62.40         8.58 o                         
   3  13   9        192.14        211.00        13.48 o                         
   4  13   9          4.43          3.43         7.23 o                         
   5  13   9         48.85         50.67         9.26 o                         
   6  13   9        148.84        105.57        14.80 o                         
   7  13   9          1.89         28.47         9.25 o                         
   8  13   9         27.98         35.01        13.34 o                         
   9  13   9         48.29         88.51        23.90 o                         
  -9  14   9          0.07          2.02        10.32 o                         
  -8  14   9         14.32         18.01        10.62 o                         
  -7  14   9        846.09        892.15        34.45 o                         
  -6  14   9          0.70         -6.79         6.79 o                         
  -5  14   9         20.47         21.52         8.99 o                         
  -4  14   9        195.47        185.68        15.18 o                         
  -3  14   9        159.91        162.10        14.08 o                         
  -2  14   9          0.00          3.77         6.77 o                         
  -1  14   9         12.61         18.85         9.10 o                         
   0  14   9         14.91         26.82         7.78 o                         
   1  14   9         10.87         16.47         7.89 o                         
   2  14   9          2.36         -2.04         7.18 o                         
   3  14   9          3.33         -6.68         7.51 o                         
   4  14   9        416.71        396.51        26.02 o                         
   5  14   9        194.73        252.93        26.56 o                         
   6  14   9         81.49         77.91        11.36 o                         
   7  14   9        167.90        153.74        14.48 o                         
   8  14   9          8.90          5.51         8.72 o                         
  -8  15   9         54.20         50.18        23.25 o                         
  -7  15   9        196.07        226.07        20.98 o                         
  -6  15   9          5.12         -7.89         8.23 o                         
  -5  15   9          1.60         -8.49         8.49 o                         
  -4  15   9          8.97         11.98        10.69 o                         
  -3  15   9          5.51          3.23         7.46 o                         
  -2  15   9          3.74         -7.26         7.26 o                         
  -1  15   9          6.49          6.92         6.98 o                         
   0  15   9         31.27         35.30        10.65 o                         
   1  15   9         24.46         29.04         8.40 o                         
   2  15   9         50.98         39.91        11.45 o                         
   3  15   9        566.94        588.28        25.63 o                         
   4  15   9        861.45        938.50        29.94 o                         
   5  15   9         53.35         56.08        12.26 o                         
   6  15   9          2.49          0.93         9.80 o                         
  -7  16   9         13.89         18.10        17.24 o                         
  -6  16   9         51.03         27.74        29.01 o                         
  -5  16   9        135.66        233.73        44.57 o                         
  -4  16   9        162.95        213.90        22.58 o                         
  -3  16   9         52.78         75.31        21.05 o                         
  -2  16   9        179.75        206.83        19.74 o                         
  -1  16   9          0.25          5.24        12.63 o                         
   0  16   9         98.18        165.53        23.18 o                         
   1  16   9         47.11         73.06        16.26 o                         
   2  16   9         50.12         55.52        12.03 o                         
   3  16   9        376.37        398.29        25.17 o                         
   4  16   9        104.23         60.94        18.15 o                         
   5  16   9         35.85         29.63        16.16 o                         
  -4  17   9        142.60        155.85        18.85 o                         
  -3  17   9         62.56         76.16        15.69 o                         
  -2  17   9          8.94         20.67        10.75 o                         
  -1  17   9         79.99         44.14        10.84 o                         
   0  17   9          7.65          1.66        18.13 o                         
   1  17   9          0.00         -4.18         8.90 o                         
   2  17   9          6.43          5.69         8.93 o                         
 -14   0  10          0.87        -14.39        14.89 o                         
 -12   0  10        626.90        616.71        43.92 o                         
 -10   0  10        361.66        395.20        21.60 o                         
  -8   0  10       2875.65       2721.98        55.72 o                         
  -6   0  10          3.04         -4.76         4.76 o                         
  -4   0  10         17.21         15.11         6.27 o                         
  -2   0  10         65.41         74.88         8.46 o                         
   0   0  10        652.17        647.35        16.50 o                         
   2   0  10       2688.59       2497.10        38.26 o                         
   4   0  10       2017.99       1955.23        29.39 o                         
   6   0  10         87.30         74.20         6.43 o                         
   8   0  10        374.99        304.08        18.32 o                         
  10   0  10         33.56         39.37         9.64 o                         
  12   0  10          0.00         17.88        11.93 o                         
 -15   1  10        144.23        163.39        25.21 o                         
 -14   1  10         61.47         34.16        13.53 o                         
 -13   1  10         55.08         48.13        13.92 o                         
 -12   1  10         16.76         19.49        10.91 o                         
 -11   1  10         14.92          9.93         7.79 o                         
 -10   1  10          3.93          8.70         5.60 o                         
  -9   1  10          0.14         -1.51         4.64 o                         
  -8   1  10        168.21        178.71        12.10 o                         
  -7   1  10         11.56         10.80         4.54 o                         
  -6   1  10       1687.71       1664.86        27.00 o                         
  -5   1  10        364.40        355.73        11.42 o                         
  -4   1  10          1.18          4.76         3.57 o                         
  -3   1  10        326.57        312.46        10.25 o                         
  -2   1  10        114.14        103.95         6.67 o                         
  -1   1  10          2.81         -0.85         2.54 o                         
   0   1  10        452.34        434.83         9.08 o                         
   1   1  10        130.05        125.34         5.47 o                         
   2   1  10         27.72         37.45         3.50 o                         
   3   1  10        269.12        259.84         6.64 o                         
   4   1  10        325.96        291.53         7.02 o                         
   5   1  10        458.42        468.43         9.48 o                         
   6   1  10        989.05        903.50        14.90 o                         
   7   1  10        201.94        195.73         6.95 o                         
   8   1  10         52.75         66.06         6.15 o                         
   9   1  10        100.23        118.52         8.69 o                         
  10   1  10          1.79         -0.02         5.07 o                         
  11   1  10          0.45         -2.15         4.96 o                         
  12   1  10          2.36         17.76        12.24 o                         
  13   1  10          2.43          6.13         7.71 o                         
 -15   2  10         99.65        100.01        18.95 o                         
 -14   2  10          0.70         -9.38         9.38 o                         
 -13   2  10         51.78         70.44        15.73 o                         
 -12   2  10         56.40         55.61        11.84 o                         
 -11   2  10        220.26        236.38        15.49 o                         
 -10   2  10        366.81        378.18        16.09 o                         
  -9   2  10         17.64         23.27         6.20 o                         
  -8   2  10        508.72        481.86        14.25 o                         
  -7   2  10         59.71         48.35         6.33 o                         
  -6   2  10        154.97        127.78        10.91 o                         
  -5   2  10          8.52         -0.39         3.95 o                         
  -4   2  10          2.72          0.57         3.70 o                         
  -3   2  10         13.06          5.59         3.54 o                         
  -2   2  10          0.18         -1.32         3.28 o                         
  -1   2  10        317.46        326.59         9.06 o                         
   0   2  10       1244.13       1185.55        17.22 o                         
   1   2  10       2192.41       2195.28        25.59 o                         
   2   2  10         20.32         14.89         2.99 o                         
   3   2  10          0.84         -0.74         2.50 o                         
   4   2  10        264.88        267.80         8.66 o                         
   5   2  10        180.63        180.94         6.15 o                         
   6   2  10         94.04        102.21         4.12 o                         
   7   2  10        204.19        189.16         6.68 o                         
   8   2  10          0.58         -1.78         4.32 o                         
   9   2  10         57.59         53.34         6.08 o                         
  10   2  10         30.06         21.19         5.81 o                         
  11   2  10         33.00         33.64         7.21 o                         
  12   2  10        108.54         65.87        11.44 o                         
  13   2  10          1.93         -0.44         6.98 o                         
 -15   3  10         48.54         64.05        15.93 o                         
 -14   3  10          8.99          6.36        12.25 o                         
 -13   3  10          0.03          7.76        10.37 o                         
 -12   3  10         35.45         48.40        11.37 o                         
 -11   3  10          0.71         -4.34         6.56 o                         
 -10   3  10         91.80         99.51        11.28 o                         
  -9   3  10          0.00          2.82         4.98 o                         
  -8   3  10        125.52        121.70         8.55 o                         
  -7   3  10         43.25         42.37         5.91 o                         
  -6   3  10         71.24         62.58         6.29 o                         
  -5   3  10       2364.15       2328.03        35.26 o                         
  -4   3  10        320.59        275.80        10.10 o                         
  -3   3  10         79.17         76.31         6.28 o                         
  -2   3  10        660.67        656.93        13.24 o                         
  -1   3  10         39.93         42.74         4.52 o                         
   0   3  10       1057.03       1144.19        17.15 o                         
   1   3  10         14.07         16.17         3.23 o                         
   2   3  10       1138.85       1152.61        17.47 o                         
   3   3  10          5.89          3.36         2.82 o                         
   4   3  10        255.31        257.61         8.88 o                         
   5   3  10         91.20         81.30         4.41 o                         
   6   3  10        555.95        520.86        14.88 o                         
   7   3  10        364.90        339.06        14.01 o                         
   8   3  10        165.73        168.44        12.02 o                         
   9   3  10         83.13         96.84         7.32 o                         
  10   3  10         92.82         94.43         8.55 o                         
  11   3  10        139.17        130.15        10.18 o                         
  12   3  10         14.86         15.70         7.02 o                         
  13   3  10        156.63        171.28        15.07 o                         
 -15   4  10        125.12        114.21        20.96 o                         
 -14   4  10         99.38         78.80        17.64 o                         
 -13   4  10         81.02         84.18        14.14 o                         
 -12   4  10        231.50        223.71        18.97 o                         
 -11   4  10         39.80         25.51         8.96 o                         
 -10   4  10          2.62          6.77         7.30 o                         
  -9   4  10        331.59        337.00        16.71 o                         
  -8   4  10        167.98        151.17         9.37 o                         
  -7   4  10        436.32        384.28        12.68 o                         
  -6   4  10        136.51        116.31         8.10 o                         
  -5   4  10        207.01        222.79         9.70 o                         
  -4   4  10          9.79         14.65         4.24 o                         
  -3   4  10          5.64          5.64         3.40 o                         
  -2   4  10        102.00         98.57         6.17 o                         
  -1   4  10         70.41        105.40         7.89 o                         
   0   4  10          1.14          4.24         3.49 o                         
   1   4  10       1466.23       1389.97        22.70 o                         
   2   4  10          0.99         -2.70         2.70 o                         
   3   4  10          8.99          2.48         2.82 o                         
   4   4  10          5.86          8.04         2.78 o                         
   5   4  10        489.86        446.72        12.51 o                         
   6   4  10        614.12        576.82        15.39 o                         
   7   4  10         22.77         17.71         5.55 o                         
   8   4  10        116.62        137.70        10.50 o                         
   9   4  10         49.73         40.67         5.69 o                         
  10   4  10        543.22        528.41        17.43 o                         
  11   4  10          1.58         -5.11         5.11 o                         
  12   4  10         11.07         14.73         9.30 o                         
  13   4  10         16.08         10.55         7.46 o                         
 -14   5  10         18.85          7.73        13.87 o                         
 -13   5  10          3.53          1.20        13.16 o                         
 -12   5  10          1.74          3.73         8.38 o                         
 -11   5  10         32.45         28.17         8.94 o                         
 -10   5  10        811.58        807.63        26.38 o                         
  -9   5  10         87.17         90.22        10.03 o                         
  -8   5  10         88.34         65.70         8.27 o                         
  -7   5  10         13.15         14.36         5.32 o                         
  -6   5  10        451.34        432.47        13.17 o                         
  -5   5  10        132.76        127.22         8.06 o                         
  -4   5  10        127.01        116.15         7.02 o                         
  -3   5  10         51.92         77.05         6.94 o                         
  -2   5  10          2.32         -0.43         5.53 o                         
  -1   5  10        519.64        515.72        13.11 o                         
   0   5  10        395.17        467.98        13.35 o                         
   1   5  10        261.30        245.33         8.97 o                         
   2   5  10         38.14         19.02         4.12 o                         
   3   5  10          0.29          3.60         2.93 o                         
   4   5  10         39.38         29.46         3.89 o                         
   5   5  10         28.30         19.01         3.28 o                         
   6   5  10        728.27        640.79        12.21 o                         
   7   5  10        332.85        315.89         8.38 o                         
   8   5  10        531.37        533.04        13.62 o                         
   9   5  10         27.78         20.65         8.78 o                         
  10   5  10         32.26         33.48         6.45 o                         
  11   5  10         37.06         51.66         7.61 o                         
  12   5  10         87.20         93.09        12.37 o                         
 -14   6  10         31.98         31.46        12.59 o                         
 -13   6  10         51.94         46.93        14.08 o                         
 -12   6  10        320.90        327.47        19.15 o                         
 -11   6  10         11.81          3.94         7.89 o                         
 -10   6  10          1.80          1.88         6.60 o                         
  -9   6  10         16.20         14.05         7.78 o                         
  -8   6  10        120.15         89.24         8.85 o                         
  -7   6  10        685.31        658.55        16.69 o                         
  -6   6  10         47.88         50.04         6.32 o                         
  -5   6  10         64.21         76.65         6.45 o                         
  -4   6  10        247.75        250.82         9.52 o                         
  -3   6  10        707.41        702.18        16.12 o                         
  -2   6  10        157.74        148.04        11.50 o                         
  -1   6  10         88.31         77.44         6.56 o                         
   0   6  10         76.23         74.07         6.35 o                         
   1   6  10        238.53        215.29         9.17 o                         
   2   6  10        263.26        272.48        10.21 o                         
   3   6  10        175.21        188.42         8.47 o                         
   4   6  10         23.17         21.63         4.45 o                         
   5   6  10        362.32        364.77        12.48 o                         
   6   6  10        183.28        193.99        13.54 o                         
   7   6  10         92.14         86.43         7.22 o                         
   8   6  10       1034.33       1054.51        22.41 o                         
   9   6  10         20.61         13.62         5.42 o                         
  10   6  10        262.44        281.83        15.39 o                         
  11   6  10         60.95         50.43        10.38 o                         
  12   6  10        615.73        566.41        25.00 o                         
 -14   7  10          1.24          7.58        11.29 o                         
 -13   7  10         96.46         79.27        18.20 o                         
 -12   7  10          3.19         15.11        15.25 o                         
 -11   7  10        173.71        236.06        18.37 o                         
 -10   7  10          9.66         -0.51         7.27 o                         
  -9   7  10        143.40        148.21        14.83 o                         
  -8   7  10        214.25        233.61        15.71 o                         
  -7   7  10        263.50        254.43        14.75 o                         
  -6   7  10        477.63        428.10        15.08 o                         
  -5   7  10         38.52         43.33         6.28 o                         
  -4   7  10         67.91         58.20         6.96 o                         
  -3   7  10         71.93         66.82         7.16 o                         
  -2   7  10        456.65        421.35        13.92 o                         
  -1   7  10        314.68        278.15        11.54 o                         
   0   7  10        611.97        590.96        15.89 o                         
   1   7  10         11.49          0.09         4.35 o                         
   2   7  10        531.02        470.18        13.41 o                         
   3   7  10         12.33          8.71         4.30 o                         
   4   7  10         60.38         65.28         8.07 o                         
   5   7  10        339.36        353.72        11.95 o                         
   6   7  10          1.15         -4.29         4.29 o                         
   7   7  10          0.03          5.92         5.15 o                         
   8   7  10         30.54         27.36        10.39 o                         
   9   7  10         42.52         44.26         7.33 o                         
  10   7  10         32.32         19.73        11.80 o                         
  11   7  10        870.21        808.10        25.23 o                         
  12   7  10        593.38        602.68        27.66 o                         
 -13   8  10          4.52         -9.73         9.73 o                         
 -12   8  10        288.34        331.33        22.67 o                         
 -11   8  10         81.51         77.98        13.92 o                         
 -10   8  10          5.57          5.57         8.18 o                         
  -9   8  10         25.07         12.68         8.54 o                         
  -8   8  10          9.72         -3.00         6.12 o                         
  -7   8  10         99.05        105.55        12.03 o                         
  -6   8  10        293.26        284.04        14.81 o                         
  -5   8  10        191.23        157.75        10.82 o                         
  -4   8  10        385.97        338.09        13.24 o                         
  -3   8  10         33.65         31.61         6.28 o                         
  -2   8  10        264.43        235.03        11.75 o                         
  -1   8  10         84.32         85.57         7.97 o                         
   0   8  10         45.89         48.72         6.82 o                         
   1   8  10        125.14        138.65         9.46 o                         
   2   8  10         31.36         31.90         5.63 o                         
   3   8  10        208.92        226.15        10.70 o                         
   4   8  10        441.30        402.68        13.15 o                         
   5   8  10         45.65         46.07         6.24 o                         
   6   8  10         74.69         71.90         7.54 o                         
   7   8  10          0.47         -3.90         4.98 o                         
   8   8  10          7.30          0.28         6.09 o                         
   9   8  10          0.00          2.65         7.02 o                         
  10   8  10        105.06        104.30        13.75 o                         
  11   8  10         31.51         42.31        10.58 o                         
 -13   9  10        137.53        136.05        19.87 o                         
 -12   9  10        128.36        143.09        22.75 o                         
 -11   9  10        156.26        188.83        18.12 o                         
 -10   9  10         62.02         60.23        14.17 o                         
  -9   9  10         82.77         65.67        14.09 o                         
  -8   9  10         19.33         28.31         9.19 o                         
  -7   9  10         48.94         53.45         9.96 o                         
  -6   9  10        484.35        512.72        22.04 o                         
  -5   9  10          2.48         -4.54         5.19 o                         
  -4   9  10        204.55        190.93        11.90 o                         
  -3   9  10          0.98         -5.19         5.19 o                         
  -2   9  10        509.70        539.32        16.61 o
[truncated: 148,879 more chars]
